# Supplementary material for: Quality and variation of care for chronic kidney disease in Swiss general practice: A retrospective database study
Source: PLoS One. 2022 Aug 11;17(8):e0272662. doi: 10.1371/journal.pone.0272662 (PMC9371276; doi:10.1371/journal.pone.0272662)
Supplement: S1 Dataset — (CSV) [file pone.0272662.s006.csv]

Patient_ID	Patient_Gender	Patient_Age	GP_ID	GP_Gender	GP_Age	Rurality	Diabetes	Hypertension	eCVD	QI1	QI2	QI3
2	Female	40-59	36	Male	45-59	Non-urban	0	1	0	Not eligible	Eligible, satisfied	Not eligible
10	Male	40-59	347	Male	<45	Urban	0	0	1	Not eligible	Not eligible	Eligible, satisfied
24	Male	40-59	119	Male	45-59	Urban	1	0	0	Eligible, satisfied	Not eligible	Not eligible
34	Female	60-79	211	Female	<45	Urban	1	0	0	Eligible, not satisfied	Not eligible	Not eligible
63	Male	>=80	156	Female	45-59	Urban	1	0	0	Eligible, not satisfied	Not eligible	Not eligible
72	Female	60-79	113	Male	45-59	Urban	1	1	0	Eligible, satisfied	Eligible, satisfied	Not eligible
73	Male	60-79	113	Male	45-59	Urban	1	1	1	Eligible, satisfied	Eligible, satisfied	Eligible, satisfied
81	Male	<40	347	Male	<45	Urban	0	1	0	Not eligible	Eligible, not satisfied	Not eligible
82	Female	60-79	125	Female	45-59	Urban	0	1	0	Not eligible	Eligible, satisfied	Not eligible
88	Male	60-79	347	Male	<45	Urban	0	1	0	Not eligible	Eligible, satisfied	Not eligible
93	Male	40-59	285	Female	<45	Urban	1	1	1	Eligible, satisfied	Eligible, satisfied	Eligible, satisfied
106	Female	60-79	113	Male	45-59	Urban	0	1	0	Not eligible	Eligible, satisfied	Not eligible
115	Male	40-59	36	Male	45-59	Non-urban	1	1	0	Eligible, not satisfied	Eligible, not satisfied	Not eligible
116	Male	60-79	119	Male	45-59	Urban	0	1	1	Not eligible	Eligible, not satisfied	Eligible, not satisfied
118	Male	40-59	186	Female	<45	Urban	0	0	1	Not eligible	Not eligible	Eligible, not satisfied
130	Male	40-59	347	Male	<45	Urban	0	1	0	Not eligible	Eligible, satisfied	Not eligible
163	Male	40-59	417	Male	<45	Urban	0	1	0	Not eligible	Eligible, not satisfied	Not eligible
164	Female	60-79	57	Male	45-59	Urban	0	1	1	Not eligible	Eligible, not satisfied	Eligible, not satisfied
172	Male	40-59	347	Male	<45	Urban	0	0	1	Not eligible	Not eligible	Eligible, not satisfied
179	Female	40-59	251	Female	45-59	Urban	0	1	0	Not eligible	Eligible, satisfied	Not eligible
182	Male	60-79	36	Male	45-59	Non-urban	1	1	0	Eligible, satisfied	Eligible, satisfied	Not eligible
185	Female	40-59	347	Male	<45	Urban	0	1	0	Not eligible	Eligible, not satisfied	Not eligible
187	Male	40-59	443			Urban	1	1	1	Eligible, satisfied	Eligible, satisfied	Eligible, satisfied
218	Male	<40	443			Urban	0	1	0	Not eligible	Eligible, not satisfied	Not eligible
234	Male	40-59	412	Female	<45	Urban	1	1	1	Eligible, satisfied	Eligible, satisfied	Eligible, satisfied
245	Female	>=80	347	Male	<45	Urban	0	0	1	Not eligible	Not eligible	Eligible, not satisfied
248	Female	>=80	211	Female	<45	Urban	0	1	0	Not eligible	Eligible, satisfied	Not eligible
249	Female	40-59	404	Female	<45	Urban	0	1	0	Not eligible	Eligible, not satisfied	Not eligible
260	Female	40-59	285	Female	<45	Urban	1	1	0	Eligible, satisfied	Eligible, satisfied	Not eligible
261	Male	40-59	347	Male	<45	Urban	0	1	1	Not eligible	Eligible, not satisfied	Eligible, not satisfied
284	Male	<40	458	Female	<45	Urban	0	1	0	Not eligible	Eligible, not satisfied	Not eligible
287	Female	60-79	347	Male	<45	Urban	0	1	0	Not eligible	Eligible, not satisfied	Not eligible
296	Female	40-59	57	Male	45-59	Urban	0	1	0	Not eligible	Eligible, satisfied	Not eligible
323	Male	40-59	347	Male	<45	Urban	0	1	0	Not eligible	Eligible, not satisfied	Not eligible
345	Male	40-59	119	Male	45-59	Urban	0	0	1	Not eligible	Not eligible	Eligible, not satisfied
386	Male	60-79	417	Male	<45	Urban	1	1	1	Eligible, satisfied	Eligible, satisfied	Eligible, satisfied
400	Male	40-59	36	Male	45-59	Non-urban	0	1	1	Not eligible	Eligible, satisfied	Eligible, satisfied
401	Male	>=80	57	Male	45-59	Urban	0	1	1	Not eligible	Eligible, not satisfied	Eligible, not satisfied
477	Female	>=80	57	Male	45-59	Urban	0	0	1	Not eligible	Not eligible	Eligible, satisfied
489	Male	>=80	57	Male	45-59	Urban	1	1	0	Eligible, satisfied	Eligible, satisfied	Not eligible
496	Female	>=80	36	Male	45-59	Non-urban	0	1	0	Not eligible	Eligible, not satisfied	Not eligible
505	Male	<40	347	Male	<45	Urban	0	1	0	Not eligible	Eligible, not satisfied	Not eligible
507	Male	60-79	61	Male	45-59	Urban	0	1	1	Not eligible	Eligible, satisfied	Eligible, satisfied
509	Female	>=80	237	Female	<45	Urban	0	1	1	Not eligible	Eligible, satisfied	Eligible, satisfied
510	Male	40-59	417	Male	<45	Urban	0	1	0	Not eligible	Eligible, satisfied	Not eligible
513	Male	<40	347	Male	<45	Urban	1	0	0	Eligible, satisfied	Not eligible	Not eligible
518	Female	60-79	61	Male	45-59	Urban	0	1	1	Not eligible	Eligible, not satisfied	Eligible, not satisfied
577	Male	60-79	417	Male	<45	Urban	0	1	1	Not eligible	Eligible, satisfied	Eligible, satisfied
592	Male	40-59	347	Male	<45	Urban	0	1	0	Not eligible	Eligible, not satisfied	Not eligible
596	Female	40-59	285	Female	<45	Urban	0	1	0	Not eligible	Eligible, satisfied	Not eligible
602	Female	60-79	347	Male	<45	Urban	0	1	0	Not eligible	Eligible, satisfied	Not eligible
625	Male	60-79	119	Male	45-59	Urban	1	1	1	Eligible, satisfied	Eligible, satisfied	Eligible, satisfied
640	Male	>=80	61	Male	45-59	Urban	0	1	1	Not eligible	Eligible, satisfied	Eligible, satisfied
681	Male	<40	36	Male	45-59	Non-urban	0	1	0	Not eligible	Eligible, not satisfied	Not eligible
701	Male	<40	251	Female	45-59	Urban	0	1	0	Not eligible	Eligible, not satisfied	Not eligible
716	Female	<40	285	Female	<45	Urban	0	1	0	Not eligible	Eligible, not satisfied	Not eligible
721	Female	<40	347	Male	<45	Urban	0	1	0	Not eligible	Eligible, not satisfied	Not eligible
726	Male	60-79	57	Male	45-59	Urban	0	1	1	Not eligible	Eligible, not satisfied	Eligible, not satisfied
753	Male	>=80	347	Male	<45	Urban	0	1	1	Not eligible	Eligible, satisfied	Eligible, satisfied
755	Female	>=80	61	Male	45-59	Urban	0	0	1	Not eligible	Not eligible	Eligible, satisfied
760	Female	>=80	61	Male	45-59	Urban	0	1	1	Not eligible	Eligible, satisfied	Eligible, satisfied
764	Female	40-59	119	Male	45-59	Urban	1	0	0	Eligible, not satisfied	Not eligible	Not eligible
771	Female	<40	61	Male	45-59	Urban	0	1	0	Not eligible	Eligible, not satisfied	Not eligible
813	Female	40-59	57	Male	45-59	Urban	0	1	0	Not eligible	Eligible, not satisfied	Not eligible
827	Male	60-79	119	Male	45-59	Urban	1	1	1	Eligible, satisfied	Eligible, satisfied	Eligible, satisfied
833	Female	>=80	285	Female	<45	Urban	0	1	1	Not eligible	Eligible, satisfied	Eligible, satisfied
839	Male	>=80	417	Male	<45	Urban	0	1	1	Not eligible	Eligible, satisfied	Eligible, satisfied
878	Female	<40	347	Male	<45	Urban	0	1	0	Not eligible	Eligible, satisfied	Not eligible
882	Male	40-59	57	Male	45-59	Urban	1	1	0	Eligible, not satisfied	Eligible, not satisfied	Not eligible
889	Female	>=80	61	Male	45-59	Urban	1	1	1	Eligible, not satisfied	Eligible, not satisfied	Eligible, not satisfied
898	Male	40-59	443			Urban	0	1	0	Not eligible	Eligible, satisfied	Not eligible
902	Male	40-59	113	Male	45-59	Urban	1	1	0	Eligible, satisfied	Eligible, satisfied	Not eligible
907	Male	60-79	125	Female	45-59	Urban	0	1	0	Not eligible	Eligible, satisfied	Not eligible
945	Male	60-79	156	Female	45-59	Urban	1	0	0	Eligible, satisfied	Not eligible	Not eligible
959	Female	40-59	237	Female	<45	Urban	0	1	0	Not eligible	Eligible, satisfied	Not eligible
975	Male	40-59	119	Male	45-59	Urban	0	1	0	Not eligible	Eligible, satisfied	Not eligible
984	Male	40-59	61	Male	45-59	Urban	1	1	0	Eligible, not satisfied	Eligible, not satisfied	Not eligible
987	Male	>=80	119	Male	45-59	Urban	0	1	0	Not eligible	Eligible, satisfied	Not eligible
992	Male	40-59	61	Male	45-59	Urban	1	0	0	Eligible, not satisfied	Not eligible	Not eligible
1001	Female	40-59	251	Female	45-59	Urban	0	1	0	Not eligible	Eligible, satisfied	Not eligible
1017	Female	60-79	119	Male	45-59	Urban	1	1	1	Eligible, satisfied	Eligible, satisfied	Eligible, satisfied
1023	Female	>=80	113	Male	45-59	Urban	0	1	0	Not eligible	Eligible, not satisfied	Not eligible
1050	Male	60-79	61	Male	45-59	Urban	0	1	0	Not eligible	Eligible, not satisfied	Not eligible
1067	Female	>=80	61	Male	45-59	Urban	1	1	1	Eligible, satisfied	Eligible, satisfied	Eligible, satisfied
1083	Male	40-59	347	Male	<45	Urban	0	1	0	Not eligible	Eligible, satisfied	Not eligible
1096	Female	60-79	237	Female	<45	Urban	0	1	0	Not eligible	Eligible, satisfied	Not eligible
1098	Male	60-79	417	Male	<45	Urban	0	1	0	Not eligible	Eligible, satisfied	Not eligible
1106	Male	40-59	347	Male	<45	Urban	0	1	0	Not eligible	Eligible, not satisfied	Not eligible
1132	Male	60-79	57	Male	45-59	Urban	0	1	0	Not eligible	Eligible, not satisfied	Not eligible
1150	Male	60-79	347	Male	<45	Urban	0	1	0	Not eligible	Eligible, satisfied	Not eligible
1167	Male	60-79	125	Female	45-59	Urban	0	1	0	Not eligible	Eligible, satisfied	Not eligible
1206	Male	<40	347	Male	<45	Urban	0	1	0	Not eligible	Eligible, satisfied	Not eligible
1254	Male	60-79	186	Female	<45	Urban	0	1	0	Not eligible	Eligible, satisfied	Not eligible
1255	Female	60-79	186	Female	<45	Urban	1	1	1	Eligible, satisfied	Eligible, satisfied	Eligible, satisfied
1257	Female	60-79	119	Male	45-59	Urban	0	1	0	Not eligible	Eligible, satisfied	Not eligible
1274	Male	60-79	119	Male	45-59	Urban	0	1	1	Not eligible	Eligible, satisfied	Eligible, satisfied
1312	Male	60-79	36	Male	45-59	Non-urban	0	0	1	Not eligible	Not eligible	Eligible, not satisfied
1334	Male	<40	347	Male	<45	Urban	1	0	0	Eligible, satisfied	Not eligible	Not eligible
1351	Male	60-79	443			Urban	0	1	0	Not eligible	Eligible, satisfied	Not eligible
1354	Female	>=80	237	Female	<45	Urban	0	1	1	Not eligible	Eligible, satisfied	Eligible, satisfied
1373	Male	40-59	443			Urban	0	1	0	Not eligible	Eligible, satisfied	Not eligible
1384	Female	40-59	156	Female	45-59	Urban	0	1	0	Not eligible	Eligible, satisfied	Not eligible
1388	Female	40-59	61	Male	45-59	Urban	1	1	0	Eligible, satisfied	Eligible, satisfied	Not eligible
1414	Male	60-79	417	Male	<45	Urban	1	1	0	Eligible, satisfied	Eligible, satisfied	Not eligible
1433	Male	40-59	251	Female	45-59	Urban	0	1	0	Not eligible	Eligible, satisfied	Not eligible
1434	Male	40-59	443			Urban	0	1	0	Not eligible	Eligible, not satisfied	Not eligible
1447	Female	>=80	417	Male	<45	Urban	0	1	0	Not eligible	Eligible, satisfied	Not eligible
1451	Female	>=80	285	Female	<45	Urban	0	1	0	Not eligible	Eligible, satisfied	Not eligible
1455	Male	40-59	156	Female	45-59	Urban	1	0	0	Eligible, not satisfied	Not eligible	Not eligible
1460	Female	40-59	36	Male	45-59	Non-urban	0	1	0	Not eligible	Eligible, not satisfied	Not eligible
1466	Male	60-79	61	Male	45-59	Urban	0	1	1	Not eligible	Eligible, not satisfied	Eligible, not satisfied
1467	Male	60-79	119	Male	45-59	Urban	0	1	0	Not eligible	Eligible, satisfied	Not eligible
1468	Male	40-59	125	Female	45-59	Urban	0	1	0	Not eligible	Eligible, satisfied	Not eligible
1481	Female	60-79	61	Male	45-59	Urban	0	1	0	Not eligible	Eligible, not satisfied	Not eligible
1485	Female	40-59	347	Male	<45	Urban	0	1	0	Not eligible	Eligible, not satisfied	Not eligible
1509	Female	60-79	61	Male	45-59	Urban	0	1	0	Not eligible	Eligible, not satisfied	Not eligible
1519	Male	60-79	417	Male	<45	Urban	0	1	1	Not eligible	Eligible, satisfied	Eligible, satisfied
1530	Male	40-59	404	Female	<45	Urban	0	1	0	Not eligible	Eligible, not satisfied	Not eligible
1537	Male	<40	443			Urban	0	1	0	Not eligible	Eligible, not satisfied	Not eligible
1580	Male	>=80	57	Male	45-59	Urban	0	1	0	Not eligible	Eligible, not satisfied	Not eligible
1587	Female	40-59	347	Male	<45	Urban	0	1	0	Not eligible	Eligible, not satisfied	Not eligible
1599	Female	>=80	57	Male	45-59	Urban	0	1	1	Not eligible	Eligible, not satisfied	Eligible, not satisfied
1604	Male	40-59	417	Male	<45	Urban	0	1	0	Not eligible	Eligible, satisfied	Not eligible
1615	Female	60-79	61	Male	45-59	Urban	0	0	1	Not eligible	Not eligible	Eligible, satisfied
1616	Male	40-59	126	Female	45-59	Urban	1	1	0	Eligible, not satisfied	Eligible, not satisfied	Not eligible
1626	Male	60-79	347	Male	<45	Urban	1	1	0	Eligible, not satisfied	Eligible, not satisfied	Not eligible
1627	Male	<40	347	Male	<45	Urban	0	1	0	Not eligible	Eligible, satisfied	Not eligible
1635	Female	40-59	417	Male	<45	Urban	0	1	0	Not eligible	Eligible, satisfied	Not eligible
1638	Male	60-79	251	Female	45-59	Urban	1	0	0	Eligible, satisfied	Not eligible	Not eligible
1645	Male	<40	125	Female	45-59	Urban	1	0	0	Eligible, satisfied	Not eligible	Not eligible
1646	Male	<40	237	Female	<45	Urban	0	1	0	Not eligible	Eligible, satisfied	Not eligible
1651	Male	40-59	347	Male	<45	Urban	1	1	1	Eligible, satisfied	Eligible, satisfied	Eligible, satisfied
1657	Male	40-59	61	Male	45-59	Urban	0	1	1	Not eligible	Eligible, satisfied	Eligible, satisfied
1667	Male	60-79	347	Male	<45	Urban	1	1	0	Eligible, satisfied	Eligible, satisfied	Not eligible
1668	Male	40-59	443			Urban	0	1	0	Not eligible	Eligible, satisfied	Not eligible
1694	Male	60-79	211	Female	<45	Urban	1	1	0	Eligible, satisfied	Eligible, satisfied	Not eligible
1701	Male	>=80	347	Male	<45	Urban	0	1	0	Not eligible	Eligible, satisfied	Not eligible
1708	Male	40-59	417	Male	<45	Urban	0	1	0	Not eligible	Eligible, not satisfied	Not eligible
1714	Female	40-59	251	Female	45-59	Urban	1	0	0	Eligible, satisfied	Not eligible	Not eligible
1730	Male	40-59	61	Male	45-59	Urban	0	1	0	Not eligible	Eligible, not satisfied	Not eligible
1735	Female	60-79	237	Female	<45	Urban	0	1	0	Not eligible	Eligible, satisfied	Not eligible
1737	Male	60-79	347	Male	<45	Urban	1	1	0	Eligible, satisfied	Eligible, satisfied	Not eligible
1741	Male	60-79	61	Male	45-59	Urban	0	1	0	Not eligible	Eligible, not satisfied	Not eligible
1779	Female	60-79	61	Male	45-59	Urban	0	1	0	Not eligible	Eligible, satisfied	Not eligible
1794	Male	40-59	347	Male	<45	Urban	1	0	1	Eligible, satisfied	Not eligible	Eligible, satisfied
1802	Male	40-59	57	Male	45-59	Urban	0	1	0	Not eligible	Eligible, not satisfied	Not eligible
1804	Male	60-79	251	Female	45-59	Urban	1	1	1	Eligible, satisfied	Eligible, satisfied	Eligible, satisfied
1858	Female	>=80	417	Male	<45	Urban	0	1	0	Not eligible	Eligible, satisfied	Not eligible
1864	Female	60-79	61	Male	45-59	Urban	0	1	1	Not eligible	Eligible, satisfied	Eligible, satisfied
1867	Female	60-79	61	Male	45-59	Urban	0	1	1	Not eligible	Eligible, not satisfied	Eligible, not satisfied
1868	Male	40-59	347	Male	<45	Urban	0	1	0	Not eligible	Eligible, satisfied	Not eligible
1882	Female	60-79	237	Female	<45	Urban	0	1	0	Not eligible	Eligible, satisfied	Not eligible
1899	Male	60-79	61	Male	45-59	Urban	0	1	1	Not eligible	Eligible, not satisfied	Eligible, not satisfied
1902	Male	40-59	417	Male	<45	Urban	0	1	0	Not eligible	Eligible, not satisfied	Not eligible
1922	Female	60-79	237	Female	<45	Urban	0	1	0	Not eligible	Eligible, not satisfied	Not eligible
1971	Male	60-79	126	Female	45-59	Urban	0	1	0	Not eligible	Eligible, satisfied	Not eligible
1978	Female	60-79	237	Female	<45	Urban	0	1	0	Not eligible	Eligible, satisfied	Not eligible
1984	Male	<40	417	Male	<45	Urban	0	1	0	Not eligible	Eligible, not satisfied	Not eligible
1992	Male	60-79	119	Male	45-59	Urban	0	0	1	Not eligible	Not eligible	Eligible, not satisfied
2031	Female	40-59	347	Male	<45	Urban	0	1	0	Not eligible	Eligible, satisfied	Not eligible
2050	Female	60-79	57	Male	45-59	Urban	0	1	1	Not eligible	Eligible, not satisfied	Eligible, not satisfied
2058	Female	60-79	347	Male	<45	Urban	0	1	0	Not eligible	Eligible, not satisfied	Not eligible
2066	Male	40-59	61	Male	45-59	Urban	0	1	0	Not eligible	Eligible, satisfied	Not eligible
2069	Female	40-59	156	Female	45-59	Urban	1	0	0	Eligible, satisfied	Not eligible	Not eligible
2080	Female	60-79	237	Female	<45	Urban	0	1	0	Not eligible	Eligible, satisfied	Not eligible
2081	Male	40-59	412	Female	<45	Urban	1	0	0	Eligible, satisfied	Not eligible	Not eligible
2087	Male	40-59	347	Male	<45	Urban	0	1	0	Not eligible	Eligible, satisfied	Not eligible
2089	Female	60-79	237	Female	<45	Urban	1	1	0	Eligible, satisfied	Eligible, satisfied	Not eligible
2092	Male	60-79	61	Male	45-59	Urban	1	0	0	Eligible, not satisfied	Not eligible	Not eligible
2100	Female	60-79	285	Female	<45	Urban	0	1	0	Not eligible	Eligible, satisfied	Not eligible
2102	Male	40-59	347	Male	<45	Urban	0	1	0	Not eligible	Eligible, not satisfied	Not eligible
2104	Male	<40	432	Male	<45	Urban	0	1	0	Not eligible	Eligible, not satisfied	Not eligible
2116	Male	40-59	347	Male	<45	Urban	1	0	0	Eligible, satisfied	Not eligible	Not eligible
2126	Male	60-79	61	Male	45-59	Urban	1	1	0	Eligible, not satisfied	Eligible, not satisfied	Not eligible
2128	Male	<40	417	Male	<45	Urban	0	1	0	Not eligible	Eligible, not satisfied	Not eligible
2135	Male	40-59	432	Male	<45	Urban	0	1	0	Not eligible	Eligible, not satisfied	Not eligible
2136	Male	>=80	347	Male	<45	Urban	1	0	0	Eligible, satisfied	Not eligible	Not eligible
2141	Male	60-79	412	Female	<45	Urban	1	0	0	Eligible, satisfied	Not eligible	Not eligible
2162	Male	<40	412	Female	<45	Urban	1	0	0	Eligible, not satisfied	Not eligible	Not eligible
2174	Female	60-79	61	Male	45-59	Urban	1	1	0	Eligible, satisfied	Eligible, satisfied	Not eligible
2183	Female	60-79	61	Male	45-59	Urban	0	1	0	Not eligible	Eligible, not satisfied	Not eligible
2197	Female	60-79	404	Female	<45	Urban	0	1	0	Not eligible	Eligible, satisfied	Not eligible
2209	Female	60-79	61	Male	45-59	Urban	0	1	0	Not eligible	Eligible, satisfied	Not eligible
2225	Male	40-59	285	Female	<45	Urban	1	0	0	Eligible, satisfied	Not eligible	Not eligible
2253	Male	40-59	119	Male	45-59	Urban	0	0	1	Not eligible	Not eligible	Eligible, satisfied
2268	Male	60-79	61	Male	45-59	Urban	0	0	1	Not eligible	Not eligible	Eligible, satisfied
2269	Male	>=80	61	Male	45-59	Urban	0	1	0	Not eligible	Eligible, not satisfied	Not eligible
2271	Male	60-79	347	Male	<45	Urban	1	1	0	Eligible, satisfied	Eligible, satisfied	Not eligible
2272	Male	60-79	417	Male	<45	Urban	0	0	1	Not eligible	Not eligible	Eligible, satisfied
2279	Male	40-59	412	Female	<45	Urban	0	1	0	Not eligible	Eligible, satisfied	Not eligible
2281	Female	40-59	412	Female	<45	Urban	0	1	0	Not eligible	Eligible, satisfied	Not eligible
2310	Female	60-79	237	Female	<45	Urban	0	1	0	Not eligible	Eligible, satisfied	Not eligible
2312	Female	60-79	61	Male	45-59	Urban	0	0	1	Not eligible	Not eligible	Eligible, not satisfied
2314	Female	60-79	285	Female	<45	Urban	0	1	0	Not eligible	Eligible, satisfied	Not eligible
2328	Female	60-79	61	Male	45-59	Urban	1	1	0	Eligible, not satisfied	Eligible, not satisfied	Not eligible
2350	Female	>=80	242	Female	<45	Urban	0	1	0	Not eligible	Eligible, satisfied	Not eligible
2352	Male	>=80	135	Male	45-59	Urban	0	1	0	Not eligible	Eligible, satisfied	Not eligible
2354	Male	>=80	135	Male	45-59	Urban	1	1	1	Eligible, satisfied	Eligible, satisfied	Eligible, satisfied
2357	Female	60-79	242	Female	<45	Urban	0	1	1	Not eligible	Eligible, satisfied	Eligible, satisfied
2359	Female	60-79	135	Male	45-59	Urban	1	1	0	Eligible, satisfied	Eligible, satisfied	Not eligible
2360	Female	>=80	242	Female	<45	Urban	0	1	0	Not eligible	Eligible, satisfied	Not eligible
2364	Female	>=80	135	Male	45-59	Urban	0	1	1	Not eligible	Eligible, satisfied	Eligible, satisfied
2365	Female	60-79	135	Male	45-59	Urban	1	1	0	Eligible, satisfied	Eligible, satisfied	Not eligible
2366	Female	>=80	135	Male	45-59	Urban	0	1	0	Not eligible	Eligible, satisfied	Not eligible
2369	Male	>=80	135	Male	45-59	Urban	1	0	1	Eligible, not satisfied	Not eligible	Eligible, not satisfied
2370	Male	>=80	135	Male	45-59	Urban	0	1	1	Not eligible	Eligible, satisfied	Eligible, satisfied
2371	Female	60-79	135	Male	45-59	Urban	0	1	0	Not eligible	Eligible, not satisfied	Not eligible
2373	Male	>=80	135	Male	45-59	Urban	1	1	0	Eligible, satisfied	Eligible, satisfied	Not eligible
2374	Female	>=80	135	Male	45-59	Urban	0	1	0	Not eligible	Eligible, satisfied	Not eligible
2375	Female	>=80	135	Male	45-59	Urban	0	1	0	Not eligible	Eligible, satisfied	Not eligible
2377	Female	60-79	135	Male	45-59	Urban	1	1	0	Eligible, satisfied	Eligible, satisfied	Not eligible
2378	Male	60-79	135	Male	45-59	Urban	0	1	0	Not eligible	Eligible, not satisfied	Not eligible
2382	Male	60-79	135	Male	45-59	Urban	0	1	0	Not eligible	Eligible, satisfied	Not eligible
2383	Female	40-59	135	Male	45-59	Urban	0	1	1	Not eligible	Eligible, satisfied	Eligible, satisfied
2387	Female	60-79	135	Male	45-59	Urban	0	1	0	Not eligible	Eligible, satisfied	Not eligible
2388	Female	>=80	135	Male	45-59	Urban	1	1	0	Eligible, satisfied	Eligible, satisfied	Not eligible
2389	Female	60-79	61	Male	45-59	Urban	0	1	1	Not eligible	Eligible, satisfied	Eligible, satisfied
2391	Female	>=80	135	Male	45-59	Urban	0	0	1	Not eligible	Not eligible	Eligible, satisfied
2392	Female	>=80	135	Male	45-59	Urban	1	0	1	Eligible, satisfied	Not eligible	Eligible, satisfied
2393	Female	>=80	135	Male	45-59	Urban	1	1	0	Eligible, satisfied	Eligible, satisfied	Not eligible
2394	Male	60-79	135	Male	45-59	Urban	0	1	1	Not eligible	Eligible, satisfied	Eligible, satisfied
2395	Male	60-79	135	Male	45-59	Urban	1	1	0	Eligible, satisfied	Eligible, satisfied	Not eligible
2396	Male	60-79	135	Male	45-59	Urban	0	1	0	Not eligible	Eligible, not satisfied	Not eligible
2398	Male	60-79	135	Male	45-59	Urban	1	0	1	Eligible, satisfied	Not eligible	Eligible, satisfied
2401	Male	>=80	135	Male	45-59	Urban	0	1	0	Not eligible	Eligible, satisfied	Not eligible
2402	Female	>=80	135	Male	45-59	Urban	0	0	1	Not eligible	Not eligible	Eligible, satisfied
2403	Male	60-79	61	Male	45-59	Urban	1	0	0	Eligible, not satisfied	Not eligible	Not eligible
2405	Male	40-59	135	Male	45-59	Urban	0	1	0	Not eligible	Eligible, satisfied	Not eligible
2406	Male	60-79	135	Male	45-59	Urban	1	1	1	Eligible, satisfied	Eligible, satisfied	Eligible, satisfied
2408	Female	>=80	135	Male	45-59	Urban	0	1	1	Not eligible	Eligible, satisfied	Eligible, satisfied
2409	Male	40-59	135	Male	45-59	Urban	0	1	0	Not eligible	Eligible, satisfied	Not eligible
2411	Male	60-79	135	Male	45-59	Urban	0	1	0	Not eligible	Eligible, satisfied	Not eligible
2412	Male	>=80	135	Male	45-59	Urban	0	1	0	Not eligible	Eligible, satisfied	Not eligible
2413	Male	40-59	135	Male	45-59	Urban	0	1	0	Not eligible	Eligible, satisfied	Not eligible
2415	Female	40-59	135	Male	45-59	Urban	1	1	0	Eligible, satisfied	Eligible, satisfied	Not eligible
2416	Female	60-79	135	Male	45-59	Urban	0	1	1	Not eligible	Eligible, satisfied	Eligible, satisfied
2417	Male	>=80	135	Male	45-59	Urban	0	1	1	Not eligible	Eligible, satisfied	Eligible, satisfied
2418	Male	60-79	135	Male	45-59	Urban	0	1	1	Not eligible	Eligible, satisfied	Eligible, satisfied
2419	Male	>=80	135	Male	45-59	Urban	0	1	0	Not eligible	Eligible, satisfied	Not eligible
2420	Male	60-79	135	Male	45-59	Urban	0	0	1	Not eligible	Not eligible	Eligible, satisfied
2421	Female	60-79	135	Male	45-59	Urban	0	1	1	Not eligible	Eligible, satisfied	Eligible, satisfied
2422	Female	60-79	135	Male	45-59	Urban	0	1	0	Not eligible	Eligible, satisfied	Not eligible
2424	Female	>=80	135	Male	45-59	Urban	0	1	0	Not eligible	Eligible, satisfied	Not eligible
2425	Male	40-59	135	Male	45-59	Urban	0	1	0	Not eligible	Eligible, satisfied	Not eligible
2426	Male	60-79	135	Male	45-59	Urban	0	1	1	Not eligible	Eligible, satisfied	Eligible, satisfied
2427	Female	40-59	135	Male	45-59	Urban	0	1	0	Not eligible	Eligible, satisfied	Not eligible
2429	Female	60-79	135	Male	45-59	Urban	0	1	1	Not eligible	Eligible, not satisfied	Eligible, not satisfied
2430	Female	>=80	135	Male	45-59	Urban	0	1	1	Not eligible	Eligible, satisfied	Eligible, satisfied
2431	Female	<40	240	Female	<45	Urban	0	1	0	Not eligible	Eligible, not satisfied	Not eligible
2432	Female	60-79	135	Male	45-59	Urban	0	1	0	Not eligible	Eligible, not satisfied	Not eligible
2433	Female	40-59	135	Male	45-59	Urban	0	1	0	Not eligible	Eligible, satisfied	Not eligible
2434	Male	60-79	135	Male	45-59	Urban	0	1	0	Not eligible	Eligible, satisfied	Not eligible
2436	Female	60-79	135	Male	45-59	Urban	0	1	0	Not eligible	Eligible, not satisfied	Not eligible
2437	Male	40-59	135	Male	45-59	Urban	0	1	0	Not eligible	Eligible, satisfied	Not eligible
2438	Female	>=80	135	Male	45-59	Urban	0	1	0	Not eligible	Eligible, satisfied	Not eligible
2439	Female	60-79	135	Male	45-59	Urban	0	1	1	Not eligible	Eligible, satisfied	Eligible, satisfied
2440	Female	60-79	135	Male	45-59	Urban	0	1	1	Not eligible	Eligible, satisfied	Eligible, satisfied
2441	Female	>=80	135	Male	45-59	Urban	0	1	0	Not eligible	Eligible, satisfied	Not eligible
2443	Female	60-79	135	Male	45-59	Urban	0	1	0	Not eligible	Eligible, satisfied	Not eligible
2445	Female	60-79	135	Male	45-59	Urban	0	1	0	Not eligible	Eligible, not satisfied	Not eligible
2446	Male	60-79	135	Male	45-59	Urban	0	1	1	Not eligible	Eligible, satisfied	Eligible, satisfied
2448	Male	60-79	135	Male	45-59	Urban	0	1	0	Not eligible	Eligible, not satisfied	Not eligible
2449	Female	60-79	135	Male	45-59	Urban	0	1	0	Not eligible	Eligible, not satisfied	Not eligible
2451	Female	>=80	135	Male	45-59	Urban	0	1	1	Not eligible	Eligible, satisfied	Eligible, satisfied
2454	Male	60-79	135	Male	45-59	Urban	0	1	0	Not eligible	Eligible, satisfied	Not eligible
2455	Female	60-79	135	Male	45-59	Urban	0	1	0	Not eligible	Eligible, not satisfied	Not eligible
2456	Male	60-79	135	Male	45-59	Urban	0	0	1	Not eligible	Not eligible	Eligible, satisfied
2457	Male	60-79	135	Male	45-59	Urban	0	1	0	Not eligible	Eligible, satisfied	Not eligible
2459	Male	40-59	135	Male	45-59	Urban	1	1	0	Eligible, not satisfied	Eligible, not satisfied	Not eligible
2465	Male	>=80	135	Male	45-59	Urban	0	1	1	Not eligible	Eligible, satisfied	Eligible, satisfied
2466	Female	60-79	135	Male	45-59	Urban	0	0	1	Not eligible	Not eligible	Eligible, satisfied
2467	Male	>=80	135	Male	45-59	Urban	1	0	0	Eligible, satisfied	Not eligible	Not eligible
2469	Male	60-79	135	Male	45-59	Urban	1	1	1	Eligible, not satisfied	Eligible, not satisfied	Eligible, not satisfied
2471	Female	>=80	135	Male	45-59	Urban	0	0	1	Not eligible	Not eligible	Eligible, satisfied
2473	Female	60-79	135	Male	45-59	Urban	0	1	1	Not eligible	Eligible, not satisfied	Eligible, not satisfied
2484	Female	60-79	135	Male	45-59	Urban	0	1	1	Not eligible	Eligible, not satisfied	Eligible, not satisfied
2486	Male	60-79	135	Male	45-59	Urban	1	1	1	Eligible, satisfied	Eligible, satisfied	Eligible, satisfied
2487	Female	60-79	135	Male	45-59	Urban	0	1	0	Not eligible	Eligible, not satisfied	Not eligible
2488	Male	60-79	135	Male	45-59	Urban	0	1	0	Not eligible	Eligible, satisfied	Not eligible
2489	Female	60-79	135	Male	45-59	Urban	0	1	1	Not eligible	Eligible, satisfied	Eligible, satisfied
2490	Female	>=80	135	Male	45-59	Urban	0	1	0	Not eligible	Eligible, satisfied	Not eligible
2491	Male	60-79	135	Male	45-59	Urban	1	1	0	Eligible, satisfied	Eligible, satisfied	Not eligible
2492	Male	40-59	135	Male	45-59	Urban	0	1	1	Not eligible	Eligible, satisfied	Eligible, satisfied
2493	Male	60-79	135	Male	45-59	Urban	0	1	1	Not eligible	Eligible, satisfied	Eligible, satisfied
2495	Female	40-59	135	Male	45-59	Urban	0	1	0	Not eligible	Eligible, satisfied	Not eligible
2497	Female	>=80	135	Male	45-59	Urban	1	1	0	Eligible, satisfied	Eligible, satisfied	Not eligible
2501	Female	60-79	242	Female	<45	Urban	0	1	0	Not eligible	Eligible, satisfied	Not eligible
2502	Female	<40	242	Female	<45	Urban	0	1	0	Not eligible	Eligible, satisfied	Not eligible
2504	Female	>=80	135	Male	45-59	Urban	0	1	0	Not eligible	Eligible, satisfied	Not eligible
2506	Female	60-79	135	Male	45-59	Urban	0	1	1	Not eligible	Eligible, not satisfied	Eligible, not satisfied
2507	Female	60-79	135	Male	45-59	Urban	0	0	1	Not eligible	Not eligible	Eligible, satisfied
2508	Female	60-79	242	Female	<45	Urban	0	1	0	Not eligible	Eligible, not satisfied	Not eligible
2509	Female	60-79	135	Male	45-59	Urban	0	1	0	Not eligible	Eligible, satisfied	Not eligible
2513	Female	>=80	135	Male	45-59	Urban	0	1	1	Not eligible	Eligible, satisfied	Eligible, satisfied
2515	Female	60-79	135	Male	45-59	Urban	1	1	0	Eligible, satisfied	Eligible, satisfied	Not eligible
2517	Male	60-79	135	Male	45-59	Urban	0	1	1	Not eligible	Eligible, satisfied	Eligible, satisfied
2518	Male	60-79	135	Male	45-59	Urban	1	1	1	Eligible, not satisfied	Eligible, not satisfied	Eligible, not satisfied
2519	Male	60-79	135	Male	45-59	Urban	1	1	1	Eligible, satisfied	Eligible, satisfied	Eligible, satisfied
2520	Female	60-79	240	Female	<45	Urban	0	1	0	Not eligible	Eligible, satisfied	Not eligible
2521	Female	60-79	135	Male	45-59	Urban	0	1	0	Not eligible	Eligible, not satisfied	Not eligible
2522	Female	40-59	135	Male	45-59	Urban	0	1	0	Not eligible	Eligible, not satisfied	Not eligible
2523	Female	40-59	36	Male	45-59	Non-urban	0	1	0	Not eligible	Eligible, not satisfied	Not eligible
2525	Female	>=80	135	Male	45-59	Urban	0	1	1	Not eligible	Eligible, satisfied	Eligible, satisfied
2528	Male	40-59	135	Male	45-59	Urban	1	0	0	Eligible, satisfied	Not eligible	Not eligible
2530	Male	60-79	135	Male	45-59	Urban	0	1	0	Not eligible	Eligible, satisfied	Not eligible
2532	Male	>=80	135	Male	45-59	Urban	0	1	1	Not eligible	Eligible, satisfied	Eligible, satisfied
2534	Male	60-79	135	Male	45-59	Urban	1	1	0	Eligible, satisfied	Eligible, satisfied	Not eligible
2535	Male	>=80	135	Male	45-59	Urban	0	1	0	Not eligible	Eligible, satisfied	Not eligible
2537	Female	40-59	240	Female	<45	Urban	0	1	0	Not eligible	Eligible, not satisfied	Not eligible
2538	Male	60-79	135	Male	45-59	Urban	1	1	0	Eligible, satisfied	Eligible, satisfied	Not eligible
2539	Female	60-79	135	Male	45-59	Urban	0	1	0	Not eligible	Eligible, satisfied	Not eligible
2542	Male	60-79	135	Male	45-59	Urban	0	1	0	Not eligible	Eligible, satisfied	Not eligible
2543	Female	60-79	135	Male	45-59	Urban	1	1	0	Eligible, satisfied	Eligible, satisfied	Not eligible
2544	Female	>=80	135	Male	45-59	Urban	1	1	0	Eligible, satisfied	Eligible, satisfied	Not eligible
2545	Female	>=80	135	Male	45-59	Urban	0	1	0	Not eligible	Eligible, not satisfied	Not eligible
2546	Female	40-59	135	Male	45-59	Urban	0	1	0	Not eligible	Eligible, satisfied	Not eligible
2548	Female	>=80	135	Male	45-59	Urban	0	1	0	Not eligible	Eligible, satisfied	Not eligible
2549	Female	60-79	135	Male	45-59	Urban	0	1	0	Not eligible	Eligible, satisfied	Not eligible
2550	Female	60-79	135	Male	45-59	Urban	0	1	1	Not eligible	Eligible, satisfied	Eligible, satisfied
2551	Female	60-79	135	Male	45-59	Urban	0	1	1	Not eligible	Eligible, satisfied	Eligible, satisfied
2553	Female	60-79	135	Male	45-59	Urban	0	1	0	Not eligible	Eligible, not satisfied	Not eligible
2554	Male	40-59	135	Male	45-59	Urban	0	1	0	Not eligible	Eligible, not satisfied	Not eligible
2555	Male	60-79	135	Male	45-59	Urban	1	1	0	Eligible, satisfied	Eligible, satisfied	Not eligible
2556	Male	>=80	135	Male	45-59	Urban	0	1	0	Not eligible	Eligible, satisfied	Not eligible
2560	Male	60-79	135	Male	45-59	Urban	0	1	1	Not eligible	Eligible, not satisfied	Eligible, not satisfied
2561	Female	60-79	135	Male	45-59	Urban	0	1	0	Not eligible	Eligible, satisfied	Not eligible
2562	Male	60-79	135	Male	45-59	Urban	0	1	0	Not eligible	Eligible, satisfied	Not eligible
2564	Female	>=80	61	Male	45-59	Urban	0	1	1	Not eligible	Eligible, not satisfied	Eligible, not satisfied
2565	Female	>=80	135	Male	45-59	Urban	1	1	0	Eligible, satisfied	Eligible, satisfied	Not eligible
2566	Female	<40	135	Male	45-59	Urban	1	1	0	Eligible, satisfied	Eligible, satisfied	Not eligible
2568	Female	>=80	135	Male	45-59	Urban	1	1	1	Eligible, satisfied	Eligible, satisfied	Eligible, satisfied
2571	Female	>=80	135	Male	45-59	Urban	0	0	1	Not eligible	Not eligible	Eligible, satisfied
2575	Female	60-79	135	Male	45-59	Urban	0	1	1	Not eligible	Eligible, not satisfied	Eligible, not satisfied
2576	Female	60-79	135	Male	45-59	Urban	0	1	0	Not eligible	Eligible, not satisfied	Not eligible
2577	Female	60-79	135	Male	45-59	Urban	0	1	1	Not eligible	Eligible, satisfied	Eligible, satisfied
2579	Female	60-79	240	Female	<45	Urban	0	1	0	Not eligible	Eligible, satisfied	Not eligible
2582	Male	60-79	135	Male	45-59	Urban	0	1	1	Not eligible	Eligible, satisfied	Eligible, satisfied
2586	Male	<40	135	Male	45-59	Urban	0	1	0	Not eligible	Eligible, satisfied	Not eligible
2591	Female	60-79	135	Male	45-59	Urban	1	1	0	Eligible, satisfied	Eligible, satisfied	Not eligible
2592	Female	>=80	135	Male	45-59	Urban	0	1	1	Not eligible	Eligible, satisfied	Eligible, satisfied
2595	Male	60-79	135	Male	45-59	Urban	0	1	0	Not eligible	Eligible, satisfied	Not eligible
2597	Male	60-79	135	Male	45-59	Urban	0	1	0	Not eligible	Eligible, satisfied	Not eligible
2602	Male	60-79	135	Male	45-59	Urban	0	1	0	Not eligible	Eligible, satisfied	Not eligible
2603	Male	>=80	135	Male	45-59	Urban	1	1	1	Eligible, satisfied	Eligible, satisfied	Eligible, satisfied
2605	Female	60-79	135	Male	45-59	Urban	0	1	1	Not eligible	Eligible, satisfied	Eligible, satisfied
2607	Male	>=80	135	Male	45-59	Urban	0	1	1	Not eligible	Eligible, satisfied	Eligible, satisfied
2608	Female	60-79	135	Male	45-59	Urban	0	1	0	Not eligible	Eligible, satisfied	Not eligible
2613	Female	60-79	135	Male	45-59	Urban	0	1	0	Not eligible	Eligible, not satisfied	Not eligible
2614	Female	60-79	135	Male	45-59	Urban	0	1	0	Not eligible	Eligible, satisfied	Not eligible
2616	Female	40-59	240	Female	<45	Urban	0	1	0	Not eligible	Eligible, satisfied	Not eligible
2624	Male	60-79	240	Female	<45	Urban	1	1	1	Eligible, not satisfied	Eligible, not satisfied	Eligible, not satisfied
2625	Female	60-79	135	Male	45-59	Urban	1	1	1	Eligible, satisfied	Eligible, satisfied	Eligible, satisfied
2627	Female	60-79	240	Female	<45	Urban	0	1	0	Not eligible	Eligible, satisfied	Not eligible
2633	Male	40-59	240	Female	<45	Urban	0	1	1	Not eligible	Eligible, satisfied	Eligible, satisfied
2634	Female	40-59	242	Female	<45	Urban	0	1	0	Not eligible	Eligible, satisfied	Not eligible
2639	Male	60-79	135	Male	45-59	Urban	1	1	0	Eligible, satisfied	Eligible, satisfied	Not eligible
2640	Female	60-79	135	Male	45-59	Urban	0	1	1	Not eligible	Eligible, satisfied	Eligible, satisfied
2646	Male	60-79	135	Male	45-59	Urban	0	1	1	Not eligible	Eligible, not satisfied	Eligible, not satisfied
2647	Female	60-79	135	Male	45-59	Urban	0	1	0	Not eligible	Eligible, satisfied	Not eligible
2648	Female	>=80	61	Male	45-59	Urban	0	1	0	Not eligible	Eligible, not satisfied	Not eligible
2653	Male	40-59	36	Male	45-59	Non-urban	0	0	1	Not eligible	Not eligible	Eligible, not satisfied
2656	Male	60-79	242	Female	<45	Urban	0	1	0	Not eligible	Eligible, satisfied	Not eligible
2658	Female	>=80	135	Male	45-59	Urban	0	1	0	Not eligible	Eligible, satisfied	Not eligible
2661	Female	>=80	135	Male	45-59	Urban	0	1	0	Not eligible	Eligible, satisfied	Not eligible
2662	Male	60-79	135	Male	45-59	Urban	0	1	1	Not eligible	Eligible, not satisfied	Eligible, not satisfied
2663	Female	60-79	135	Male	45-59	Urban	0	1	0	Not eligible	Eligible, satisfied	Not eligible
2664	Male	60-79	242	Female	<45	Urban	0	1	1	Not eligible	Eligible, satisfied	Eligible, satisfied
2667	Female	60-79	135	Male	45-59	Urban	0	1	0	Not eligible	Eligible, satisfied	Not eligible
2675	Male	40-59	240	Female	<45	Urban	1	0	0	Eligible, satisfied	Not eligible	Not eligible
2677	Female	40-59	240	Female	<45	Urban	0	1	0	Not eligible	Eligible, satisfied	Not eligible
2678	Male	>=80	135	Male	45-59	Urban	0	1	0	Not eligible	Eligible, satisfied	Not eligible
2686	Female	60-79	135	Male	45-59	Urban	1	1	1	Eligible, satisfied	Eligible, satisfied	Eligible, satisfied
2689	Female	>=80	240	Female	<45	Urban	0	1	0	Not eligible	Eligible, satisfied	Not eligible
2699	Male	60-79	135	Male	45-59	Urban	0	1	0	Not eligible	Eligible, satisfied	Not eligible
2700	Female	60-79	240	Female	<45	Urban	1	1	1	Eligible, satisfied	Eligible, satisfied	Eligible, satisfied
2703	Male	60-79	135	Male	45-59	Urban	0	1	0	Not eligible	Eligible, not satisfied	Not eligible
2705	Male	40-59	240	Female	<45	Urban	0	1	0	Not eligible	Eligible, satisfied	Not eligible
2707	Male	40-59	135	Male	45-59	Urban	0	1	1	Not eligible	Eligible, satisfied	Eligible, satisfied
2708	Male	60-79	135	Male	45-59	Urban	0	1	1	Not eligible	Eligible, satisfied	Eligible, satisfied
2709	Female	40-59	135	Male	45-59	Urban	0	1	0	Not eligible	Eligible, satisfied	Not eligible
2711	Female	>=80	135	Male	45-59	Urban	0	1	0	Not eligible	Eligible, satisfied	Not eligible
2712	Male	60-79	240	Female	<45	Urban	0	1	1	Not eligible	Eligible, satisfied	Eligible, satisfied
2716	Male	40-59	240	Female	<45	Urban	0	1	0	Not eligible	Eligible, satisfied	Not eligible
2720	Female	60-79	240	Female	<45	Urban	1	1	1	Eligible, not satisfied	Eligible, not satisfied	Eligible, not satisfied
2721	Female	60-79	240	Female	<45	Urban	0	1	0	Not eligible	Eligible, satisfied	Not eligible
2727	Male	>=80	240	Female	<45	Urban	0	1	1	Not eligible	Eligible, satisfied	Eligible, satisfied
2728	Female	>=80	240	Female	<45	Urban	0	1	0	Not eligible	Eligible, satisfied	Not eligible
2734	Male	60-79	240	Female	<45	Urban	0	1	0	Not eligible	Eligible, not satisfied	Not eligible
2736	Female	40-59	240	Female	<45	Urban	1	1	0	Eligible, satisfied	Eligible, satisfied	Not eligible
2737	Male	60-79	135	Male	45-59	Urban	0	0	1	Not eligible	Not eligible	Eligible, satisfied
2739	Female	60-79	240	Female	<45	Urban	0	1	0	Not eligible	Eligible, satisfied	Not eligible
2741	Female	60-79	240	Female	<45	Urban	0	1	0	Not eligible	Eligible, satisfied	Not eligible
2742	Female	>=80	135	Male	45-59	Urban	0	1	1	Not eligible	Eligible, satisfied	Eligible, satisfied
2746	Female	>=80	240	Female	<45	Urban	1	1	1	Eligible, satisfied	Eligible, satisfied	Eligible, satisfied
2749	Female	40-59	135	Male	45-59	Urban	1	0	0	Eligible, not satisfied	Not eligible	Not eligible
2755	Female	60-79	242	Female	<45	Urban	0	0	1	Not eligible	Not eligible	Eligible, satisfied
2759	Male	60-79	240	Female	<45	Urban	1	0	1	Eligible, satisfied	Not eligible	Eligible, satisfied
2760	Male	60-79	240	Female	<45	Urban	0	1	0	Not eligible	Eligible, satisfied	Not eligible
2762	Male	40-59	135	Male	45-59	Urban	1	0	0	Eligible, satisfied	Not eligible	Not eligible
2764	Male	60-79	240	Female	<45	Urban	1	1	0	Eligible, satisfied	Eligible, satisfied	Not eligible
2766	Male	40-59	240	Female	<45	Urban	0	1	0	Not eligible	Eligible, satisfied	Not eligible
2767	Male	40-59	240	Female	<45	Urban	0	1	1	Not eligible	Eligible, satisfied	Eligible, satisfied
2770	Male	40-59	135	Male	45-59	Urban	1	1	0	Eligible, satisfied	Eligible, satisfied	Not eligible
2775	Male	40-59	135	Male	45-59	Urban	0	1	0	Not eligible	Eligible, not satisfied	Not eligible
2776	Male	40-59	240	Female	<45	Urban	0	1	0	Not eligible	Eligible, satisfied	Not eligible
2777	Female	>=80	242	Female	<45	Urban	1	1	1	Eligible, satisfied	Eligible, satisfied	Eligible, satisfied
2778	Female	60-79	61	Male	45-59	Urban	0	1	0	Not eligible	Eligible, not satisfied	Not eligible
2783	Male	40-59	242	Female	<45	Urban	1	1	1	Eligible, satisfied	Eligible, satisfied	Eligible, satisfied
2786	Female	60-79	135	Male	45-59	Urban	0	1	0	Not eligible	Eligible, satisfied	Not eligible
2787	Female	40-59	240	Female	<45	Urban	0	1	0	Not eligible	Eligible, satisfied	Not eligible
2796	Male	40-59	242	Female	<45	Urban	1	0	0	Eligible, satisfied	Not eligible	Not eligible
2799	Male	40-59	240	Female	<45	Urban	0	1	1	Not eligible	Eligible, satisfied	Eligible, satisfied
2801	Male	60-79	135	Male	45-59	Urban	0	1	1	Not eligible	Eligible, satisfied	Eligible, satisfied
2802	Male	40-59	240	Female	<45	Urban	0	1	0	Not eligible	Eligible, satisfied	Not eligible
2809	Female	40-59	135	Male	45-59	Urban	0	1	0	Not eligible	Eligible, not satisfied	Not eligible
2813	Female	60-79	242	Female	<45	Urban	0	1	0	Not eligible	Eligible, satisfied	Not eligible
2817	Male	60-79	240	Female	<45	Urban	0	1	1	Not eligible	Eligible, satisfied	Eligible, satisfied
2818	Female	60-79	240	Female	<45	Urban	1	1	1	Eligible, satisfied	Eligible, satisfied	Eligible, satisfied
2824	Female	60-79	135	Male	45-59	Urban	0	1	0	Not eligible	Eligible, not satisfied	Not eligible
2834	Female	60-79	242	Female	<45	Urban	0	1	0	Not eligible	Eligible, satisfied	Not eligible
2838	Female	60-79	240	Female	<45	Urban	0	1	0	Not eligible	Eligible, satisfied	Not eligible
2839	Male	60-79	240	Female	<45	Urban	0	1	0	Not eligible	Eligible, satisfied	Not eligible
2841	Female	60-79	242	Female	<45	Urban	1	1	0	Eligible, satisfied	Eligible, satisfied	Not eligible
2848	Male	60-79	135	Male	45-59	Urban	0	1	0	Not eligible	Eligible, not satisfied	Not eligible
2860	Female	>=80	242	Female	<45	Urban	0	1	1	Not eligible	Eligible, satisfied	Eligible, satisfied
2862	Male	60-79	135	Male	45-59	Urban	0	1	0	Not eligible	Eligible, satisfied	Not eligible
2865	Male	60-79	36	Male	45-59	Non-urban	0	1	1	Not eligible	Eligible, not satisfied	Eligible, not satisfied
2868	Female	60-79	135	Male	45-59	Urban	1	1	0	Eligible, satisfied	Eligible, satisfied	Not eligible
2871	Female	60-79	242	Female	<45	Urban	0	1	0	Not eligible	Eligible, satisfied	Not eligible
2874	Female	60-79	135	Male	45-59	Urban	1	0	0	Eligible, satisfied	Not eligible	Not eligible
2880	Male	40-59	135	Male	45-59	Urban	0	1	0	Not eligible	Eligible, satisfied	Not eligible
2881	Female	60-79	242	Female	<45	Urban	0	1	0	Not eligible	Eligible, satisfied	Not eligible
2885	Female	40-59	242	Female	<45	Urban	0	1	0	Not eligible	Eligible, satisfied	Not eligible
2886	Male	>=80	135	Male	45-59	Urban	0	1	0	Not eligible	Eligible, satisfied	Not eligible
2897	Female	>=80	242	Female	<45	Urban	0	1	1	Not eligible	Eligible, not satisfied	Eligible, not satisfied
2902	Female	60-79	242	Female	<45	Urban	0	1	0	Not eligible	Eligible, satisfied	Not eligible
2906	Female	60-79	242	Female	<45	Urban	0	1	0	Not eligible	Eligible, satisfied	Not eligible
2907	Female	60-79	242	Female	<45	Urban	0	1	0	Not eligible	Eligible, satisfied	Not eligible
2908	Female	40-59	240	Female	<45	Urban	0	1	0	Not eligible	Eligible, not satisfied	Not eligible
2909	Female	60-79	242	Female	<45	Urban	0	1	1	Not eligible	Eligible, satisfied	Eligible, satisfied
2910	Male	60-79	242	Female	<45	Urban	1	1	0	Eligible, satisfied	Eligible, satisfied	Not eligible
2916	Female	>=80	135	Male	45-59	Urban	0	1	0	Not eligible	Eligible, satisfied	Not eligible
2917	Female	60-79	242	Female	<45	Urban	0	1	0	Not eligible	Eligible, satisfied	Not eligible
2930	Male	60-79	240	Female	<45	Urban	0	1	0	Not eligible	Eligible, satisfied	Not eligible
2932	Female	60-79	240	Female	<45	Urban	0	1	0	Not eligible	Eligible, satisfied	Not eligible
2933	Female	>=80	242	Female	<45	Urban	0	1	0	Not eligible	Eligible, satisfied	Not eligible
2936	Female	40-59	242	Female	<45	Urban	0	1	1	Not eligible	Eligible, satisfied	Eligible, satisfied
2937	Female	60-79	135	Male	45-59	Urban	0	1	1	Not eligible	Eligible, satisfied	Eligible, satisfied
2944	Male	>=80	242	Female	<45	Urban	0	1	1	Not eligible	Eligible, satisfied	Eligible, satisfied
2945	Female	60-79	240	Female	<45	Urban	0	1	0	Not eligible	Eligible, satisfied	Not eligible
2946	Female	60-79	135	Male	45-59	Urban	1	1	0	Eligible, satisfied	Eligible, satisfied	Not eligible
2950	Female	60-79	242	Female	<45	Urban	1	1	0	Eligible, satisfied	Eligible, satisfied	Not eligible
2956	Female	60-79	242	Female	<45	Urban	0	1	1	Not eligible	Eligible, satisfied	Eligible, satisfied
2960	Female	>=80	240	Female	<45	Urban	0	1	1	Not eligible	Eligible, satisfied	Eligible, satisfied
2965	Male	40-59	135	Male	45-59	Urban	0	1	0	Not eligible	Eligible, not satisfied	Not eligible
2966	Male	40-59	242	Female	<45	Urban	0	1	0	Not eligible	Eligible, satisfied	Not eligible
2967	Female	60-79	240	Female	<45	Urban	0	1	0	Not eligible	Eligible, satisfied	Not eligible
2968	Male	60-79	135	Male	45-59	Urban	0	1	0	Not eligible	Eligible, satisfied	Not eligible
2972	Male	60-79	242	Female	<45	Urban	0	1	1	Not eligible	Eligible, satisfied	Eligible, satisfied
2984	Male	60-79	240	Female	<45	Urban	0	1	1	Not eligible	Eligible, satisfied	Eligible, satisfied
2986	Female	40-59	135	Male	45-59	Urban	0	1	0	Not eligible	Eligible, not satisfied	Not eligible
2989	Male	60-79	135	Male	45-59	Urban	0	1	0	Not eligible	Eligible, not satisfied	Not eligible
3004	Female	40-59	242	Female	<45	Urban	0	1	0	Not eligible	Eligible, satisfied	Not eligible
3005	Male	>=80	135	Male	45-59	Urban	0	1	0	Not eligible	Eligible, not satisfied	Not eligible
3012	Female	>=80	242	Female	<45	Urban	1	1	1	Eligible, satisfied	Eligible, satisfied	Eligible, satisfied
3013	Female	>=80	135	Male	45-59	Urban	1	1	0	Eligible, satisfied	Eligible, satisfied	Not eligible
3016	Male	40-59	240	Female	<45	Urban	1	0	0	Eligible, satisfied	Not eligible	Not eligible
3019	Male	60-79	135	Male	45-59	Urban	1	0	0	Eligible, satisfied	Not eligible	Not eligible
3020	Male	<40	135	Male	45-59	Urban	0	1	0	Not eligible	Eligible, satisfied	Not eligible
3021	Female	40-59	135	Male	45-59	Urban	1	0	0	Eligible, satisfied	Not eligible	Not eligible
3023	Male	40-59	135	Male	45-59	Urban	0	0	1	Not eligible	Not eligible	Eligible, satisfied
3027	Female	40-59	135	Male	45-59	Urban	1	0	0	Eligible, satisfied	Not eligible	Not eligible
3030	Female	40-59	242	Female	<45	Urban	0	1	0	Not eligible	Eligible, not satisfied	Not eligible
3033	Female	60-79	240	Female	<45	Urban	0	1	0	Not eligible	Eligible, satisfied	Not eligible
3036	Male	40-59	135	Male	45-59	Urban	0	1	0	Not eligible	Eligible, satisfied	Not eligible
3038	Female	>=80	242	Female	<45	Urban	0	1	0	Not eligible	Eligible, satisfied	Not eligible
3044	Female	60-79	240	Female	<45	Urban	0	1	0	Not eligible	Eligible, satisfied	Not eligible
3045	Male	60-79	242	Female	<45	Urban	1	1	0	Eligible, satisfied	Eligible, satisfied	Not eligible
3048	Male	60-79	240	Female	<45	Urban	0	1	1	Not eligible	Eligible, satisfied	Eligible, satisfied
3050	Female	60-79	242	Female	<45	Urban	0	1	1	Not eligible	Eligible, satisfied	Eligible, satisfied
3052	Female	>=80	135	Male	45-59	Urban	1	0	1	Eligible, satisfied	Not eligible	Eligible, satisfied
3053	Female	60-79	242	Female	<45	Urban	0	1	0	Not eligible	Eligible, satisfied	Not eligible
3055	Female	40-59	135	Male	45-59	Urban	0	1	0	Not eligible	Eligible, satisfied	Not eligible
3058	Male	60-79	135	Male	45-59	Urban	0	1	0	Not eligible	Eligible, satisfied	Not eligible
3060	Female	60-79	242	Female	<45	Urban	0	1	0	Not eligible	Eligible, satisfied	Not eligible
3065	Male	60-79	135	Male	45-59	Urban	1	1	0	Eligible, not satisfied	Eligible, not satisfied	Not eligible
3070	Male	<40	61	Male	45-59	Urban	0	1	0	Not eligible	Eligible, satisfied	Not eligible
3078	Male	<40	135	Male	45-59	Urban	0	1	0	Not eligible	Eligible, not satisfied	Not eligible
3079	Male	60-79	135	Male	45-59	Urban	0	1	1	Not eligible	Eligible, satisfied	Eligible, satisfied
3083	Male	60-79	240	Female	<45	Urban	0	1	1	Not eligible	Eligible, not satisfied	Eligible, not satisfied
3084	Female	60-79	240	Female	<45	Urban	0	1	0	Not eligible	Eligible, satisfied	Not eligible
3085	Male	<40	61	Male	45-59	Urban	1	1	0	Eligible, satisfied	Eligible, satisfied	Not eligible
3090	Male	>=80	135	Male	45-59	Urban	0	1	1	Not eligible	Eligible, satisfied	Eligible, satisfied
3092	Male	<40	135	Male	45-59	Urban	0	1	0	Not eligible	Eligible, satisfied	Not eligible
3093	Female	60-79	135	Male	45-59	Urban	0	1	0	Not eligible	Eligible, not satisfied	Not eligible
3094	Female	<40	240	Female	<45	Urban	0	1	0	Not eligible	Eligible, satisfied	Not eligible
3098	Male	60-79	242	Female	<45	Urban	0	1	1	Not eligible	Eligible, satisfied	Eligible, satisfied
3099	Female	40-59	242	Female	<45	Urban	0	0	1	Not eligible	Not eligible	Eligible, satisfied
3101	Male	60-79	135	Male	45-59	Urban	1	1	0	Eligible, satisfied	Eligible, satisfied	Not eligible
3102	Female	60-79	240	Female	<45	Urban	0	1	0	Not eligible	Eligible, satisfied	Not eligible
3104	Male	60-79	135	Male	45-59	Urban	0	1	0	Not eligible	Eligible, satisfied	Not eligible
3105	Female	40-59	242	Female	<45	Urban	0	0	1	Not eligible	Not eligible	Eligible, satisfied
3106	Female	>=80	242	Female	<45	Urban	0	1	0	Not eligible	Eligible, satisfied	Not eligible
3108	Male	60-79	135	Male	45-59	Urban	1	1	0	Eligible, satisfied	Eligible, satisfied	Not eligible
3109	Female	60-79	240	Female	<45	Urban	0	1	1	Not eligible	Eligible, satisfied	Eligible, satisfied
3112	Male	40-59	242	Female	<45	Urban	0	1	1	Not eligible	Eligible, satisfied	Eligible, satisfied
3113	Female	40-59	135	Male	45-59	Urban	1	1	0	Eligible, satisfied	Eligible, satisfied	Not eligible
3114	Male	40-59	135	Male	45-59	Urban	1	1	0	Eligible, satisfied	Eligible, satisfied	Not eligible
3119	Male	40-59	242	Female	<45	Urban	0	0	1	Not eligible	Not eligible	Eligible, satisfied
3121	Male	>=80	135	Male	45-59	Urban	0	0	1	Not eligible	Not eligible	Eligible, satisfied
3123	Female	>=80	242	Female	<45	Urban	0	1	0	Not eligible	Eligible, satisfied	Not eligible
3124	Female	40-59	240	Female	<45	Urban	0	0	1	Not eligible	Not eligible	Eligible, not satisfied
3125	Male	>=80	242	Female	<45	Urban	0	1	1	Not eligible	Eligible, satisfied	Eligible, satisfied
3128	Female	60-79	242	Female	<45	Urban	0	1	0	Not eligible	Eligible, satisfied	Not eligible
3129	Male	60-79	242	Female	<45	Urban	0	1	1	Not eligible	Eligible, satisfied	Eligible, satisfied
3130	Female	60-79	242	Female	<45	Urban	0	1	0	Not eligible	Eligible, satisfied	Not eligible
3132	Female	>=80	242	Female	<45	Urban	0	1	1	Not eligible	Eligible, not satisfied	Eligible, not satisfied
3133	Male	60-79	242	Female	<45	Urban	1	1	1	Eligible, satisfied	Eligible, satisfied	Eligible, satisfied
3134	Female	40-59	242	Female	<45	Urban	0	1	0	Not eligible	Eligible, satisfied	Not eligible
3135	Male	40-59	242	Female	<45	Urban	0	1	0	Not eligible	Eligible, satisfied	Not eligible
3138	Female	>=80	57	Male	45-59	Urban	0	1	0	Not eligible	Eligible, not satisfied	Not eligible
3139	Female	40-59	242	Female	<45	Urban	0	1	0	Not eligible	Eligible, satisfied	Not eligible
3141	Male	60-79	135	Male	45-59	Urban	0	1	0	Not eligible	Eligible, satisfied	Not eligible
3143	Female	60-79	242	Female	<45	Urban	1	1	0	Eligible, not satisfied	Eligible, not satisfied	Not eligible
3144	Male	60-79	242	Female	<45	Urban	0	1	0	Not eligible	Eligible, satisfied	Not eligible
3145	Male	>=80	242	Female	<45	Urban	1	1	1	Eligible, satisfied	Eligible, satisfied	Eligible, satisfied
3146	Female	>=80	242	Female	<45	Urban	0	1	0	Not eligible	Eligible, satisfied	Not eligible
3148	Female	>=80	242	Female	<45	Urban	0	0	1	Not eligible	Not eligible	Eligible, satisfied
3149	Male	40-59	240	Female	<45	Urban	0	1	0	Not eligible	Eligible, not satisfied	Not eligible
3151	Male	60-79	135	Male	45-59	Urban	0	1	1	Not eligible	Eligible, satisfied	Eligible, satisfied
3153	Female	>=80	242	Female	<45	Urban	0	1	1	Not eligible	Eligible, satisfied	Eligible, satisfied
3154	Male	>=80	242	Female	<45	Urban	0	1	1	Not eligible	Eligible, satisfied	Eligible, satisfied
3156	Male	40-59	242	Female	<45	Urban	0	1	0	Not eligible	Eligible, satisfied	Not eligible
3157	Male	60-79	242	Female	<45	Urban	0	1	1	Not eligible	Eligible, not satisfied	Eligible, not satisfied
3165	Female	60-79	242	Female	<45	Urban	0	0	1	Not eligible	Not eligible	Eligible, satisfied
3166	Male	>=80	135	Male	45-59	Urban	0	1	1	Not eligible	Eligible, satisfied	Eligible, satisfied
3167	Male	60-79	242	Female	<45	Urban	0	1	0	Not eligible	Eligible, not satisfied	Not eligible
3170	Female	60-79	242	Female	<45	Urban	0	1	0	Not eligible	Eligible, satisfied	Not eligible
3171	Male	60-79	242	Female	<45	Urban	1	1	1	Eligible, satisfied	Eligible, satisfied	Eligible, satisfied
3174	Female	60-79	242	Female	<45	Urban	0	1	0	Not eligible	Eligible, not satisfied	Not eligible
3177	Male	40-59	242	Female	<45	Urban	0	1	1	Not eligible	Eligible, satisfied	Eligible, satisfied
3180	Female	60-79	242	Female	<45	Urban	0	1	1	Not eligible	Eligible, satisfied	Eligible, satisfied
3183	Female	60-79	242	Female	<45	Urban	0	1	0	Not eligible	Eligible, satisfied	Not eligible
3186	Female	60-79	242	Female	<45	Urban	0	1	0	Not eligible	Eligible, not satisfied	Not eligible
3192	Female	60-79	135	Male	45-59	Urban	0	1	1	Not eligible	Eligible, satisfied	Eligible, satisfied
3197	Male	60-79	61	Male	45-59	Urban	0	1	1	Not eligible	Eligible, not satisfied	Eligible, not satisfied
3198	Male	>=80	242	Female	<45	Urban	0	1	0	Not eligible	Eligible, satisfied	Not eligible
3199	Female	>=80	242	Female	<45	Urban	0	1	1	Not eligible	Eligible, satisfied	Eligible, satisfied
3200	Female	60-79	242	Female	<45	Urban	0	1	1	Not eligible	Eligible, satisfied	Eligible, satisfied
3202	Male	60-79	135	Male	45-59	Urban	0	1	0	Not eligible	Eligible, satisfied	Not eligible
3208	Male	60-79	242	Female	<45	Urban	1	1	1	Eligible, satisfied	Eligible, satisfied	Eligible, satisfied
3209	Female	60-79	242	Female	<45	Urban	1	1	0	Eligible, satisfied	Eligible, satisfied	Not eligible
3210	Male	60-79	242	Female	<45	Urban	0	1	0	Not eligible	Eligible, satisfied	Not eligible
3211	Male	60-79	242	Female	<45	Urban	0	1	0	Not eligible	Eligible, satisfied	Not eligible
3214	Male	60-79	242	Female	<45	Urban	0	1	1	Not eligible	Eligible, satisfied	Eligible, satisfied
3217	Female	60-79	242	Female	<45	Urban	0	1	1	Not eligible	Eligible, satisfied	Eligible, satisfied
3221	Male	60-79	242	Female	<45	Urban	0	1	0	Not eligible	Eligible, satisfied	Not eligible
3222	Male	60-79	240	Female	<45	Urban	0	1	0	Not eligible	Eligible, satisfied	Not eligible
3223	Female	60-79	242	Female	<45	Urban	0	1	0	Not eligible	Eligible, satisfied	Not eligible
3224	Female	>=80	242	Female	<45	Urban	0	1	0	Not eligible	Eligible, satisfied	Not eligible
3226	Male	60-79	135	Male	45-59	Urban	0	1	0	Not eligible	Eligible, satisfied	Not eligible
3228	Female	60-79	242	Female	<45	Urban	0	1	0	Not eligible	Eligible, satisfied	Not eligible
3233	Female	60-79	242	Female	<45	Urban	0	1	0	Not eligible	Eligible, satisfied	Not eligible
3238	Female	60-79	242	Female	<45	Urban	0	1	0	Not eligible	Eligible, satisfied	Not eligible
3240	Male	60-79	242	Female	<45	Urban	0	1	1	Not eligible	Eligible, satisfied	Eligible, satisfied
3246	Male	40-59	61	Male	45-59	Urban	1	1	1	Eligible, satisfied	Eligible, satisfied	Eligible, satisfied
3252	Female	60-79	135	Male	45-59	Urban	1	1	1	Eligible, satisfied	Eligible, satisfied	Eligible, satisfied
3254	Male	60-79	135	Male	45-59	Urban	0	1	0	Not eligible	Eligible, not satisfied	Not eligible
3255	Female	<40	242	Female	<45	Urban	1	0	0	Eligible, not satisfied	Not eligible	Not eligible
3256	Female	60-79	242	Female	<45	Urban	0	1	0	Not eligible	Eligible, satisfied	Not eligible
3259	Male	>=80	135	Male	45-59	Urban	0	1	1	Not eligible	Eligible, satisfied	Eligible, satisfied
3264	Female	60-79	242	Female	<45	Urban	0	1	0	Not eligible	Eligible, satisfied	Not eligible
3265	Male	60-79	242	Female	<45	Urban	0	1	0	Not eligible	Eligible, satisfied	Not eligible
3267	Male	>=80	242	Female	<45	Urban	0	1	0	Not eligible	Eligible, satisfied	Not eligible
3269	Male	60-79	242	Female	<45	Urban	0	1	0	Not eligible	Eligible, satisfied	Not eligible
3271	Male	60-79	61	Male	45-59	Urban	0	1	0	Not eligible	Eligible, satisfied	Not eligible
3273	Male	40-59	135	Male	45-59	Urban	0	1	1	Not eligible	Eligible, satisfied	Eligible, satisfied
3279	Female	40-59	242	Female	<45	Urban	0	1	0	Not eligible	Eligible, not satisfied	Not eligible
3282	Male	60-79	242	Female	<45	Urban	0	1	0	Not eligible	Eligible, satisfied	Not eligible
3288	Female	40-59	242	Female	<45	Urban	1	1	0	Eligible, satisfied	Eligible, satisfied	Not eligible
3293	Female	60-79	135	Male	45-59	Urban	1	0	1	Eligible, satisfied	Not eligible	Eligible, satisfied
3294	Female	60-79	242	Female	<45	Urban	0	1	0	Not eligible	Eligible, not satisfied	Not eligible
3300	Female	40-59	242	Female	<45	Urban	1	0	0	Eligible, satisfied	Not eligible	Not eligible
3306	Female	60-79	240	Female	<45	Urban	1	1	1	Eligible, satisfied	Eligible, satisfied	Eligible, satisfied
3310	Male	60-79	242	Female	<45	Urban	0	1	0	Not eligible	Eligible, satisfied	Not eligible
3311	Female	60-79	242	Female	<45	Urban	0	1	1	Not eligible	Eligible, not satisfied	Eligible, not satisfied
3317	Female	40-59	242	Female	<45	Urban	0	1	0	Not eligible	Eligible, not satisfied	Not eligible
3320	Male	<40	242	Female	<45	Urban	0	1	0	Not eligible	Eligible, satisfied	Not eligible
3325	Male	60-79	242	Female	<45	Urban	0	1	1	Not eligible	Eligible, satisfied	Eligible, satisfied
3326	Male	<40	135	Male	45-59	Urban	0	1	0	Not eligible	Eligible, satisfied	Not eligible
3332	Female	40-59	61	Male	45-59	Urban	1	0	0	Eligible, not satisfied	Not eligible	Not eligible
3334	Female	60-79	240	Female	<45	Urban	0	1	0	Not eligible	Eligible, not satisfied	Not eligible
3339	Female	40-59	240	Female	<45	Urban	0	1	0	Not eligible	Eligible, satisfied	Not eligible
3343	Female	40-59	240	Female	<45	Urban	0	1	0	Not eligible	Eligible, not satisfied	Not eligible
3349	Male	40-59	242	Female	<45	Urban	1	1	1	Eligible, satisfied	Eligible, satisfied	Eligible, satisfied
3354	Male	>=80	61	Male	45-59	Urban	0	1	1	Not eligible	Eligible, not satisfied	Eligible, not satisfied
3355	Male	60-79	61	Male	45-59	Urban	0	1	1	Not eligible	Eligible, satisfied	Eligible, satisfied
3360	Female	60-79	242	Female	<45	Urban	0	1	0	Not eligible	Eligible, not satisfied	Not eligible
3373	Female	60-79	36	Male	45-59	Non-urban	1	1	1	Eligible, satisfied	Eligible, satisfied	Eligible, satisfied
3382	Female	>=80	242	Female	<45	Urban	0	1	0	Not eligible	Eligible, satisfied	Not eligible
3386	Male	40-59	242	Female	<45	Urban	1	1	0	Eligible, satisfied	Eligible, satisfied	Not eligible
3387	Female	60-79	61	Male	45-59	Urban	0	1	1	Not eligible	Eligible, not satisfied	Eligible, not satisfied
3390	Male	40-59	242	Female	<45	Urban	0	1	1	Not eligible	Eligible, satisfied	Eligible, satisfied
3395	Male	60-79	135	Male	45-59	Urban	0	1	0	Not eligible	Eligible, satisfied	Not eligible
3397	Female	60-79	36	Male	45-59	Non-urban	0	1	1	Not eligible	Eligible, not satisfied	Eligible, not satisfied
3416	Male	>=80	61	Male	45-59	Urban	1	1	1	Eligible, satisfied	Eligible, satisfied	Eligible, satisfied
3427	Female	40-59	61	Male	45-59	Urban	1	1	0	Eligible, satisfied	Eligible, satisfied	Not eligible
3446	Male	40-59	57	Male	45-59	Urban	1	1	1	Eligible, not satisfied	Eligible, not satisfied	Eligible, not satisfied
3452	Female	60-79	61	Male	45-59	Urban	0	1	0	Not eligible	Eligible, not satisfied	Not eligible
3454	Female	40-59	36	Male	45-59	Non-urban	0	1	0	Not eligible	Eligible, not satisfied	Not eligible
3455	Male	40-59	36	Male	45-59	Non-urban	0	1	0	Not eligible	Eligible, not satisfied	Not eligible
3456	Female	60-79	61	Male	45-59	Urban	0	1	0	Not eligible	Eligible, satisfied	Not eligible
3457	Male	<40	61	Male	45-59	Urban	0	1	0	Not eligible	Eligible, satisfied	Not eligible
3469	Male	40-59	61	Male	45-59	Urban	0	1	0	Not eligible	Eligible, satisfied	Not eligible
3475	Female	40-59	36	Male	45-59	Non-urban	0	1	0	Not eligible	Eligible, not satisfied	Not eligible
3487	Female	60-79	61	Male	45-59	Urban	0	1	0	Not eligible	Eligible, satisfied	Not eligible
3489	Male	>=80	61	Male	45-59	Urban	1	1	1	Eligible, satisfied	Eligible, satisfied	Eligible, satisfied
3498	Female	>=80	57	Male	45-59	Urban	1	1	1	Eligible, satisfied	Eligible, satisfied	Eligible, satisfied
3502	Female	40-59	61	Male	45-59	Urban	0	1	0	Not eligible	Eligible, not satisfied	Not eligible
3505	Female	>=80	61	Male	45-59	Urban	0	1	0	Not eligible	Eligible, satisfied	Not eligible
3520	Female	60-79	61	Male	45-59	Urban	1	1	1	Eligible, not satisfied	Eligible, not satisfied	Eligible, not satisfied
3533	Male	60-79	36	Male	45-59	Non-urban	0	1	0	Not eligible	Eligible, not satisfied	Not eligible
3539	Male	60-79	61	Male	45-59	Urban	0	1	0	Not eligible	Eligible, not satisfied	Not eligible
3541	Female	<40	61	Male	45-59	Urban	0	1	0	Not eligible	Eligible, not satisfied	Not eligible
3553	Female	>=80	36	Male	45-59	Non-urban	0	1	1	Not eligible	Eligible, satisfied	Eligible, satisfied
3554	Male	40-59	61	Male	45-59	Urban	0	1	1	Not eligible	Eligible, satisfied	Eligible, satisfied
3556	Female	60-79	61	Male	45-59	Urban	0	1	0	Not eligible	Eligible, not satisfied	Not eligible
3569	Female	40-59	57	Male	45-59	Urban	0	1	0	Not eligible	Eligible, not satisfied	Not eligible
3578	Female	>=80	57	Male	45-59	Urban	1	1	1	Eligible, satisfied	Eligible, satisfied	Eligible, satisfied
3580	Male	40-59	36	Male	45-59	Non-urban	0	1	0	Not eligible	Eligible, not satisfied	Not eligible
3583	Male	40-59	61	Male	45-59	Urban	0	1	0	Not eligible	Eligible, satisfied	Not eligible
3592	Female	60-79	36	Male	45-59	Non-urban	0	1	0	Not eligible	Eligible, not satisfied	Not eligible
3596	Male	40-59	57	Male	45-59	Urban	0	1	0	Not eligible	Eligible, satisfied	Not eligible
3605	Female	60-79	36	Male	45-59	Non-urban	0	1	0	Not eligible	Eligible, not satisfied	Not eligible
3613	Male	40-59	61	Male	45-59	Urban	0	1	0	Not eligible	Eligible, satisfied	Not eligible
3614	Male	40-59	61	Male	45-59	Urban	0	1	1	Not eligible	Eligible, not satisfied	Eligible, not satisfied
3615	Male	60-79	36	Male	45-59	Non-urban	1	1	0	Eligible, not satisfied	Eligible, not satisfied	Not eligible
3617	Female	60-79	36	Male	45-59	Non-urban	0	1	0	Not eligible	Eligible, not satisfied	Not eligible
3621	Female	60-79	61	Male	45-59	Urban	0	1	0	Not eligible	Eligible, satisfied	Not eligible
3625	Male	60-79	61	Male	45-59	Urban	0	1	0	Not eligible	Eligible, not satisfied	Not eligible
3638	Male	40-59	61	Male	45-59	Urban	0	1	0	Not eligible	Eligible, satisfied	Not eligible
3647	Male	40-59	61	Male	45-59	Urban	0	1	0	Not eligible	Eligible, not satisfied	Not eligible
3653	Male	60-79	61	Male	45-59	Urban	0	1	0	Not eligible	Eligible, satisfied	Not eligible
3658	Male	40-59	36	Male	45-59	Non-urban	0	1	0	Not eligible	Eligible, satisfied	Not eligible
3666	Male	60-79	36	Male	45-59	Non-urban	1	1	1	Eligible, satisfied	Eligible, satisfied	Eligible, satisfied
3669	Female	60-79	36	Male	45-59	Non-urban	0	1	0	Not eligible	Eligible, satisfied	Not eligible
3676	Female	>=80	61	Male	45-59	Urban	0	1	1	Not eligible	Eligible, satisfied	Eligible, satisfied
3679	Female	40-59	61	Male	45-59	Urban	0	1	1	Not eligible	Eligible, satisfied	Eligible, satisfied
3685	Female	40-59	61	Male	45-59	Urban	0	1	0	Not eligible	Eligible, satisfied	Not eligible
3687	Female	>=80	61	Male	45-59	Urban	0	1	1	Not eligible	Eligible, satisfied	Eligible, satisfied
3691	Female	60-79	36	Male	45-59	Non-urban	0	1	0	Not eligible	Eligible, not satisfied	Not eligible
3692	Male	40-59	61	Male	45-59	Urban	0	1	0	Not eligible	Eligible, satisfied	Not eligible
3694	Male	40-59	57	Male	45-59	Urban	0	1	0	Not eligible	Eligible, satisfied	Not eligible
3698	Female	60-79	36	Male	45-59	Non-urban	0	1	0	Not eligible	Eligible, not satisfied	Not eligible
3699	Male	40-59	36	Male	45-59	Non-urban	1	1	1	Eligible, not satisfied	Eligible, not satisfied	Eligible, not satisfied
3701	Male	60-79	61	Male	45-59	Urban	1	1	0	Eligible, satisfied	Eligible, satisfied	Not eligible
3703	Female	60-79	36	Male	45-59	Non-urban	0	1	0	Not eligible	Eligible, not satisfied	Not eligible
3704	Male	40-59	61	Male	45-59	Urban	0	1	1	Not eligible	Eligible, satisfied	Eligible, satisfied
3709	Male	40-59	61	Male	45-59	Urban	0	1	0	Not eligible	Eligible, not satisfied	Not eligible
3712	Female	60-79	36	Male	45-59	Non-urban	0	1	0	Not eligible	Eligible, not satisfied	Not eligible
3715	Male	40-59	36	Male	45-59	Non-urban	0	0	1	Not eligible	Not eligible	Eligible, not satisfied
3716	Male	60-79	36	Male	45-59	Non-urban	0	1	1	Not eligible	Eligible, satisfied	Eligible, satisfied
3721	Male	>=80	36	Male	45-59	Non-urban	1	0	0	Eligible, not satisfied	Not eligible	Not eligible
3723	Male	<40	36	Male	45-59	Non-urban	0	1	0	Not eligible	Eligible, satisfied	Not eligible
3724	Female	60-79	36	Male	45-59	Non-urban	0	1	0	Not eligible	Eligible, not satisfied	Not eligible
3726	Male	40-59	36	Male	45-59	Non-urban	0	1	0	Not eligible	Eligible, not satisfied	Not eligible
3727	Male	40-59	36	Male	45-59	Non-urban	0	1	0	Not eligible	Eligible, satisfied	Not eligible
3729	Male	40-59	36	Male	45-59	Non-urban	0	1	0	Not eligible	Eligible, not satisfied	Not eligible
3731	Female	<40	36	Male	45-59	Non-urban	0	1	0	Not eligible	Eligible, not satisfied	Not eligible
3732	Male	40-59	36	Male	45-59	Non-urban	0	1	0	Not eligible	Eligible, not satisfied	Not eligible
3734	Male	<40	36	Male	45-59	Non-urban	0	1	0	Not eligible	Eligible, satisfied	Not eligible
3735	Male	>=80	36	Male	45-59	Non-urban	0	1	1	Not eligible	Eligible, satisfied	Eligible, satisfied
3738	Male	40-59	36	Male	45-59	Non-urban	1	1	0	Eligible, not satisfied	Eligible, not satisfied	Not eligible
3740	Female	60-79	36	Male	45-59	Non-urban	0	1	0	Not eligible	Eligible, not satisfied	Not eligible
3741	Female	>=80	36	Male	45-59	Non-urban	1	1	1	Eligible, not satisfied	Eligible, not satisfied	Eligible, not satisfied
3745	Female	40-59	36	Male	45-59	Non-urban	1	1	0	Eligible, satisfied	Eligible, satisfied	Not eligible
3761	Male	60-79	98	Male	45-59	Urban	1	1	0	Eligible, satisfied	Eligible, satisfied	Not eligible
3765	Female	>=80	98	Male	45-59	Urban	1	1	0	Eligible, satisfied	Eligible, satisfied	Not eligible
3767	Male	>=80	98	Male	45-59	Urban	0	0	1	Not eligible	Not eligible	Eligible, satisfied
3768	Female	40-59	98	Male	45-59	Urban	0	1	0	Not eligible	Eligible, not satisfied	Not eligible
3770	Male	40-59	98	Male	45-59	Urban	0	1	0	Not eligible	Eligible, not satisfied	Not eligible
3772	Male	40-59	98	Male	45-59	Urban	1	0	0	Eligible, not satisfied	Not eligible	Not eligible
3773	Female	40-59	98	Male	45-59	Urban	0	1	0	Not eligible	Eligible, not satisfied	Not eligible
3775	Male	40-59	98	Male	45-59	Urban	0	1	0	Not eligible	Eligible, satisfied	Not eligible
3776	Male	60-79	98	Male	45-59	Urban	0	1	1	Not eligible	Eligible, satisfied	Eligible, satisfied
3779	Male	60-79	98	Male	45-59	Urban	0	1	0	Not eligible	Eligible, satisfied	Not eligible
3780	Male	40-59	98	Male	45-59	Urban	0	1	0	Not eligible	Eligible, satisfied	Not eligible
3785	Male	60-79	98	Male	45-59	Urban	0	0	1	Not eligible	Not eligible	Eligible, satisfied
3786	Male	60-79	98	Male	45-59	Urban	0	1	0	Not eligible	Eligible, satisfied	Not eligible
3791	Female	60-79	98	Male	45-59	Urban	0	1	0	Not eligible	Eligible, not satisfied	Not eligible
3793	Male	60-79	98	Male	45-59	Urban	0	1	0	Not eligible	Eligible, satisfied	Not eligible
3795	Female	>=80	98	Male	45-59	Urban	0	1	1	Not eligible	Eligible, satisfied	Eligible, satisfied
3796	Male	60-79	98	Male	45-59	Urban	1	1	0	Eligible, satisfied	Eligible, satisfied	Not eligible
3798	Female	60-79	98	Male	45-59	Urban	0	1	0	Not eligible	Eligible, satisfied	Not eligible
3800	Female	40-59	98	Male	45-59	Urban	1	1	0	Eligible, satisfied	Eligible, satisfied	Not eligible
3803	Female	60-79	98	Male	45-59	Urban	0	1	0	Not eligible	Eligible, satisfied	Not eligible
3806	Male	60-79	98	Male	45-59	Urban	1	1	0	Eligible, satisfied	Eligible, satisfied	Not eligible
3807	Male	40-59	98	Male	45-59	Urban	0	1	1	Not eligible	Eligible, not satisfied	Eligible, not satisfied
3809	Female	40-59	98	Male	45-59	Urban	0	1	0	Not eligible	Eligible, not satisfied	Not eligible
3810	Female	60-79	98	Male	45-59	Urban	0	1	0	Not eligible	Eligible, satisfied	Not eligible
3813	Male	40-59	98	Male	45-59	Urban	0	1	0	Not eligible	Eligible, not satisfied	Not eligible
3814	Female	60-79	98	Male	45-59	Urban	0	1	0	Not eligible	Eligible, satisfied	Not eligible
3815	Male	60-79	98	Male	45-59	Urban	1	1	1	Eligible, satisfied	Eligible, satisfied	Eligible, satisfied
3816	Male	60-79	98	Male	45-59	Urban	0	1	0	Not eligible	Eligible, satisfied	Not eligible
3819	Male	40-59	98	Male	45-59	Urban	0	1	0	Not eligible	Eligible, not satisfied	Not eligible
3821	Female	60-79	98	Male	45-59	Urban	0	1	0	Not eligible	Eligible, satisfied	Not eligible
3827	Male	40-59	98	Male	45-59	Urban	0	1	0	Not eligible	Eligible, not satisfied	Not eligible
3829	Female	40-59	98	Male	45-59	Urban	0	1	0	Not eligible	Eligible, not satisfied	Not eligible
3833	Female	40-59	98	Male	45-59	Urban	0	1	0	Not eligible	Eligible, satisfied	Not eligible
3834	Female	40-59	98	Male	45-59	Urban	0	1	0	Not eligible	Eligible, not satisfied	Not eligible
3838	Female	>=80	98	Male	45-59	Urban	0	1	0	Not eligible	Eligible, satisfied	Not eligible
3841	Male	40-59	98	Male	45-59	Urban	1	1	0	Eligible, satisfied	Eligible, satisfied	Not eligible
3843	Female	60-79	98	Male	45-59	Urban	0	1	0	Not eligible	Eligible, satisfied	Not eligible
3848	Male	40-59	98	Male	45-59	Urban	0	1	0	Not eligible	Eligible, satisfied	Not eligible
3854	Male	60-79	98	Male	45-59	Urban	1	0	0	Eligible, satisfied	Not eligible	Not eligible
3858	Female	60-79	98	Male	45-59	Urban	0	0	1	Not eligible	Not eligible	Eligible, satisfied
3863	Female	40-59	98	Male	45-59	Urban	1	0	1	Eligible, satisfied	Not eligible	Eligible, satisfied
3864	Male	40-59	98	Male	45-59	Urban	1	1	0	Eligible, satisfied	Eligible, satisfied	Not eligible
3867	Female	60-79	98	Male	45-59	Urban	0	1	0	Not eligible	Eligible, satisfied	Not eligible
3868	Female	60-79	98	Male	45-59	Urban	0	1	0	Not eligible	Eligible, satisfied	Not eligible
3869	Female	60-79	98	Male	45-59	Urban	0	1	0	Not eligible	Eligible, satisfied	Not eligible
3870	Male	>=80	98	Male	45-59	Urban	0	1	1	Not eligible	Eligible, not satisfied	Eligible, not satisfied
3875	Male	40-59	98	Male	45-59	Urban	1	1	0	Eligible, satisfied	Eligible, satisfied	Not eligible
3876	Male	60-79	98	Male	45-59	Urban	0	1	1	Not eligible	Eligible, satisfied	Eligible, satisfied
3879	Female	60-79	98	Male	45-59	Urban	0	1	0	Not eligible	Eligible, not satisfied	Not eligible
3880	Male	60-79	98	Male	45-59	Urban	1	1	0	Eligible, satisfied	Eligible, satisfied	Not eligible
3881	Male	60-79	98	Male	45-59	Urban	0	1	1	Not eligible	Eligible, not satisfied	Eligible, not satisfied
3882	Male	60-79	98	Male	45-59	Urban	0	1	1	Not eligible	Eligible, satisfied	Eligible, satisfied
3885	Male	60-79	98	Male	45-59	Urban	0	1	1	Not eligible	Eligible, satisfied	Eligible, satisfied
3886	Female	<40	98	Male	45-59	Urban	0	1	0	Not eligible	Eligible, not satisfied	Not eligible
3889	Female	60-79	98	Male	45-59	Urban	0	1	0	Not eligible	Eligible, satisfied	Not eligible
3891	Female	60-79	98	Male	45-59	Urban	1	1	0	Eligible, satisfied	Eligible, satisfied	Not eligible
3894	Female	>=80	98	Male	45-59	Urban	0	1	1	Not eligible	Eligible, not satisfied	Eligible, not satisfied
3898	Male	40-59	98	Male	45-59	Urban	0	1	0	Not eligible	Eligible, satisfied	Not eligible
3900	Female	60-79	98	Male	45-59	Urban	0	1	0	Not eligible	Eligible, satisfied	Not eligible
3901	Male	40-59	98	Male	45-59	Urban	1	1	0	Eligible, not satisfied	Eligible, not satisfied	Not eligible
3902	Female	60-79	98	Male	45-59	Urban	0	1	0	Not eligible	Eligible, not satisfied	Not eligible
3904	Male	40-59	98	Male	45-59	Urban	0	1	0	Not eligible	Eligible, not satisfied	Not eligible
3906	Male	40-59	98	Male	45-59	Urban	1	0	1	Eligible, not satisfied	Not eligible	Eligible, not satisfied
3910	Male	60-79	98	Male	45-59	Urban	0	1	1	Not eligible	Eligible, not satisfied	Eligible, not satisfied
3911	Male	40-59	98	Male	45-59	Urban	0	1	0	Not eligible	Eligible, not satisfied	Not eligible
3912	Female	40-59	98	Male	45-59	Urban	1	0	0	Eligible, not satisfied	Not eligible	Not eligible
3913	Male	40-59	98	Male	45-59	Urban	0	1	0	Not eligible	Eligible, not satisfied	Not eligible
3918	Female	60-79	98	Male	45-59	Urban	0	1	0	Not eligible	Eligible, not satisfied	Not eligible
3920	Male	40-59	98	Male	45-59	Urban	0	1	0	Not eligible	Eligible, not satisfied	Not eligible
3921	Female	<40	98	Male	45-59	Urban	0	1	0	Not eligible	Eligible, not satisfied	Not eligible
3923	Female	40-59	98	Male	45-59	Urban	0	1	0	Not eligible	Eligible, satisfied	Not eligible
3926	Female	60-79	98	Male	45-59	Urban	0	1	0	Not eligible	Eligible, satisfied	Not eligible
3927	Male	60-79	98	Male	45-59	Urban	0	1	0	Not eligible	Eligible, satisfied	Not eligible
3930	Male	40-59	98	Male	45-59	Urban	0	1	0	Not eligible	Eligible, not satisfied	Not eligible
3937	Female	60-79	98	Male	45-59	Urban	0	1	0	Not eligible	Eligible, satisfied	Not eligible
3939	Male	40-59	98	Male	45-59	Urban	1	0	0	Eligible, not satisfied	Not eligible	Not eligible
3940	Female	60-79	98	Male	45-59	Urban	0	1	0	Not eligible	Eligible, satisfied	Not eligible
3944	Female	>=80	98	Male	45-59	Urban	0	1	0	Not eligible	Eligible, not satisfied	Not eligible
3945	Female	60-79	98	Male	45-59	Urban	1	1	0	Eligible, not satisfied	Eligible, not satisfied	Not eligible
3957	Male	60-79	98	Male	45-59	Urban	0	1	0	Not eligible	Eligible, satisfied	Not eligible
3958	Female	40-59	98	Male	45-59	Urban	0	1	0	Not eligible	Eligible, satisfied	Not eligible
3961	Male	40-59	98	Male	45-59	Urban	1	1	0	Eligible, satisfied	Eligible, satisfied	Not eligible
3963	Male	40-59	98	Male	45-59	Urban	0	1	0	Not eligible	Eligible, satisfied	Not eligible
3965	Male	60-79	98	Male	45-59	Urban	0	1	0	Not eligible	Eligible, satisfied	Not eligible
3966	Female	>=80	98	Male	45-59	Urban	0	1	0	Not eligible	Eligible, not satisfied	Not eligible
3967	Male	40-59	98	Male	45-59	Urban	0	1	0	Not eligible	Eligible, not satisfied	Not eligible
3969	Male	40-59	98	Male	45-59	Urban	0	1	0	Not eligible	Eligible, not satisfied	Not eligible
3970	Male	60-79	98	Male	45-59	Urban	0	1	0	Not eligible	Eligible, satisfied	Not eligible
3971	Male	60-79	98	Male	45-59	Urban	0	1	0	Not eligible	Eligible, satisfied	Not eligible
3972	Male	60-79	98	Male	45-59	Urban	0	1	0	Not eligible	Eligible, satisfied	Not eligible
3973	Male	60-79	98	Male	45-59	Urban	0	1	0	Not eligible	Eligible, satisfied	Not eligible
3977	Female	>=80	98	Male	45-59	Urban	0	1	0	Not eligible	Eligible, satisfied	Not eligible
3979	Male	40-59	98	Male	45-59	Urban	1	1	0	Eligible, satisfied	Eligible, satisfied	Not eligible
3982	Male	40-59	98	Male	45-59	Urban	0	1	0	Not eligible	Eligible, satisfied	Not eligible
3986	Male	60-79	98	Male	45-59	Urban	1	0	0	Eligible, satisfied	Not eligible	Not eligible
3987	Female	40-59	98	Male	45-59	Urban	1	0	0	Eligible, satisfied	Not eligible	Not eligible
3988	Male	40-59	98	Male	45-59	Urban	0	1	0	Not eligible	Eligible, satisfied	Not eligible
3989	Male	60-79	98	Male	45-59	Urban	0	1	0	Not eligible	Eligible, satisfied	Not eligible
3996	Male	40-59	98	Male	45-59	Urban	0	1	0	Not eligible	Eligible, not satisfied	Not eligible
4000	Female	60-79	98	Male	45-59	Urban	0	1	0	Not eligible	Eligible, satisfied	Not eligible
4001	Male	40-59	98	Male	45-59	Urban	0	1	0	Not eligible	Eligible, satisfied	Not eligible
4003	Female	40-59	98	Male	45-59	Urban	0	1	0	Not eligible	Eligible, not satisfied	Not eligible
4007	Female	60-79	98	Male	45-59	Urban	0	1	0	Not eligible	Eligible, satisfied	Not eligible
4011	Male	40-59	98	Male	45-59	Urban	0	1	1	Not eligible	Eligible, satisfied	Eligible, satisfied
4012	Male	60-79	98	Male	45-59	Urban	0	1	1	Not eligible	Eligible, not satisfied	Eligible, not satisfied
4022	Male	60-79	98	Male	45-59	Urban	0	1	0	Not eligible	Eligible, not satisfied	Not eligible
4024	Female	40-59	98	Male	45-59	Urban	0	1	1	Not eligible	Eligible, not satisfied	Eligible, not satisfied
4027	Male	40-59	98	Male	45-59	Urban	0	1	0	Not eligible	Eligible, not satisfied	Not eligible
4035	Male	60-79	98	Male	45-59	Urban	0	1	0	Not eligible	Eligible, not satisfied	Not eligible
4037	Female	40-59	98	Male	45-59	Urban	1	1	0	Eligible, not satisfied	Eligible, not satisfied	Not eligible
4041	Male	60-79	98	Male	45-59	Urban	0	1	0	Not eligible	Eligible, not satisfied	Not eligible
4043	Female	40-59	98	Male	45-59	Urban	1	0	0	Eligible, not satisfied	Not eligible	Not eligible
4044	Female	>=80	98	Male	45-59	Urban	0	1	1	Not eligible	Eligible, satisfied	Eligible, satisfied
4050	Female	60-79	98	Male	45-59	Urban	0	1	0	Not eligible	Eligible, not satisfied	Not eligible
4054	Male	40-59	98	Male	45-59	Urban	0	1	1	Not eligible	Eligible, satisfied	Eligible, satisfied
4056	Male	60-79	98	Male	45-59	Urban	1	1	0	Eligible, satisfied	Eligible, satisfied	Not eligible
4057	Female	>=80	98	Male	45-59	Urban	0	1	0	Not eligible	Eligible, not satisfied	Not eligible
4061	Male	60-79	98	Male	45-59	Urban	0	1	1	Not eligible	Eligible, satisfied	Eligible, satisfied
4064	Male	40-59	98	Male	45-59	Urban	0	1	0	Not eligible	Eligible, satisfied	Not eligible
4066	Female	40-59	98	Male	45-59	Urban	1	1	0	Eligible, not satisfied	Eligible, not satisfied	Not eligible
4072	Female	60-79	98	Male	45-59	Urban	0	1	0	Not eligible	Eligible, satisfied	Not eligible
4073	Female	40-59	98	Male	45-59	Urban	0	1	0	Not eligible	Eligible, satisfied	Not eligible
4074	Male	40-59	98	Male	45-59	Urban	0	1	0	Not eligible	Eligible, satisfied	Not eligible
4080	Male	60-79	98	Male	45-59	Urban	0	1	0	Not eligible	Eligible, satisfied	Not eligible
4081	Female	60-79	98	Male	45-59	Urban	0	1	0	Not eligible	Eligible, satisfied	Not eligible
4085	Male	60-79	98	Male	45-59	Urban	1	0	1	Eligible, satisfied	Not eligible	Eligible, satisfied
4087	Male	40-59	98	Male	45-59	Urban	0	1	0	Not eligible	Eligible, not satisfied	Not eligible
4089	Female	60-79	98	Male	45-59	Urban	1	1	0	Eligible, not satisfied	Eligible, not satisfied	Not eligible
4092	Male	60-79	98	Male	45-59	Urban	0	1	0	Not eligible	Eligible, satisfied	Not eligible
4093	Female	60-79	98	Male	45-59	Urban	0	0	1	Not eligible	Not eligible	Eligible, satisfied
4094	Male	40-59	98	Male	45-59	Urban	1	1	0	Eligible, not satisfied	Eligible, not satisfied	Not eligible
4098	Female	60-79	98	Male	45-59	Urban	0	1	0	Not eligible	Eligible, not satisfied	Not eligible
4100	Female	>=80	98	Male	45-59	Urban	0	1	1	Not eligible	Eligible, satisfied	Eligible, satisfied
4108	Female	60-79	98	Male	45-59	Urban	0	1	1	Not eligible	Eligible, not satisfied	Eligible, not satisfied
4110	Male	60-79	98	Male	45-59	Urban	0	1	1	Not eligible	Eligible, not satisfied	Eligible, not satisfied
4116	Female	>=80	98	Male	45-59	Urban	0	1	1	Not eligible	Eligible, satisfied	Eligible, satisfied
4120	Male	40-59	98	Male	45-59	Urban	0	1	0	Not eligible	Eligible, satisfied	Not eligible
4125	Male	40-59	98	Male	45-59	Urban	0	1	0	Not eligible	Eligible, satisfied	Not eligible
4127	Male	40-59	98	Male	45-59	Urban	0	1	0	Not eligible	Eligible, satisfied	Not eligible
4129	Male	60-79	98	Male	45-59	Urban	0	1	1	Not eligible	Eligible, not satisfied	Eligible, not satisfied
4130	Male	40-59	98	Male	45-59	Urban	0	1	0	Not eligible	Eligible, not satisfied	Not eligible
4131	Male	40-59	98	Male	45-59	Urban	1	1	1	Eligible, satisfied	Eligible, satisfied	Eligible, satisfied
4133	Male	40-59	98	Male	45-59	Urban	0	1	0	Not eligible	Eligible, satisfied	Not eligible
4137	Female	40-59	98	Male	45-59	Urban	0	1	0	Not eligible	Eligible, satisfied	Not eligible
4138	Female	40-59	98	Male	45-59	Urban	0	1	0	Not eligible	Eligible, not satisfied	Not eligible
4142	Male	40-59	98	Male	45-59	Urban	1	1	1	Eligible, satisfied	Eligible, satisfied	Eligible, satisfied
4144	Male	40-59	98	Male	45-59	Urban	0	1	0	Not eligible	Eligible, not satisfied	Not eligible
4146	Male	<40	98	Male	45-59	Urban	0	1	0	Not eligible	Eligible, satisfied	Not eligible
4150	Male	40-59	98	Male	45-59	Urban	1	1	0	Eligible, satisfied	Eligible, satisfied	Not eligible
4152	Male	<40	98	Male	45-59	Urban	1	0	0	Eligible, satisfied	Not eligible	Not eligible
4167	Female	60-79	98	Male	45-59	Urban	0	1	0	Not eligible	Eligible, satisfied	Not eligible
4172	Male	<40	98	Male	45-59	Urban	0	1	0	Not eligible	Eligible, not satisfied	Not eligible
4177	Male	40-59	98	Male	45-59	Urban	0	1	0	Not eligible	Eligible, not satisfied	Not eligible
4179	Female	40-59	98	Male	45-59	Urban	0	1	0	Not eligible	Eligible, satisfied	Not eligible
4184	Female	40-59	98	Male	45-59	Urban	0	1	0	Not eligible	Eligible, satisfied	Not eligible
4185	Male	40-59	98	Male	45-59	Urban	0	1	0	Not eligible	Eligible, satisfied	Not eligible
4188	Female	60-79	98	Male	45-59	Urban	0	1	1	Not eligible	Eligible, satisfied	Eligible, satisfied
4192	Male	60-79	98	Male	45-59	Urban	1	1	0	Eligible, not satisfied	Eligible, not satisfied	Not eligible
4194	Male	60-79	98	Male	45-59	Urban	1	1	0	Eligible, not satisfied	Eligible, not satisfied	Not eligible
4195	Female	>=80	98	Male	45-59	Urban	0	1	0	Not eligible	Eligible, satisfied	Not eligible
4197	Male	40-59	98	Male	45-59	Urban	1	0	0	Eligible, not satisfied	Not eligible	Not eligible
4198	Female	40-59	98	Male	45-59	Urban	1	0	0	Eligible, satisfied	Not eligible	Not eligible
4199	Male	60-79	98	Male	45-59	Urban	0	0	1	Not eligible	Not eligible	Eligible, satisfied
4210	Male	40-59	98	Male	45-59	Urban	0	0	1	Not eligible	Not eligible	Eligible, satisfied
4213	Male	40-59	98	Male	45-59	Urban	0	1	0	Not eligible	Eligible, not satisfied	Not eligible
4220	Male	60-79	98	Male	45-59	Urban	0	1	1	Not eligible	Eligible, satisfied	Eligible, satisfied
4221	Female	60-79	98	Male	45-59	Urban	0	1	0	Not eligible	Eligible, not satisfied	Not eligible
4224	Male	40-59	98	Male	45-59	Urban	0	1	0	Not eligible	Eligible, not satisfied	Not eligible
4225	Female	40-59	36	Male	45-59	Non-urban	0	1	0	Not eligible	Eligible, satisfied	Not eligible
4226	Male	60-79	36	Male	45-59	Non-urban	0	1	0	Not eligible	Eligible, not satisfied	Not eligible
4231	Male	60-79	98	Male	45-59	Urban	0	1	0	Not eligible	Eligible, not satisfied	Not eligible
4233	Male	40-59	98	Male	45-59	Urban	1	1	0	Eligible, not satisfied	Eligible, not satisfied	Not eligible
4234	Female	60-79	98	Male	45-59	Urban	0	1	0	Not eligible	Eligible, not satisfied	Not eligible
4236	Female	>=80	98	Male	45-59	Urban	0	1	1	Not eligible	Eligible, satisfied	Eligible, satisfied
4248	Male	60-79	98	Male	45-59	Urban	0	1	0	Not eligible	Eligible, satisfied	Not eligible
4250	Female	60-79	98	Male	45-59	Urban	0	1	1	Not eligible	Eligible, satisfied	Eligible, satisfied
4253	Female	>=80	36	Male	45-59	Non-urban	0	1	0	Not eligible	Eligible, satisfied	Not eligible
4262	Female	40-59	98	Male	45-59	Urban	0	1	1	Not eligible	Eligible, not satisfied	Eligible, not satisfied
4270	Female	60-79	36	Male	45-59	Non-urban	0	1	0	Not eligible	Eligible, satisfied	Not eligible
4272	Female	40-59	98	Male	45-59	Urban	0	1	0	Not eligible	Eligible, not satisfied	Not eligible
4289	Female	60-79	36	Male	45-59	Non-urban	0	1	0	Not eligible	Eligible, not satisfied	Not eligible
4294	Male	60-79	98	Male	45-59	Urban	1	1	1	Eligible, not satisfied	Eligible, not satisfied	Eligible, not satisfied
4295	Male	>=80	36	Male	45-59	Non-urban	0	1	0	Not eligible	Eligible, not satisfied	Not eligible
4298	Male	40-59	98	Male	45-59	Urban	0	1	0	Not eligible	Eligible, satisfied	Not eligible
4313	Male	<40	98	Male	45-59	Urban	1	1	1	Eligible, satisfied	Eligible, satisfied	Eligible, satisfied
4314	Male	40-59	98	Male	45-59	Urban	0	1	0	Not eligible	Eligible, not satisfied	Not eligible
4317	Female	60-79	98	Male	45-59	Urban	0	1	0	Not eligible	Eligible, satisfied	Not eligible
4325	Male	<40	98	Male	45-59	Urban	0	1	0	Not eligible	Eligible, satisfied	Not eligible
4327	Female	40-59	98	Male	45-59	Urban	0	1	0	Not eligible	Eligible, not satisfied	Not eligible
4328	Male	40-59	98	Male	45-59	Urban	0	1	0	Not eligible	Eligible, not satisfied	Not eligible
4330	Female	60-79	36	Male	45-59	Non-urban	0	1	0	Not eligible	Eligible, not satisfied	Not eligible
4331	Male	40-59	98	Male	45-59	Urban	0	1	0	Not eligible	Eligible, not satisfied	Not eligible
4338	Female	60-79	98	Male	45-59	Urban	0	1	1	Not eligible	Eligible, satisfied	Eligible, satisfied
4347	Male	40-59	98	Male	45-59	Urban	1	1	0	Eligible, satisfied	Eligible, satisfied	Not eligible
4348	Male	<40	98	Male	45-59	Urban	0	1	0	Not eligible	Eligible, not satisfied	Not eligible
4352	Female	40-59	98	Male	45-59	Urban	0	1	0	Not eligible	Eligible, satisfied	Not eligible
4355	Male	40-59	98	Male	45-59	Urban	1	1	1	Eligible, satisfied	Eligible, satisfied	Eligible, satisfied
4356	Female	60-79	98	Male	45-59	Urban	1	1	0	Eligible, satisfied	Eligible, satisfied	Not eligible
4358	Female	40-59	98	Male	45-59	Urban	0	1	0	Not eligible	Eligible, not satisfied	Not eligible
4360	Male	<40	98	Male	45-59	Urban	0	1	0	Not eligible	Eligible, satisfied	Not eligible
4362	Female	60-79	98	Male	45-59	Urban	0	1	0	Not eligible	Eligible, satisfied	Not eligible
4363	Male	60-79	98	Male	45-59	Urban	0	1	1	Not eligible	Eligible, satisfied	Eligible, satisfied
4365	Male	40-59	36	Male	45-59	Non-urban	1	0	0	Eligible, not satisfied	Not eligible	Not eligible
4367	Female	60-79	98	Male	45-59	Urban	1	0	0	Eligible, satisfied	Not eligible	Not eligible
4370	Female	40-59	98	Male	45-59	Urban	1	0	0	Eligible, not satisfied	Not eligible	Not eligible
4372	Male	<40	98	Male	45-59	Urban	1	1	0	Eligible, satisfied	Eligible, satisfied	Not eligible
4373	Male	60-79	98	Male	45-59	Urban	0	1	0	Not eligible	Eligible, satisfied	Not eligible
4375	Male	40-59	98	Male	45-59	Urban	0	1	0	Not eligible	Eligible, not satisfied	Not eligible
4381	Male	60-79	98	Male	45-59	Urban	0	1	0	Not eligible	Eligible, not satisfied	Not eligible
4390	Male	60-79	98	Male	45-59	Urban	0	1	1	Not eligible	Eligible, satisfied	Eligible, satisfied
4394	Female	>=80	98	Male	45-59	Urban	0	1	1	Not eligible	Eligible, satisfied	Eligible, satisfied
4395	Male	60-79	98	Male	45-59	Urban	0	1	0	Not eligible	Eligible, satisfied	Not eligible
4399	Female	40-59	98	Male	45-59	Urban	0	1	0	Not eligible	Eligible, not satisfied	Not eligible
4403	Male	40-59	98	Male	45-59	Urban	0	1	0	Not eligible	Eligible, satisfied	Not eligible
4408	Male	60-79	98	Male	45-59	Urban	1	0	0	Eligible, not satisfied	Not eligible	Not eligible
4412	Male	60-79	98	Male	45-59	Urban	0	1	0	Not eligible	Eligible, satisfied	Not eligible
4422	Female	>=80	36	Male	45-59	Non-urban	1	1	1	Eligible, satisfied	Eligible, satisfied	Eligible, satisfied
4424	Female	40-59	98	Male	45-59	Urban	1	1	0	Eligible, not satisfied	Eligible, not satisfied	Not eligible
4434	Male	60-79	98	Male	45-59	Urban	0	1	0	Not eligible	Eligible, not satisfied	Not eligible
4437	Male	60-79	36	Male	45-59	Non-urban	0	1	0	Not eligible	Eligible, not satisfied	Not eligible
4442	Female	40-59	98	Male	45-59	Urban	0	1	0	Not eligible	Eligible, not satisfied	Not eligible
4445	Male	60-79	98	Male	45-59	Urban	0	1	1	Not eligible	Eligible, satisfied	Eligible, satisfied
4456	Female	40-59	98	Male	45-59	Urban	0	1	0	Not eligible	Eligible, not satisfied	Not eligible
4463	Female	>=80	98	Male	45-59	Urban	1	0	0	Eligible, satisfied	Not eligible	Not eligible
4464	Male	<40	98	Male	45-59	Urban	0	1	0	Not eligible	Eligible, not satisfied	Not eligible
4481	Female	40-59	98	Male	45-59	Urban	0	1	0	Not eligible	Eligible, satisfied	Not eligible
4483	Male	60-79	98	Male	45-59	Urban	0	1	0	Not eligible	Eligible, satisfied	Not eligible
4497	Male	60-79	98	Male	45-59	Urban	1	1	1	Eligible, satisfied	Eligible, satisfied	Eligible, satisfied
4502	Male	40-59	98	Male	45-59	Urban	1	1	0	Eligible, satisfied	Eligible, satisfied	Not eligible
4504	Female	40-59	98	Male	45-59	Urban	0	1	0	Not eligible	Eligible, not satisfied	Not eligible
4510	Male	40-59	98	Male	45-59	Urban	0	1	0	Not eligible	Eligible, not satisfied	Not eligible
4514	Male	60-79	98	Male	45-59	Urban	0	1	0	Not eligible	Eligible, satisfied	Not eligible
4519	Male	40-59	98	Male	45-59	Urban	0	1	0	Not eligible	Eligible, not satisfied	Not eligible
4523	Female	60-79	98	Male	45-59	Urban	0	1	0	Not eligible	Eligible, satisfied	Not eligible
4536	Female	40-59	98	Male	45-59	Urban	0	1	0	Not eligible	Eligible, satisfied	Not eligible
4538	Male	60-79	98	Male	45-59	Urban	1	1	1	Eligible, satisfied	Eligible, satisfied	Eligible, satisfied
4541	Male	60-79	98	Male	45-59	Urban	1	1	0	Eligible, not satisfied	Eligible, not satisfied	Not eligible
4545	Male	40-59	98	Male	45-59	Urban	0	1	1	Not eligible	Eligible, satisfied	Eligible, satisfied
4575	Male	40-59	98	Male	45-59	Urban	1	1	0	Eligible, satisfied	Eligible, satisfied	Not eligible
4584	Female	40-59	98	Male	45-59	Urban	0	1	0	Not eligible	Eligible, not satisfied	Not eligible
4590	Male	>=80	98	Male	45-59	Urban	0	1	0	Not eligible	Eligible, satisfied	Not eligible
4591	Female	60-79	98	Male	45-59	Urban	0	1	0	Not eligible	Eligible, satisfied	Not eligible
4593	Male	60-79	98	Male	45-59	Urban	0	1	0	Not eligible	Eligible, satisfied	Not eligible
4597	Female	60-79	98	Male	45-59	Urban	0	1	0	Not eligible	Eligible, satisfied	Not eligible
4619	Male	60-79	98	Male	45-59	Urban	0	1	0	Not eligible	Eligible, satisfied	Not eligible
4620	Female	60-79	98	Male	45-59	Urban	0	1	0	Not eligible	Eligible, satisfied	Not eligible
4621	Male	60-79	98	Male	45-59	Urban	0	1	0	Not eligible	Eligible, satisfied	Not eligible
4626	Male	<40	98	Male	45-59	Urban	0	1	0	Not eligible	Eligible, not satisfied	Not eligible
4631	Female	>=80	98	Male	45-59	Urban	0	1	1	Not eligible	Eligible, satisfied	Eligible, satisfied
4642	Male	40-59	98	Male	45-59	Urban	1	1	0	Eligible, satisfied	Eligible, satisfied	Not eligible
4646	Male	60-79	36	Male	45-59	Non-urban	0	1	1	Not eligible	Eligible, satisfied	Eligible, satisfied
4647	Female	>=80	98	Male	45-59	Urban	0	1	0	Not eligible	Eligible, satisfied	Not eligible
4648	Female	<40	98	Male	45-59	Urban	0	1	0	Not eligible	Eligible, not satisfied	Not eligible
4649	Male	60-79	98	Male	45-59	Urban	0	1	1	Not eligible	Eligible, satisfied	Eligible, satisfied
4650	Male	60-79	98	Male	45-59	Urban	0	1	0	Not eligible	Eligible, satisfied	Not eligible
4651	Female	60-79	98	Male	45-59	Urban	0	1	0	Not eligible	Eligible, satisfied	Not eligible
4652	Male	60-79	98	Male	45-59	Urban	1	0	0	Eligible, satisfied	Not eligible	Not eligible
4662	Female	40-59	98	Male	45-59	Urban	0	1	0	Not eligible	Eligible, satisfied	Not eligible
4668	Female	>=80	98	Male	45-59	Urban	0	1	0	Not eligible	Eligible, satisfied	Not eligible
4679	Male	40-59	98	Male	45-59	Urban	0	1	0	Not eligible	Eligible, not satisfied	Not eligible
4692	Male	60-79	98	Male	45-59	Urban	0	0	1	Not eligible	Not eligible	Eligible, satisfied
4695	Female	60-79	98	Male	45-59	Urban	0	1	0	Not eligible	Eligible, not satisfied	Not eligible
4701	Male	60-79	98	Male	45-59	Urban	0	1	1	Not eligible	Eligible, satisfied	Eligible, satisfied
4720	Male	<40	98	Male	45-59	Urban	0	1	0	Not eligible	Eligible, satisfied	Not eligible
4727	Male	40-59	98	Male	45-59	Urban	0	1	0	Not eligible	Eligible, satisfied	Not eligible
4741	Female	60-79	98	Male	45-59	Urban	1	0	0	Eligible, satisfied	Not eligible	Not eligible
4743	Female	60-79	98	Male	45-59	Urban	0	1	0	Not eligible	Eligible, satisfied	Not eligible
4755	Male	60-79	85	Male	45-59	Urban	1	1	1	Eligible, satisfied	Eligible, satisfied	Eligible, satisfied
4758	Female	>=80	85	Male	45-59	Urban	0	1	1	Not eligible	Eligible, satisfied	Eligible, satisfied
4762	Female	>=80	85	Male	45-59	Urban	0	1	1	Not eligible	Eligible, satisfied	Eligible, satisfied
4767	Male	60-79	85	Male	45-59	Urban	0	1	1	Not eligible	Eligible, satisfied	Eligible, satisfied
4770	Male	60-79	85	Male	45-59	Urban	1	1	1	Eligible, not satisfied	Eligible, not satisfied	Eligible, not satisfied
4772	Male	60-79	85	Male	45-59	Urban	1	1	1	Eligible, satisfied	Eligible, satisfied	Eligible, satisfied
4773	Male	60-79	85	Male	45-59	Urban	1	1	1	Eligible, not satisfied	Eligible, not satisfied	Eligible, not satisfied
4775	Female	>=80	85	Male	45-59	Urban	0	1	0	Not eligible	Eligible, satisfied	Not eligible
4777	Female	>=80	85	Male	45-59	Urban	1	1	1	Eligible, satisfied	Eligible, satisfied	Eligible, satisfied
4781	Female	>=80	85	Male	45-59	Urban	0	1	0	Not eligible	Eligible, satisfied	Not eligible
4783	Female	>=80	85	Male	45-59	Urban	1	1	0	Eligible, satisfied	Eligible, satisfied	Not eligible
4784	Male	60-79	85	Male	45-59	Urban	1	1	1	Eligible, satisfied	Eligible, satisfied	Eligible, satisfied
4786	Female	60-79	85	Male	45-59	Urban	0	1	0	Not eligible	Eligible, not satisfied	Not eligible
4788	Female	60-79	85	Male	45-59	Urban	0	1	0	Not eligible	Eligible, satisfied	Not eligible
4789	Male	60-79	85	Male	45-59	Urban	1	1	1	Eligible, satisfied	Eligible, satisfied	Eligible, satisfied
4790	Female	40-59	85	Male	45-59	Urban	0	1	0	Not eligible	Eligible, satisfied	Not eligible
4792	Female	60-79	85	Male	45-59	Urban	0	1	1	Not eligible	Eligible, not satisfied	Eligible, not satisfied
4795	Male	60-79	85	Male	45-59	Urban	1	1	0	Eligible, satisfied	Eligible, satisfied	Not eligible
4801	Male	>=80	85	Male	45-59	Urban	1	1	1	Eligible, satisfied	Eligible, satisfied	Eligible, satisfied
4802	Female	60-79	85	Male	45-59	Urban	0	1	0	Not eligible	Eligible, satisfied	Not eligible
4806	Female	>=80	85	Male	45-59	Urban	1	1	1	Eligible, satisfied	Eligible, satisfied	Eligible, satisfied
4809	Male	60-79	85	Male	45-59	Urban	0	0	1	Not eligible	Not eligible	Eligible, satisfied
4814	Female	>=80	85	Male	45-59	Urban	0	1	1	Not eligible	Eligible, satisfied	Eligible, satisfied
4816	Female	>=80	85	Male	45-59	Urban	0	1	1	Not eligible	Eligible, satisfied	Eligible, satisfied
4817	Female	60-79	85	Male	45-59	Urban	0	1	0	Not eligible	Eligible, satisfied	Not eligible
4818	Female	60-79	85	Male	45-59	Urban	1	1	0	Eligible, satisfied	Eligible, satisfied	Not eligible
4822	Male	60-79	85	Male	45-59	Urban	1	1	1	Eligible, satisfied	Eligible, satisfied	Eligible, satisfied
4824	Female	60-79	85	Male	45-59	Urban	1	1	0	Eligible, satisfied	Eligible, satisfied	Not eligible
4825	Female	60-79	85	Male	45-59	Urban	0	1	1	Not eligible	Eligible, satisfied	Eligible, satisfied
4826	Male	60-79	85	Male	45-59	Urban	0	1	0	Not eligible	Eligible, satisfied	Not eligible
4827	Female	60-79	85	Male	45-59	Urban	1	1	1	Eligible, satisfied	Eligible, satisfied	Eligible, satisfied
4828	Female	60-79	85	Male	45-59	Urban	1	1	0	Eligible, satisfied	Eligible, satisfied	Not eligible
4830	Male	60-79	85	Male	45-59	Urban	1	1	0	Eligible, satisfied	Eligible, satisfied	Not eligible
4832	Male	60-79	85	Male	45-59	Urban	0	0	1	Not eligible	Not eligible	Eligible, satisfied
4833	Male	40-59	85	Male	45-59	Urban	0	1	1	Not eligible	Eligible, satisfied	Eligible, satisfied
4834	Female	>=80	36	Male	45-59	Non-urban	0	1	0	Not eligible	Eligible, not satisfied	Not eligible
4835	Male	60-79	85	Male	45-59	Urban	0	1	0	Not eligible	Eligible, not satisfied	Not eligible
4837	Male	60-79	85	Male	45-59	Urban	1	1	1	Eligible, satisfied	Eligible, satisfied	Eligible, satisfied
4839	Male	60-79	85	Male	45-59	Urban	0	1	1	Not eligible	Eligible, satisfied	Eligible, satisfied
4840	Male	60-79	85	Male	45-59	Urban	1	1	1	Eligible, satisfied	Eligible, satisfied	Eligible, satisfied
4841	Female	>=80	85	Male	45-59	Urban	0	1	0	Not eligible	Eligible, satisfied	Not eligible
4842	Female	60-79	36	Male	45-59	Non-urban	0	1	0	Not eligible	Eligible, not satisfied	Not eligible
4843	Female	60-79	85	Male	45-59	Urban	0	1	0	Not eligible	Eligible, not satisfied	Not eligible
4845	Female	>=80	85	Male	45-59	Urban	1	1	1	Eligible, satisfied	Eligible, satisfied	Eligible, satisfied
4846	Male	60-79	85	Male	45-59	Urban	0	1	1	Not eligible	Eligible, not satisfied	Eligible, not satisfied
4849	Female	>=80	85	Male	45-59	Urban	0	1	1	Not eligible	Eligible, satisfied	Eligible, satisfied
4850	Female	>=80	85	Male	45-59	Urban	0	1	0	Not eligible	Eligible, satisfied	Not eligible
4853	Female	60-79	85	Male	45-59	Urban	0	1	0	Not eligible	Eligible, satisfied	Not eligible
4854	Male	40-59	85	Male	45-59	Urban	0	1	0	Not eligible	Eligible, not satisfied	Not eligible
4858	Male	<40	36	Male	45-59	Non-urban	0	1	0	Not eligible	Eligible, not satisfied	Not eligible
4859	Female	>=80	85	Male	45-59	Urban	0	0	1	Not eligible	Not eligible	Eligible, not satisfied
4862	Female	60-79	85	Male	45-59	Urban	0	1	1	Not eligible	Eligible, not satisfied	Eligible, not satisfied
4865	Male	>=80	85	Male	45-59	Urban	0	1	1	Not eligible	Eligible, satisfied	Eligible, satisfied
4866	Female	>=80	85	Male	45-59	Urban	0	0	1	Not eligible	Not eligible	Eligible, satisfied
4867	Male	60-79	85	Male	45-59	Urban	0	1	0	Not eligible	Eligible, satisfied	Not eligible
4870	Female	>=80	85	Male	45-59	Urban	0	1	1	Not eligible	Eligible, satisfied	Eligible, satisfied
4872	Male	>=80	85	Male	45-59	Urban	0	1	0	Not eligible	Eligible, satisfied	Not eligible
4874	Female	>=80	85	Male	45-59	Urban	1	1	0	Eligible, satisfied	Eligible, satisfied	Not eligible
4876	Female	>=80	85	Male	45-59	Urban	0	1	0	Not eligible	Eligible, satisfied	Not eligible
4877	Male	60-79	85	Male	45-59	Urban	1	1	1	Eligible, satisfied	Eligible, satisfied	Eligible, satisfied
4878	Male	60-79	85	Male	45-59	Urban	0	1	0	Not eligible	Eligible, satisfied	Not eligible
4879	Male	40-59	85	Male	45-59	Urban	1	0	0	Eligible, not satisfied	Not eligible	Not eligible
4881	Female	60-79	85	Male	45-59	Urban	1	1	0	Eligible, satisfied	Eligible, satisfied	Not eligible
4884	Male	40-59	85	Male	45-59	Urban	0	1	0	Not eligible	Eligible, satisfied	Not eligible
4885	Male	<40	36	Male	45-59	Non-urban	0	1	0	Not eligible	Eligible, not satisfied	Not eligible
4886	Female	>=80	85	Male	45-59	Urban	0	1	1	Not eligible	Eligible, satisfied	Eligible, satisfied
4887	Male	>=80	85	Male	45-59	Urban	1	1	1	Eligible, satisfied	Eligible, satisfied	Eligible, satisfied
4889	Female	60-79	85	Male	45-59	Urban	1	1	0	Eligible, satisfied	Eligible, satisfied	Not eligible
4890	Male	60-79	85	Male	45-59	Urban	1	1	0	Eligible, satisfied	Eligible, satisfied	Not eligible
4891	Female	>=80	85	Male	45-59	Urban	1	1	0	Eligible, satisfied	Eligible, satisfied	Not eligible
4892	Male	60-79	85	Male	45-59	Urban	0	1	0	Not eligible	Eligible, satisfied	Not eligible
4893	Female	60-79	85	Male	45-59	Urban	0	1	0	Not eligible	Eligible, satisfied	Not eligible
4895	Female	>=80	85	Male	45-59	Urban	0	1	0	Not eligible	Eligible, satisfied	Not eligible
4896	Male	60-79	85	Male	45-59	Urban	0	1	1	Not eligible	Eligible, satisfied	Eligible, satisfied
4898	Male	60-79	85	Male	45-59	Urban	0	1	1	Not eligible	Eligible, satisfied	Eligible, satisfied
4900	Male	60-79	85	Male	45-59	Urban	1	1	1	Eligible, satisfied	Eligible, satisfied	Eligible, satisfied
4903	Female	>=80	85	Male	45-59	Urban	0	1	1	Not eligible	Eligible, satisfied	Eligible, satisfied
4904	Female	40-59	85	Male	45-59	Urban	0	1	0	Not eligible	Eligible, satisfied	Not eligible
4907	Female	>=80	85	Male	45-59	Urban	1	1	1	Eligible, satisfied	Eligible, satisfied	Eligible, satisfied
4908	Male	60-79	85	Male	45-59	Urban	0	1	1	Not eligible	Eligible, satisfied	Eligible, satisfied
4909	Male	60-79	85	Male	45-59	Urban	0	1	0	Not eligible	Eligible, satisfied	Not eligible
4912	Female	40-59	85	Male	45-59	Urban	0	1	0	Not eligible	Eligible, satisfied	Not eligible
4913	Female	>=80	85	Male	45-59	Urban	0	1	0	Not eligible	Eligible, satisfied	Not eligible
4914	Female	60-79	85	Male	45-59	Urban	0	1	0	Not eligible	Eligible, satisfied	Not eligible
4915	Male	60-79	85	Male	45-59	Urban	1	1	0	Eligible, not satisfied	Eligible, not satisfied	Not eligible
4916	Male	60-79	85	Male	45-59	Urban	0	1	1	Not eligible	Eligible, not satisfied	Eligible, not satisfied
4917	Female	>=80	85	Male	45-59	Urban	0	1	0	Not eligible	Eligible, satisfied	Not eligible
4918	Male	>=80	85	Male	45-59	Urban	0	1	0	Not eligible	Eligible, satisfied	Not eligible
4921	Female	60-79	85	Male	45-59	Urban	0	1	1	Not eligible	Eligible, satisfied	Eligible, satisfied
4923	Female	>=80	85	Male	45-59	Urban	0	1	0	Not eligible	Eligible, satisfied	Not eligible
4924	Female	60-79	85	Male	45-59	Urban	0	1	0	Not eligible	Eligible, satisfied	Not eligible
4926	Male	>=80	85	Male	45-59	Urban	0	0	1	Not eligible	Not eligible	Eligible, satisfied
4927	Female	60-79	85	Male	45-59	Urban	0	1	0	Not eligible	Eligible, satisfied	Not eligible
4928	Female	60-79	85	Male	45-59	Urban	0	1	0	Not eligible	Eligible, satisfied	Not eligible
4929	Female	>=80	36	Male	45-59	Non-urban	0	1	0	Not eligible	Eligible, satisfied	Not eligible
4931	Female	60-79	85	Male	45-59	Urban	0	1	0	Not eligible	Eligible, satisfied	Not eligible
4932	Female	>=80	85	Male	45-59	Urban	0	1	1	Not eligible	Eligible, satisfied	Eligible, satisfied
4935	Male	>=80	85	Male	45-59	Urban	0	1	0	Not eligible	Eligible, satisfied	Not eligible
4936	Female	60-79	85	Male	45-59	Urban	0	1	1	Not eligible	Eligible, satisfied	Eligible, satisfied
4938	Female	>=80	85	Male	45-59	Urban	0	1	0	Not eligible	Eligible, satisfied	Not eligible
4940	Female	40-59	85	Male	45-59	Urban	1	1	0	Eligible, satisfied	Eligible, satisfied	Not eligible
4942	Male	60-79	36	Male	45-59	Non-urban	0	1	1	Not eligible	Eligible, not satisfied	Eligible, not satisfied
4943	Male	60-79	85	Male	45-59	Urban	0	1	0	Not eligible	Eligible, satisfied	Not eligible
4944	Male	60-79	85	Male	45-59	Urban	0	1	0	Not eligible	Eligible, not satisfied	Not eligible
4946	Male	40-59	85	Male	45-59	Urban	0	1	0	Not eligible	Eligible, not satisfied	Not eligible
4948	Female	>=80	85	Male	45-59	Urban	0	1	0	Not eligible	Eligible, not satisfied	Not eligible
4950	Male	60-79	85	Male	45-59	Urban	0	1	0	Not eligible	Eligible, satisfied	Not eligible
4951	Male	>=80	85	Male	45-59	Urban	0	1	0	Not eligible	Eligible, satisfied	Not eligible
4952	Male	60-79	85	Male	45-59	Urban	0	1	0	Not eligible	Eligible, satisfied	Not eligible
4955	Male	60-79	85	Male	45-59	Urban	0	1	0	Not eligible	Eligible, satisfied	Not eligible
4956	Female	60-79	85	Male	45-59	Urban	0	1	0	Not eligible	Eligible, satisfied	Not eligible
4959	Male	40-59	36	Male	45-59	Non-urban	0	1	0	Not eligible	Eligible, not satisfied	Not eligible
4960	Female	60-79	85	Male	45-59	Urban	1	1	1	Eligible, satisfied	Eligible, satisfied	Eligible, satisfied
4961	Female	60-79	85	Male	45-59	Urban	0	1	0	Not eligible	Eligible, satisfied	Not eligible
4962	Female	60-79	85	Male	45-59	Urban	1	1	1	Eligible, satisfied	Eligible, satisfied	Eligible, satisfied
4964	Male	>=80	85	Male	45-59	Urban	0	1	1	Not eligible	Eligible, not satisfied	Eligible, not satisfied
4966	Female	>=80	85	Male	45-59	Urban	0	1	1	Not eligible	Eligible, satisfied	Eligible, satisfied
4968	Male	60-79	36	Male	45-59	Non-urban	1	1	0	Eligible, satisfied	Eligible, satisfied	Not eligible
4972	Female	60-79	85	Male	45-59	Urban	1	1	0	Eligible, satisfied	Eligible, satisfied	Not eligible
4973	Male	40-59	85	Male	45-59	Urban	0	1	0	Not eligible	Eligible, not satisfied	Not eligible
4975	Male	60-79	85	Male	45-59	Urban	0	1	1	Not eligible	Eligible, satisfied	Eligible, satisfied
4977	Female	60-79	85	Male	45-59	Urban	0	1	0	Not eligible	Eligible, satisfied	Not eligible
4978	Male	40-59	85	Male	45-59	Urban	0	1	0	Not eligible	Eligible, satisfied	Not eligible
4980	Male	60-79	85	Male	45-59	Urban	0	1	0	Not eligible	Eligible, satisfied	Not eligible
4981	Female	60-79	85	Male	45-59	Urban	0	1	0	Not eligible	Eligible, satisfied	Not eligible
4982	Female	60-79	85	Male	45-59	Urban	1	1	0	Eligible, satisfied	Eligible, satisfied	Not eligible
4984	Female	60-79	85	Male	45-59	Urban	0	1	0	Not eligible	Eligible, not satisfied	Not eligible
4986	Female	60-79	85	Male	45-59	Urban	0	1	1	Not eligible	Eligible, satisfied	Eligible, satisfied
4987	Female	60-79	85	Male	45-59	Urban	0	1	0	Not eligible	Eligible, satisfied	Not eligible
4988	Male	60-79	85	Male	45-59	Urban	1	1	0	Eligible, satisfied	Eligible, satisfied	Not eligible
4989	Male	>=80	85	Male	45-59	Urban	0	1	1	Not eligible	Eligible, satisfied	Eligible, satisfied
4990	Male	60-79	85	Male	45-59	Urban	0	1	0	Not eligible	Eligible, satisfied	Not eligible
4991	Male	>=80	85	Male	45-59	Urban	0	1	0	Not eligible	Eligible, satisfied	Not eligible
4992	Female	60-79	85	Male	45-59	Urban	0	1	0	Not eligible	Eligible, satisfied	Not eligible
4993	Female	60-79	36	Male	45-59	Non-urban	0	1	0	Not eligible	Eligible, not satisfied	Not eligible
4994	Male	60-79	85	Male	45-59	Urban	0	1	0	Not eligible	Eligible, not satisfied	Not eligible
4995	Male	60-79	85	Male	45-59	Urban	1	1	1	Eligible, satisfied	Eligible, satisfied	Eligible, satisfied
4996	Female	>=80	85	Male	45-59	Urban	0	1	1	Not eligible	Eligible, satisfied	Eligible, satisfied
4998	Male	>=80	85	Male	45-59	Urban	0	1	0	Not eligible	Eligible, satisfied	Not eligible
4999	Male	60-79	85	Male	45-59	Urban	1	1	0	Eligible, satisfied	Eligible, satisfied	Not eligible
5001	Male	60-79	85	Male	45-59	Urban	1	1	1	Eligible, not satisfied	Eligible, not satisfied	Eligible, not satisfied
5004	Male	60-79	85	Male	45-59	Urban	0	1	1	Not eligible	Eligible, satisfied	Eligible, satisfied
5005	Male	60-79	85	Male	45-59	Urban	0	0	1	Not eligible	Not eligible	Eligible, satisfied
5007	Male	60-79	85	Male	45-59	Urban	1	1	1	Eligible, satisfied	Eligible, satisfied	Eligible, satisfied
5009	Male	60-79	85	Male	45-59	Urban	0	1	0	Not eligible	Eligible, satisfied	Not eligible
5010	Male	40-59	85	Male	45-59	Urban	0	1	1	Not eligible	Eligible, satisfied	Eligible, satisfied
5011	Female	60-79	85	Male	45-59	Urban	0	1	0	Not eligible	Eligible, not satisfied	Not eligible
5012	Male	60-79	85	Male	45-59	Urban	0	0	1	Not eligible	Not eligible	Eligible, satisfied
5014	Male	60-79	85	Male	45-59	Urban	0	1	1	Not eligible	Eligible, satisfied	Eligible, satisfied
5020	Female	60-79	85	Male	45-59	Urban	0	1	1	Not eligible	Eligible, satisfied	Eligible, satisfied
5021	Female	60-79	85	Male	45-59	Urban	0	1	0	Not eligible	Eligible, satisfied	Not eligible
5022	Male	60-79	85	Male	45-59	Urban	0	0	1	Not eligible	Not eligible	Eligible, not satisfied
5023	Male	60-79	85	Male	45-59	Urban	0	1	0	Not eligible	Eligible, not satisfied	Not eligible
5024	Female	>=80	85	Male	45-59	Urban	0	1	1	Not eligible	Eligible, satisfied	Eligible, satisfied
5025	Female	>=80	85	Male	45-59	Urban	0	1	1	Not eligible	Eligible, satisfied	Eligible, satisfied
5028	Male	60-79	85	Male	45-59	Urban	0	1	0	Not eligible	Eligible, satisfied	Not eligible
5029	Male	60-79	85	Male	45-59	Urban	1	1	0	Eligible, satisfied	Eligible, satisfied	Not eligible
5030	Female	60-79	85	Male	45-59	Urban	0	1	0	Not eligible	Eligible, satisfied	Not eligible
5031	Male	>=80	85	Male	45-59	Urban	0	1	0	Not eligible	Eligible, satisfied	Not eligible
5034	Female	60-79	85	Male	45-59	Urban	1	1	1	Eligible, not satisfied	Eligible, not satisfied	Eligible, not satisfied
5035	Female	60-79	85	Male	45-59	Urban	0	1	1	Not eligible	Eligible, satisfied	Eligible, satisfied
5037	Female	60-79	85	Male	45-59	Urban	1	1	0	Eligible, satisfied	Eligible, satisfied	Not eligible
5040	Male	60-79	85	Male	45-59	Urban	0	0	1	Not eligible	Not eligible	Eligible, satisfied
5042	Male	60-79	85	Male	45-59	Urban	1	1	0	Eligible, satisfied	Eligible, satisfied	Not eligible
5043	Female	60-79	85	Male	45-59	Urban	0	1	1	Not eligible	Eligible, satisfied	Eligible, satisfied
5044	Male	>=80	85	Male	45-59	Urban	0	1	1	Not eligible	Eligible, satisfied	Eligible, satisfied
5046	Male	40-59	85	Male	45-59	Urban	0	1	0	Not eligible	Eligible, not satisfied	Not eligible
5050	Male	>=80	85	Male	45-59	Urban	0	0	1	Not eligible	Not eligible	Eligible, not satisfied
5052	Male	>=80	85	Male	45-59	Urban	0	1	0	Not eligible	Eligible, satisfied	Not eligible
5053	Male	>=80	85	Male	45-59	Urban	1	1	1	Eligible, satisfied	Eligible, satisfied	Eligible, satisfied
5054	Female	60-79	85	Male	45-59	Urban	0	1	0	Not eligible	Eligible, satisfied	Not eligible
5056	Female	60-79	85	Male	45-59	Urban	0	1	0	Not eligible	Eligible, satisfied	Not eligible
5058	Female	>=80	85	Male	45-59	Urban	0	1	0	Not eligible	Eligible, satisfied	Not eligible
5059	Male	>=80	85	Male	45-59	Urban	1	1	1	Eligible, satisfied	Eligible, satisfied	Eligible, satisfied
5060	Male	60-79	85	Male	45-59	Urban	0	1	1	Not eligible	Eligible, satisfied	Eligible, satisfied
5062	Female	60-79	85	Male	45-59	Urban	0	1	0	Not eligible	Eligible, not satisfied	Not eligible
5065	Female	>=80	85	Male	45-59	Urban	0	1	0	Not eligible	Eligible, satisfied	Not eligible
5066	Male	>=80	85	Male	45-59	Urban	1	1	0	Eligible, not satisfied	Eligible, not satisfied	Not eligible
5068	Female	>=80	85	Male	45-59	Urban	0	1	1	Not eligible	Eligible, not satisfied	Eligible, not satisfied
5069	Female	60-79	85	Male	45-59	Urban	0	1	1	Not eligible	Eligible, not satisfied	Eligible, not satisfied
5071	Female	>=80	85	Male	45-59	Urban	0	1	1	Not eligible	Eligible, satisfied	Eligible, satisfied
5072	Female	60-79	85	Male	45-59	Urban	1	1	0	Eligible, not satisfied	Eligible, not satisfied	Not eligible
5073	Male	60-79	85	Male	45-59	Urban	0	1	0	Not eligible	Eligible, satisfied	Not eligible
5074	Male	60-79	85	Male	45-59	Urban	1	1	0	Eligible, not satisfied	Eligible, not satisfied	Not eligible
5075	Female	60-79	85	Male	45-59	Urban	0	1	0	Not eligible	Eligible, satisfied	Not eligible
5078	Male	40-59	85	Male	45-59	Urban	0	1	0	Not eligible	Eligible, satisfied	Not eligible
5079	Female	60-79	85	Male	45-59	Urban	0	1	0	Not eligible	Eligible, not satisfied	Not eligible
5081	Female	60-79	85	Male	45-59	Urban	1	1	1	Eligible, satisfied	Eligible, satisfied	Eligible, satisfied
5084	Female	>=80	85	Male	45-59	Urban	0	1	0	Not eligible	Eligible, satisfied	Not eligible
5086	Male	60-79	85	Male	45-59	Urban	0	1	0	Not eligible	Eligible, not satisfied	Not eligible
5087	Female	>=80	85	Male	45-59	Urban	0	1	0	Not eligible	Eligible, satisfied	Not eligible
5088	Male	40-59	85	Male	45-59	Urban	0	1	0	Not eligible	Eligible, satisfied	Not eligible
5091	Male	40-59	85	Male	45-59	Urban	0	1	1	Not eligible	Eligible, satisfied	Eligible, satisfied
5093	Female	40-59	85	Male	45-59	Urban	0	1	0	Not eligible	Eligible, not satisfied	Not eligible
5094	Female	60-79	85	Male	45-59	Urban	0	1	1	Not eligible	Eligible, satisfied	Eligible, satisfied
5095	Female	>=80	85	Male	45-59	Urban	0	1	1	Not eligible	Eligible, satisfied	Eligible, satisfied
5096	Male	60-79	85	Male	45-59	Urban	0	1	1	Not eligible	Eligible, satisfied	Eligible, satisfied
5097	Female	>=80	85	Male	45-59	Urban	0	1	0	Not eligible	Eligible, satisfied	Not eligible
5098	Female	>=80	85	Male	45-59	Urban	0	1	0	Not eligible	Eligible, satisfied	Not eligible
5099	Female	60-79	85	Male	45-59	Urban	0	1	0	Not eligible	Eligible, satisfied	Not eligible
5101	Female	60-79	85	Male	45-59	Urban	1	1	0	Eligible, satisfied	Eligible, satisfied	Not eligible
5102	Male	60-79	36	Male	45-59	Non-urban	0	0	1	Not eligible	Not eligible	Eligible, satisfied
5103	Male	60-79	85	Male	45-59	Urban	0	1	1	Not eligible	Eligible, satisfied	Eligible, satisfied
5104	Female	60-79	85	Male	45-59	Urban	0	1	0	Not eligible	Eligible, not satisfied	Not eligible
5105	Male	60-79	85	Male	45-59	Urban	0	1	0	Not eligible	Eligible, satisfied	Not eligible
5110	Male	60-79	85	Male	45-59	Urban	0	1	0	Not eligible	Eligible, satisfied	Not eligible
5111	Male	>=80	85	Male	45-59	Urban	0	1	1	Not eligible	Eligible, satisfied	Eligible, satisfied
5112	Female	60-79	85	Male	45-59	Urban	1	1	0	Eligible, satisfied	Eligible, satisfied	Not eligible
5114	Female	60-79	85	Male	45-59	Urban	0	1	0	Not eligible	Eligible, satisfied	Not eligible
5115	Male	40-59	85	Male	45-59	Urban	0	1	1	Not eligible	Eligible, not satisfied	Eligible, not satisfied
5117	Female	60-79	85	Male	45-59	Urban	0	1	0	Not eligible	Eligible, not satisfied	Not eligible
5118	Female	60-79	85	Male	45-59	Urban	0	1	0	Not eligible	Eligible, not satisfied	Not eligible
5120	Female	60-79	85	Male	45-59	Urban	0	1	0	Not eligible	Eligible, satisfied	Not eligible
5121	Female	60-79	85	Male	45-59	Urban	1	1	0	Eligible, satisfied	Eligible, satisfied	Not eligible
5122	Male	60-79	85	Male	45-59	Urban	0	1	0	Not eligible	Eligible, satisfied	Not eligible
5125	Female	>=80	85	Male	45-59	Urban	0	1	1	Not eligible	Eligible, satisfied	Eligible, satisfied
5129	Male	40-59	85	Male	45-59	Urban	1	0	0	Eligible, not satisfied	Not eligible	Not eligible
5131	Female	40-59	73	Male	45-59	Urban	0	0	1	Not eligible	Not eligible	Eligible, not satisfied
5137	Male	40-59	178	Male	45-59	Urban	0	1	0	Not eligible	Eligible, not satisfied	Not eligible
5139	Female	60-79	335	Male	<45	Urban	1	1	1	Eligible, satisfied	Eligible, satisfied	Eligible, satisfied
5140	Female	60-79	178	Male	45-59	Urban	0	1	1	Not eligible	Eligible, not satisfied	Eligible, not satisfied
5142	Male	>=80	73	Male	45-59	Urban	0	1	0	Not eligible	Eligible, not satisfied	Not eligible
5144	Female	60-79	335	Male	<45	Urban	0	1	1	Not eligible	Eligible, not satisfied	Eligible, not satisfied
5146	Male	<40	335	Male	<45	Urban	0	1	0	Not eligible	Eligible, not satisfied	Not eligible
5150	Male	40-59	85	Male	45-59	Urban	0	1	0	Not eligible	Eligible, satisfied	Not eligible
5154	Female	<40	73	Male	45-59	Urban	0	1	0	Not eligible	Eligible, not satisfied	Not eligible
5160	Male	60-79	85	Male	45-59	Urban	1	1	0	Eligible, satisfied	Eligible, satisfied	Not eligible
5162	Female	40-59	266	Female	<45	Urban	0	0	1	Not eligible	Not eligible	Eligible, not satisfied
5163	Female	60-79	335	Male	<45	Urban	0	1	1	Not eligible	Eligible, not satisfied	Eligible, not satisfied
5165	Female	>=80	185	Male	<45	Urban	0	1	0	Not eligible	Eligible, satisfied	Not eligible
5166	Female	>=80	73	Male	45-59	Urban	0	1	1	Not eligible	Eligible, not satisfied	Eligible, not satisfied
5167	Female	60-79	178	Male	45-59	Urban	1	1	1	Eligible, satisfied	Eligible, satisfied	Eligible, satisfied
5168	Female	60-79	178	Male	45-59	Urban	0	1	0	Not eligible	Eligible, not satisfied	Not eligible
5171	Male	40-59	185	Male	<45	Urban	0	1	0	Not eligible	Eligible, not satisfied	Not eligible
5176	Male	60-79	185	Male	<45	Urban	0	1	1	Not eligible	Eligible, satisfied	Eligible, satisfied
5180	Female	>=80	73	Male	45-59	Urban	0	1	0	Not eligible	Eligible, not satisfied	Not eligible
5181	Male	>=80	73	Male	45-59	Urban	0	1	1	Not eligible	Eligible, not satisfied	Eligible, not satisfied
5182	Female	>=80	185	Male	<45	Urban	1	1	1	Eligible, not satisfied	Eligible, not satisfied	Eligible, not satisfied
5183	Male	40-59	73	Male	45-59	Urban	0	1	0	Not eligible	Eligible, not satisfied	Not eligible
5184	Female	>=80	185	Male	<45	Urban	0	1	0	Not eligible	Eligible, satisfied	Not eligible
5185	Female	40-59	185	Male	<45	Urban	0	1	0	Not eligible	Eligible, not satisfied	Not eligible
5187	Male	60-79	85	Male	45-59	Urban	0	1	1	Not eligible	Eligible, not satisfied	Eligible, not satisfied
5188	Female	40-59	73	Male	45-59	Urban	0	1	1	Not eligible	Eligible, not satisfied	Eligible, not satisfied
5190	Female	>=80	178	Male	45-59	Urban	0	1	0	Not eligible	Eligible, not satisfied	Not eligible
5192	Female	>=80	185	Male	<45	Urban	1	1	1	Eligible, satisfied	Eligible, satisfied	Eligible, satisfied
5193	Male	>=80	185	Male	<45	Urban	0	1	1	Not eligible	Eligible, not satisfied	Eligible, not satisfied
5194	Male	>=80	73	Male	45-59	Urban	1	1	1	Eligible, satisfied	Eligible, satisfied	Eligible, satisfied
5197	Female	>=80	185	Male	<45	Urban	1	1	1	Eligible, satisfied	Eligible, satisfied	Eligible, satisfied
5199	Male	40-59	178	Male	45-59	Urban	0	1	0	Not eligible	Eligible, not satisfied	Not eligible
5200	Male	>=80	85	Male	45-59	Urban	0	1	1	Not eligible	Eligible, satisfied	Eligible, satisfied
5201	Male	60-79	73	Male	45-59	Urban	1	1	1	Eligible, not satisfied	Eligible, not satisfied	Eligible, not satisfied
5203	Male	>=80	73	Male	45-59	Urban	0	1	0	Not eligible	Eligible, satisfied	Not eligible
5206	Male	60-79	178	Male	45-59	Urban	0	1	1	Not eligible	Eligible, not satisfied	Eligible, not satisfied
5207	Male	60-79	73	Male	45-59	Urban	0	1	1	Not eligible	Eligible, not satisfied	Eligible, not satisfied
5208	Male	<40	185	Male	<45	Urban	0	1	0	Not eligible	Eligible, satisfied	Not eligible
5209	Male	>=80	73	Male	45-59	Urban	0	1	0	Not eligible	Eligible, not satisfied	Not eligible
5210	Female	60-79	73	Male	45-59	Urban	1	1	1	Eligible, not satisfied	Eligible, not satisfied	Eligible, not satisfied
5211	Male	60-79	73	Male	45-59	Urban	1	1	0	Eligible, not satisfied	Eligible, not satisfied	Not eligible
5213	Female	60-79	335	Male	<45	Urban	1	1	0	Eligible, satisfied	Eligible, satisfied	Not eligible
5214	Male	40-59	185	Male	<45	Urban	0	1	0	Not eligible	Eligible, satisfied	Not eligible
5215	Female	>=80	335	Male	<45	Urban	0	1	0	Not eligible	Eligible, satisfied	Not eligible
5216	Male	60-79	178	Male	45-59	Urban	1	1	0	Eligible, not satisfied	Eligible, not satisfied	Not eligible
5217	Female	60-79	73	Male	45-59	Urban	0	1	0	Not eligible	Eligible, satisfied	Not eligible
5218	Female	>=80	73	Male	45-59	Urban	0	1	1	Not eligible	Eligible, satisfied	Eligible, satisfied
5219	Female	60-79	73	Male	45-59	Urban	0	1	0	Not eligible	Eligible, satisfied	Not eligible
5220	Female	60-79	185	Male	<45	Urban	0	1	1	Not eligible	Eligible, not satisfied	Eligible, not satisfied
5221	Male	60-79	326	Male	<45	Non-urban	1	1	1	Eligible, satisfied	Eligible, satisfied	Eligible, satisfied
5222	Male	>=80	85	Male	45-59	Urban	0	1	1	Not eligible	Eligible, satisfied	Eligible, satisfied
5224	Female	40-59	73	Male	45-59	Urban	0	1	0	Not eligible	Eligible, satisfied	Not eligible
5225	Male	60-79	185	Male	<45	Urban	0	1	1	Not eligible	Eligible, satisfied	Eligible, satisfied
5226	Female	>=80	73	Male	45-59	Urban	0	1	0	Not eligible	Eligible, satisfied	Not eligible
5227	Male	60-79	73	Male	45-59	Urban	0	1	0	Not eligible	Eligible, not satisfied	Not eligible
5231	Female	60-79	178	Male	45-59	Urban	0	1	1	Not eligible	Eligible, not satisfied	Eligible, not satisfied
5232	Female	60-79	178	Male	45-59	Urban	0	1	0	Not eligible	Eligible, not satisfied	Not eligible
5236	Male	40-59	85	Male	45-59	Urban	1	1	0	Eligible, satisfied	Eligible, satisfied	Not eligible
5237	Female	40-59	178	Male	45-59	Urban	0	1	0	Not eligible	Eligible, not satisfied	Not eligible
5238	Female	>=80	178	Male	45-59	Urban	1	1	0	Eligible, satisfied	Eligible, satisfied	Not eligible
5239	Female	40-59	185	Male	<45	Urban	0	1	0	Not eligible	Eligible, not satisfied	Not eligible
5240	Female	60-79	335	Male	<45	Urban	1	1	0	Eligible, not satisfied	Eligible, not satisfied	Not eligible
5241	Female	60-79	73	Male	45-59	Urban	0	1	0	Not eligible	Eligible, not satisfied	Not eligible
5242	Female	>=80	178	Male	45-59	Urban	0	1	0	Not eligible	Eligible, satisfied	Not eligible
5243	Female	40-59	185	Male	<45	Urban	0	1	0	Not eligible	Eligible, not satisfied	Not eligible
5244	Female	60-79	178	Male	45-59	Urban	1	1	0	Eligible, not satisfied	Eligible, not satisfied	Not eligible
5245	Female	>=80	178	Male	45-59	Urban	0	1	1	Not eligible	Eligible, not satisfied	Eligible, not satisfied
5246	Male	40-59	178	Male	45-59	Urban	0	1	0	Not eligible	Eligible, not satisfied	Not eligible
5247	Female	60-79	85	Male	45-59	Urban	0	1	0	Not eligible	Eligible, satisfied	Not eligible
5248	Female	>=80	185	Male	<45	Urban	1	1	1	Eligible, satisfied	Eligible, satisfied	Eligible, satisfied
5249	Male	60-79	178	Male	45-59	Urban	0	1	1	Not eligible	Eligible, not satisfied	Eligible, not satisfied
5252	Male	40-59	185	Male	<45	Urban	0	1	0	Not eligible	Eligible, satisfied	Not eligible
5253	Male	40-59	335	Male	<45	Urban	0	0	1	Not eligible	Not eligible	Eligible, satisfied
5254	Female	40-59	185	Male	<45	Urban	0	0	1	Not eligible	Not eligible	Eligible, satisfied
5255	Male	60-79	85	Male	45-59	Urban	1	1	0	Eligible, satisfied	Eligible, satisfied	Not eligible
5256	Female	40-59	178	Male	45-59	Urban	0	1	0	Not eligible	Eligible, not satisfied	Not eligible
5259	Male	60-79	178	Male	45-59	Urban	1	1	1	Eligible, not satisfied	Eligible, not satisfied	Eligible, not satisfied
5260	Male	60-79	178	Male	45-59	Urban	1	1	1	Eligible, not satisfied	Eligible, not satisfied	Eligible, not satisfied
5261	Male	40-59	73	Male	45-59	Urban	0	1	0	Not eligible	Eligible, not satisfied	Not eligible
5265	Male	>=80	266	Female	<45	Urban	0	1	1	Not eligible	Eligible, satisfied	Eligible, satisfied
5267	Female	60-79	185	Male	<45	Urban	1	1	1	Eligible, not satisfied	Eligible, not satisfied	Eligible, not satisfied
5268	Male	60-79	73	Male	45-59	Urban	0	1	1	Not eligible	Eligible, not satisfied	Eligible, not satisfied
5269	Male	60-79	266	Female	<45	Urban	0	1	0	Not eligible	Eligible, satisfied	Not eligible
5271	Male	40-59	73	Male	45-59	Urban	0	1	0	Not eligible	Eligible, not satisfied	Not eligible
5272	Female	60-79	85	Male	45-59	Urban	0	1	1	Not eligible	Eligible, satisfied	Eligible, satisfied
5273	Female	40-59	178	Male	45-59	Urban	1	1	1	Eligible, not satisfied	Eligible, not satisfied	Eligible, not satisfied
5274	Female	60-79	335	Male	<45	Urban	0	1	1	Not eligible	Eligible, satisfied	Eligible, satisfied
5275	Male	40-59	185	Male	<45	Urban	0	1	0	Not eligible	Eligible, satisfied	Not eligible
5277	Male	>=80	73	Male	45-59	Urban	1	1	1	Eligible, not satisfied	Eligible, not satisfied	Eligible, not satisfied
5278	Female	60-79	178	Male	45-59	Urban	0	1	1	Not eligible	Eligible, satisfied	Eligible, satisfied
5279	Male	60-79	178	Male	45-59	Urban	0	1	1	Not eligible	Eligible, satisfied	Eligible, satisfied
5281	Female	60-79	73	Male	45-59	Urban	0	1	1	Not eligible	Eligible, satisfied	Eligible, satisfied
5282	Male	60-79	85	Male	45-59	Urban	0	1	0	Not eligible	Eligible, not satisfied	Not eligible
5283	Female	60-79	178	Male	45-59	Urban	0	1	0	Not eligible	Eligible, not satisfied	Not eligible
5284	Female	40-59	266	Female	<45	Urban	0	1	1	Not eligible	Eligible, not satisfied	Eligible, not satisfied
5286	Female	60-79	178	Male	45-59	Urban	0	1	0	Not eligible	Eligible, not satisfied	Not eligible
5287	Female	60-79	178	Male	45-59	Urban	0	1	1	Not eligible	Eligible, satisfied	Eligible, satisfied
5288	Female	>=80	73	Male	45-59	Urban	0	1	1	Not eligible	Eligible, satisfied	Eligible, satisfied
5289	Female	60-79	185	Male	<45	Urban	1	1	0	Eligible, not satisfied	Eligible, not satisfied	Not eligible
5292	Female	60-79	178	Male	45-59	Urban	0	1	0	Not eligible	Eligible, not satisfied	Not eligible
5293	Female	60-79	178	Male	45-59	Urban	0	1	0	Not eligible	Eligible, not satisfied	Not eligible
5295	Female	>=80	445	Male	<45	Urban	0	0	1	Not eligible	Not eligible	Eligible, not satisfied
5299	Male	>=80	85	Male	45-59	Urban	0	1	1	Not eligible	Eligible, satisfied	Eligible, satisfied
5302	Female	<40	335	Male	<45	Urban	0	1	0	Not eligible	Eligible, not satisfied	Not eligible
5303	Male	<40	185	Male	<45	Urban	0	1	0	Not eligible	Eligible, satisfied	Not eligible
5306	Female	40-59	178	Male	45-59	Urban	0	1	0	Not eligible	Eligible, not satisfied	Not eligible
5309	Female	40-59	185	Male	<45	Urban	0	1	0	Not eligible	Eligible, not satisfied	Not eligible
5310	Female	>=80	73	Male	45-59	Urban	0	1	1	Not eligible	Eligible, satisfied	Eligible, satisfied
5312	Female	60-79	185	Male	<45	Urban	1	1	0	Eligible, not satisfied	Eligible, not satisfied	Not eligible
5316	Female	40-59	73	Male	45-59	Urban	0	1	0	Not eligible	Eligible, not satisfied	Not eligible
5317	Male	60-79	326	Male	<45	Non-urban	0	1	0	Not eligible	Eligible, satisfied	Not eligible
5320	Female	60-79	85	Male	45-59	Urban	0	1	0	Not eligible	Eligible, not satisfied	Not eligible
5321	Female	>=80	335	Male	<45	Urban	0	1	1	Not eligible	Eligible, not satisfied	Eligible, not satisfied
5322	Female	60-79	73	Male	45-59	Urban	0	1	0	Not eligible	Eligible, satisfied	Not eligible
5324	Female	60-79	178	Male	45-59	Urban	1	1	0	Eligible, not satisfied	Eligible, not satisfied	Not eligible
5325	Female	60-79	178	Male	45-59	Urban	0	1	0	Not eligible	Eligible, not satisfied	Not eligible
5326	Female	>=80	73	Male	45-59	Urban	1	1	1	Eligible, satisfied	Eligible, satisfied	Eligible, satisfied
5327	Male	60-79	85	Male	45-59	Urban	1	1	1	Eligible, satisfied	Eligible, satisfied	Eligible, satisfied
5328	Male	>=80	445	Male	<45	Urban	0	1	1	Not eligible	Eligible, not satisfied	Eligible, not satisfied
5336	Male	60-79	73	Male	45-59	Urban	0	1	0	Not eligible	Eligible, not satisfied	Not eligible
5338	Male	40-59	73	Male	45-59	Urban	0	1	0	Not eligible	Eligible, satisfied	Not eligible
5340	Male	40-59	185	Male	<45	Urban	0	1	0	Not eligible	Eligible, not satisfied	Not eligible
5341	Male	40-59	178	Male	45-59	Urban	0	1	1	Not eligible	Eligible, satisfied	Eligible, satisfied
5342	Female	60-79	73	Male	45-59	Urban	0	1	0	Not eligible	Eligible, not satisfied	Not eligible
5343	Male	>=80	178	Male	45-59	Urban	0	1	1	Not eligible	Eligible, not satisfied	Eligible, not satisfied
5344	Male	60-79	178	Male	45-59	Urban	0	0	1	Not eligible	Not eligible	Eligible, satisfied
5345	Male	60-79	185	Male	<45	Urban	1	1	1	Eligible, not satisfied	Eligible, not satisfied	Eligible, not satisfied
5346	Male	60-79	73	Male	45-59	Urban	0	1	1	Not eligible	Eligible, not satisfied	Eligible, not satisfied
5348	Male	40-59	73	Male	45-59	Urban	0	1	0	Not eligible	Eligible, not satisfied	Not eligible
5349	Male	60-79	178	Male	45-59	Urban	0	1	0	Not eligible	Eligible, not satisfied	Not eligible
5350	Male	40-59	185	Male	<45	Urban	0	1	0	Not eligible	Eligible, satisfied	Not eligible
5352	Male	60-79	266	Female	<45	Urban	0	1	1	Not eligible	Eligible, satisfied	Eligible, satisfied
5353	Male	60-79	85	Male	45-59	Urban	0	1	1	Not eligible	Eligible, satisfied	Eligible, satisfied
5355	Male	>=80	185	Male	<45	Urban	1	1	1	Eligible, not satisfied	Eligible, not satisfied	Eligible, not satisfied
5356	Male	40-59	185	Male	<45	Urban	0	1	1	Not eligible	Eligible, not satisfied	Eligible, not satisfied
5361	Female	>=80	73	Male	45-59	Urban	1	1	1	Eligible, satisfied	Eligible, satisfied	Eligible, satisfied
5362	Male	60-79	178	Male	45-59	Urban	0	1	0	Not eligible	Eligible, not satisfied	Not eligible
5363	Female	>=80	85	Male	45-59	Urban	0	1	0	Not eligible	Eligible, satisfied	Not eligible
5364	Male	60-79	335	Male	<45	Urban	1	1	0	Eligible, satisfied	Eligible, satisfied	Not eligible
5365	Male	>=80	73	Male	45-59	Urban	0	1	1	Not eligible	Eligible, not satisfied	Eligible, not satisfied
5366	Male	>=80	73	Male	45-59	Urban	0	1	1	Not eligible	Eligible, satisfied	Eligible, satisfied
5368	Female	>=80	178	Male	45-59	Urban	1	1	1	Eligible, not satisfied	Eligible, not satisfied	Eligible, not satisfied
5369	Female	>=80	178	Male	45-59	Urban	0	0	1	Not eligible	Not eligible	Eligible, not satisfied
5371	Female	60-79	178	Male	45-59	Urban	0	1	1	Not eligible	Eligible, not satisfied	Eligible, not satisfied
5373	Female	>=80	73	Male	45-59	Urban	0	1	1	Not eligible	Eligible, satisfied	Eligible, satisfied
5376	Female	60-79	73	Male	45-59	Urban	1	1	1	Eligible, satisfied	Eligible, satisfied	Eligible, satisfied
5377	Male	60-79	73	Male	45-59	Urban	0	1	0	Not eligible	Eligible, not satisfied	Not eligible
5379	Male	60-79	178	Male	45-59	Urban	0	1	1	Not eligible	Eligible, not satisfied	Eligible, not satisfied
5380	Female	60-79	85	Male	45-59	Urban	0	1	0	Not eligible	Eligible, not satisfied	Not eligible
5381	Male	60-79	445	Male	<45	Urban	0	1	0	Not eligible	Eligible, satisfied	Not eligible
5382	Female	60-79	73	Male	45-59	Urban	0	1	1	Not eligible	Eligible, not satisfied	Eligible, not satisfied
5383	Female	>=80	178	Male	45-59	Urban	0	1	0	Not eligible	Eligible, not satisfied	Not eligible
5384	Male	<40	178	Male	45-59	Urban	1	0	0	Eligible, not satisfied	Not eligible	Not eligible
5390	Male	60-79	73	Male	45-59	Urban	0	1	0	Not eligible	Eligible, not satisfied	Not eligible
5391	Male	60-79	73	Male	45-59	Urban	1	1	1	Eligible, satisfied	Eligible, satisfied	Eligible, satisfied
5392	Male	>=80	73	Male	45-59	Urban	0	1	0	Not eligible	Eligible, satisfied	Not eligible
5393	Female	60-79	185	Male	<45	Urban	0	1	0	Not eligible	Eligible, satisfied	Not eligible
5394	Male	40-59	185	Male	<45	Urban	0	1	0	Not eligible	Eligible, not satisfied	Not eligible
5395	Female	60-79	318	Female	<45	Urban	0	1	1	Not eligible	Eligible, satisfied	Eligible, satisfied
5397	Female	40-59	36	Male	45-59	Non-urban	1	0	0	Eligible, satisfied	Not eligible	Not eligible
5398	Female	60-79	85	Male	45-59	Urban	0	1	0	Not eligible	Eligible, satisfied	Not eligible
5399	Male	40-59	178	Male	45-59	Urban	0	1	0	Not eligible	Eligible, not satisfied	Not eligible
5400	Male	60-79	73	Male	45-59	Urban	1	1	0	Eligible, satisfied	Eligible, satisfied	Not eligible
5403	Male	40-59	318	Female	<45	Urban	0	1	0	Not eligible	Eligible, not satisfied	Not eligible
5404	Male	60-79	178	Male	45-59	Urban	0	1	0	Not eligible	Eligible, satisfied	Not eligible
5406	Male	40-59	185	Male	<45	Urban	1	1	0	Eligible, not satisfied	Eligible, not satisfied	Not eligible
5407	Male	60-79	178	Male	45-59	Urban	0	1	0	Not eligible	Eligible, not satisfied	Not eligible
5408	Male	60-79	335	Male	<45	Urban	0	1	1	Not eligible	Eligible, satisfied	Eligible, satisfied
5409	Male	>=80	73	Male	45-59	Urban	1	1	1	Eligible, not satisfied	Eligible, not satisfied	Eligible, not satisfied
5410	Male	60-79	335	Male	<45	Urban	0	1	1	Not eligible	Eligible, not satisfied	Eligible, not satisfied
5411	Male	>=80	73	Male	45-59	Urban	0	1	1	Not eligible	Eligible, satisfied	Eligible, satisfied
5414	Male	>=80	445	Male	<45	Urban	0	1	1	Not eligible	Eligible, not satisfied	Eligible, not satisfied
5415	Male	40-59	335	Male	<45	Urban	0	0	1	Not eligible	Not eligible	Eligible, not satisfied
5416	Male	>=80	73	Male	45-59	Urban	0	1	1	Not eligible	Eligible, not satisfied	Eligible, not satisfied
5417	Male	>=80	73	Male	45-59	Urban	0	1	0	Not eligible	Eligible, satisfied	Not eligible
5418	Male	40-59	335	Male	<45	Urban	0	1	1	Not eligible	Eligible, not satisfied	Eligible, not satisfied
5421	Male	40-59	73	Male	45-59	Urban	0	1	0	Not eligible	Eligible, not satisfied	Not eligible
5422	Male	60-79	85	Male	45-59	Urban	0	0	1	Not eligible	Not eligible	Eligible, not satisfied
5423	Female	60-79	335	Male	<45	Urban	0	1	0	Not eligible	Eligible, not satisfied	Not eligible
5424	Male	<40	178	Male	45-59	Urban	0	1	0	Not eligible	Eligible, not satisfied	Not eligible
5425	Female	>=80	178	Male	45-59	Urban	0	1	1	Not eligible	Eligible, satisfied	Eligible, satisfied
5426	Male	>=80	73	Male	45-59	Urban	0	1	0	Not eligible	Eligible, satisfied	Not eligible
5428	Male	60-79	73	Male	45-59	Urban	1	1	1	Eligible, not satisfied	Eligible, not satisfied	Eligible, not satisfied
5429	Male	60-79	185	Male	<45	Urban	0	1	1	Not eligible	Eligible, not satisfied	Eligible, not satisfied
5430	Male	>=80	178	Male	45-59	Urban	0	1	1	Not eligible	Eligible, not satisfied	Eligible, not satisfied
5431	Male	60-79	73	Male	45-59	Urban	0	1	1	Not eligible	Eligible, not satisfied	Eligible, not satisfied
5432	Male	60-79	178	Male	45-59	Urban	1	1	0	Eligible, not satisfied	Eligible, not satisfied	Not eligible
5433	Male	60-79	185	Male	<45	Urban	1	0	0	Eligible, not satisfied	Not eligible	Not eligible
5434	Female	60-79	73	Male	45-59	Urban	0	1	0	Not eligible	Eligible, not satisfied	Not eligible
5435	Male	40-59	178	Male	45-59	Urban	0	1	0	Not eligible	Eligible, not satisfied	Not eligible
5438	Male	<40	178	Male	45-59	Urban	0	1	0	Not eligible	Eligible, not satisfied	Not eligible
5439	Male	>=80	178	Male	45-59	Urban	0	1	1	Not eligible	Eligible, not satisfied	Eligible, not satisfied
5441	Male	60-79	73	Male	45-59	Urban	0	1	0	Not eligible	Eligible, not satisfied	Not eligible
5442	Male	60-79	178	Male	45-59	Urban	0	1	0	Not eligible	Eligible, not satisfied	Not eligible
5446	Male	60-79	73	Male	45-59	Urban	0	1	1	Not eligible	Eligible, satisfied	Eligible, satisfied
5447	Male	40-59	185	Male	<45	Urban	0	1	0	Not eligible	Eligible, not satisfied	Not eligible
5448	Male	40-59	185	Male	<45	Urban	0	1	0	Not eligible	Eligible, satisfied	Not eligible
5450	Male	40-59	318	Female	<45	Urban	0	1	0	Not eligible	Eligible, not satisfied	Not eligible
5452	Male	60-79	73	Male	45-59	Urban	0	1	0	Not eligible	Eligible, not satisfied	Not eligible
5453	Male	60-79	185	Male	<45	Urban	1	1	1	Eligible, not satisfied	Eligible, not satisfied	Eligible, not satisfied
5454	Male	60-79	335	Male	<45	Urban	0	1	1	Not eligible	Eligible, not satisfied	Eligible, not satisfied
5455	Male	60-79	73	Male	45-59	Urban	0	1	0	Not eligible	Eligible, satisfied	Not eligible
5456	Male	60-79	73	Male	45-59	Urban	0	1	1	Not eligible	Eligible, not satisfied	Eligible, not satisfied
5458	Male	>=80	178	Male	45-59	Urban	0	1	1	Not eligible	Eligible, satisfied	Eligible, satisfied
5460	Male	>=80	73	Male	45-59	Urban	0	0	1	Not eligible	Not eligible	Eligible, satisfied
5461	Male	40-59	73	Male	45-59	Urban	0	1	0	Not eligible	Eligible, not satisfied	Not eligible
5462	Male	60-79	73	Male	45-59	Urban	1	1	0	Eligible, not satisfied	Eligible, not satisfied	Not eligible
5463	Male	40-59	185	Male	<45	Urban	1	1	0	Eligible, not satisfied	Eligible, not satisfied	Not eligible
5464	Male	60-79	73	Male	45-59	Urban	0	1	0	Not eligible	Eligible, not satisfied	Not eligible
5467	Female	40-59	335	Male	<45	Urban	0	1	0	Not eligible	Eligible, not satisfied	Not eligible
5469	Female	40-59	318	Female	<45	Urban	0	1	0	Not eligible	Eligible, not satisfied	Not eligible
5470	Female	60-79	73	Male	45-59	Urban	0	1	1	Not eligible	Eligible, satisfied	Eligible, satisfied
5471	Female	60-79	73	Male	45-59	Urban	0	1	1	Not eligible	Eligible, satisfied	Eligible, satisfied
5472	Female	60-79	335	Male	<45	Urban	0	0	1	Not eligible	Not eligible	Eligible, not satisfied
5473	Female	>=80	185	Male	<45	Urban	0	1	1	Not eligible	Eligible, not satisfied	Eligible, not satisfied
5475	Female	>=80	185	Male	<45	Urban	1	1	1	Eligible, not satisfied	Eligible, not satisfied	Eligible, not satisfied
5477	Female	60-79	73	Male	45-59	Urban	1	1	1	Eligible, not satisfied	Eligible, not satisfied	Eligible, not satisfied
5478	Female	>=80	73	Male	45-59	Urban	0	1	1	Not eligible	Eligible, not satisfied	Eligible, not satisfied
5481	Female	60-79	185	Male	<45	Urban	0	0	1	Not eligible	Not eligible	Eligible, not satisfied
5482	Female	60-79	73	Male	45-59	Urban	0	1	0	Not eligible	Eligible, not satisfied	Not eligible
5484	Female	>=80	73	Male	45-59	Urban	0	1	1	Not eligible	Eligible, satisfied	Eligible, satisfied
5485	Female	60-79	178	Male	45-59	Urban	0	1	1	Not eligible	Eligible, not satisfied	Eligible, not satisfied
5486	Male	40-59	178	Male	45-59	Urban	0	1	0	Not eligible	Eligible, satisfied	Not eligible
5487	Female	60-79	335	Male	<45	Urban	0	1	0	Not eligible	Eligible, not satisfied	Not eligible
5488	Male	60-79	85	Male	45-59	Urban	0	1	1	Not eligible	Eligible, not satisfied	Eligible, not satisfied
5493	Female	60-79	178	Male	45-59	Urban	0	1	0	Not eligible	Eligible, not satisfied	Not eligible
5494	Female	60-79	73	Male	45-59	Urban	1	1	0	Eligible, satisfied	Eligible, satisfied	Not eligible
5496	Female	60-79	185	Male	<45	Urban	0	1	0	Not eligible	Eligible, not satisfied	Not eligible
5497	Male	60-79	73	Male	45-59	Urban	0	1	0	Not eligible	Eligible, not satisfied	Not eligible
5499	Female	>=80	178	Male	45-59	Urban	0	1	1	Not eligible	Eligible, not satisfied	Eligible, not satisfied
5500	Male	60-79	185	Male	<45	Urban	1	1	1	Eligible, not satisfied	Eligible, not satisfied	Eligible, not satisfied
5502	Female	60-79	178	Male	45-59	Urban	1	1	1	Eligible, not satisfied	Eligible, not satisfied	Eligible, not satisfied
5503	Female	60-79	178	Male	45-59	Urban	1	1	1	Eligible, not satisfied	Eligible, not satisfied	Eligible, not satisfied
5504	Female	<40	185	Male	<45	Urban	0	1	0	Not eligible	Eligible, satisfied	Not eligible
5505	Female	>=80	73	Male	45-59	Urban	1	1	0	Eligible, satisfied	Eligible, satisfied	Not eligible
5506	Female	40-59	335	Male	<45	Urban	0	1	1	Not eligible	Eligible, not satisfied	Eligible, not satisfied
5507	Female	60-79	185	Male	<45	Urban	0	1	0	Not eligible	Eligible, satisfied	Not eligible
5508	Female	>=80	73	Male	45-59	Urban	0	1	1	Not eligible	Eligible, not satisfied	Eligible, not satisfied
5509	Female	60-79	178	Male	45-59	Urban	0	1	0	Not eligible	Eligible, satisfied	Not eligible
5510	Female	60-79	73	Male	45-59	Urban	0	1	0	Not eligible	Eligible, not satisfied	Not eligible
5513	Female	60-79	73	Male	45-59	Urban	0	1	0	Not eligible	Eligible, satisfied	Not eligible
5514	Female	60-79	85	Male	45-59	Urban	1	1	0	Eligible, satisfied	Eligible, satisfied	Not eligible
5515	Female	60-79	185	Male	<45	Urban	0	1	0	Not eligible	Eligible, satisfied	Not eligible
5516	Female	40-59	178	Male	45-59	Urban	0	1	0	Not eligible	Eligible, satisfied	Not eligible
5517	Female	>=80	73	Male	45-59	Urban	0	1	1	Not eligible	Eligible, not satisfied	Eligible, not satisfied
5519	Female	60-79	73	Male	45-59	Urban	0	1	1	Not eligible	Eligible, not satisfied	Eligible, not satisfied
5520	Female	60-79	178	Male	45-59	Urban	0	1	1	Not eligible	Eligible, not satisfied	Eligible, not satisfied
5521	Female	60-79	178	Male	45-59	Urban	0	1	1	Not eligible	Eligible, not satisfied	Eligible, not satisfied
5522	Female	60-79	335	Male	<45	Urban	0	0	1	Not eligible	Not eligible	Eligible, not satisfied
5523	Female	40-59	178	Male	45-59	Urban	0	1	0	Not eligible	Eligible, not satisfied	Not eligible
5524	Male	60-79	326	Male	<45	Non-urban	0	1	0	Not eligible	Eligible, satisfied	Not eligible
5525	Male	<40	178	Male	45-59	Urban	0	1	0	Not eligible	Eligible, satisfied	Not eligible
5529	Male	>=80	178	Male	45-59	Urban	0	1	1	Not eligible	Eligible, not satisfied	Eligible, not satisfied
5530	Female	>=80	178	Male	45-59	Urban	0	1	1	Not eligible	Eligible, not satisfied	Eligible, not satisfied
5531	Male	40-59	178	Male	45-59	Urban	1	1	1	Eligible, not satisfied	Eligible, not satisfied	Eligible, not satisfied
5533	Male	60-79	178	Male	45-59	Urban	1	1	1	Eligible, not satisfied	Eligible, not satisfied	Eligible, not satisfied
5534	Female	60-79	73	Male	45-59	Urban	1	1	0	Eligible, not satisfied	Eligible, not satisfied	Not eligible
5535	Female	40-59	185	Male	<45	Urban	0	1	1	Not eligible	Eligible, satisfied	Eligible, satisfied
5536	Male	60-79	185	Male	<45	Urban	1	1	1	Eligible, not satisfied	Eligible, not satisfied	Eligible, not satisfied
5537	Male	60-79	185	Male	<45	Urban	1	1	0	Eligible, not satisfied	Eligible, not satisfied	Not eligible
5539	Female	40-59	335	Male	<45	Urban	1	1	0	Eligible, not satisfied	Eligible, not satisfied	Not eligible
5540	Female	>=80	185	Male	<45	Urban	0	1	0	Not eligible	Eligible, not satisfied	Not eligible
5541	Female	>=80	73	Male	45-59	Urban	1	1	1	Eligible, not satisfied	Eligible, not satisfied	Eligible, not satisfied
5543	Female	60-79	318	Female	<45	Urban	0	1	1	Not eligible	Eligible, not satisfied	Eligible, not satisfied
5544	Female	60-79	335	Male	<45	Urban	0	1	1	Not eligible	Eligible, not satisfied	Eligible, not satisfied
5545	Male	60-79	178	Male	45-59	Urban	0	1	0	Not eligible	Eligible, satisfied	Not eligible
5546	Male	60-79	73	Male	45-59	Urban	0	1	1	Not eligible	Eligible, not satisfied	Eligible, not satisfied
5548	Male	60-79	185	Male	<45	Urban	0	1	1	Not eligible	Eligible, not satisfied	Eligible, not satisfied
5549	Female	60-79	185	Male	<45	Urban	0	1	1	Not eligible	Eligible, satisfied	Eligible, satisfied
5550	Female	60-79	73	Male	45-59	Urban	0	1	1	Not eligible	Eligible, satisfied	Eligible, satisfied
5551	Female	60-79	185	Male	<45	Urban	1	1	0	Eligible, satisfied	Eligible, satisfied	Not eligible
5552	Female	60-79	335	Male	<45	Urban	0	1	0	Not eligible	Eligible, not satisfied	Not eligible
5553	Male	>=80	185	Male	<45	Urban	0	1	0	Not eligible	Eligible, satisfied	Not eligible
5555	Male	60-79	335	Male	<45	Urban	0	1	0	Not eligible	Eligible, not satisfied	Not eligible
5556	Male	>=80	178	Male	45-59	Urban	0	1	1	Not eligible	Eligible, satisfied	Eligible, satisfied
5557	Female	>=80	73	Male	45-59	Urban	0	1	1	Not eligible	Eligible, not satisfied	Eligible, not satisfied
5558	Female	>=80	73	Male	45-59	Urban	0	1	0	Not eligible	Eligible, not satisfied	Not eligible
5559	Female	>=80	178	Male	45-59	Urban	1	1	1	Eligible, not satisfied	Eligible, not satisfied	Eligible, not satisfied
5560	Male	60-79	335	Male	<45	Urban	1	1	0	Eligible, not satisfied	Eligible, not satisfied	Not eligible
5563	Female	60-79	185	Male	<45	Urban	0	1	1	Not eligible	Eligible, not satisfied	Eligible, not satisfied
5564	Male	60-79	178	Male	45-59	Urban	0	0	1	Not eligible	Not eligible	Eligible, not satisfied
5565	Female	60-79	178	Male	45-59	Urban	0	1	1	Not eligible	Eligible, not satisfied	Eligible, not satisfied
5566	Male	60-79	73	Male	45-59	Urban	0	1	0	Not eligible	Eligible, not satisfied	Not eligible
5567	Male	40-59	73	Male	45-59	Urban	0	1	0	Not eligible	Eligible, not satisfied	Not eligible
5568	Male	40-59	73	Male	45-59	Urban	0	1	1	Not eligible	Eligible, not satisfied	Eligible, not satisfied
5570	Male	40-59	178	Male	45-59	Urban	0	1	1	Not eligible	Eligible, satisfied	Eligible, satisfied
5571	Male	>=80	73	Male	45-59	Urban	0	1	1	Not eligible	Eligible, satisfied	Eligible, satisfied
5572	Male	60-79	335	Male	<45	Urban	0	1	1	Not eligible	Eligible, not satisfied	Eligible, not satisfied
5573	Male	40-59	318	Female	<45	Urban	0	1	0	Not eligible	Eligible, not satisfied	Not eligible
5574	Male	>=80	178	Male	45-59	Urban	0	1	1	Not eligible	Eligible, not satisfied	Eligible, not satisfied
5576	Male	60-79	335	Male	<45	Urban	0	1	1	Not eligible	Eligible, not satisfied	Eligible, not satisfied
5579	Female	>=80	73	Male	45-59	Urban	0	1	1	Not eligible	Eligible, satisfied	Eligible, satisfied
5580	Female	60-79	73	Male	45-59	Urban	0	0	1	Not eligible	Not eligible	Eligible, satisfied
5581	Male	40-59	178	Male	45-59	Urban	0	1	0	Not eligible	Eligible, not satisfied	Not eligible
5583	Male	>=80	73	Male	45-59	Urban	1	1	1	Eligible, satisfied	Eligible, satisfied	Eligible, satisfied
5584	Male	>=80	73	Male	45-59	Urban	0	1	0	Not eligible	Eligible, not satisfied	Not eligible
5586	Male	40-59	335	Male	<45	Urban	0	1	0	Not eligible	Eligible, not satisfied	Not eligible
5589	Female	60-79	335	Male	<45	Urban	1	1	0	Eligible, satisfied	Eligible, satisfied	Not eligible
5596	Male	60-79	178	Male	45-59	Urban	0	1	1	Not eligible	Eligible, satisfied	Eligible, satisfied
5597	Female	40-59	185	Male	<45	Urban	1	1	1	Eligible, not satisfied	Eligible, not satisfied	Eligible, not satisfied
5599	Male	60-79	73	Male	45-59	Urban	1	1	1	Eligible, satisfied	Eligible, satisfied	Eligible, satisfied
5601	Male	40-59	178	Male	45-59	Urban	0	1	0	Not eligible	Eligible, not satisfied	Not eligible
5603	Female	40-59	73	Male	45-59	Urban	0	1	0	Not eligible	Eligible, not satisfied	Not eligible
5604	Male	>=80	178	Male	45-59	Urban	0	1	1	Not eligible	Eligible, satisfied	Eligible, satisfied
5605	Male	40-59	335	Male	<45	Urban	0	1	0	Not eligible	Eligible, satisfied	Not eligible
5606	Male	60-79	185	Male	<45	Urban	0	1	1	Not eligible	Eligible, not satisfied	Eligible, not satisfied
5607	Male	40-59	335	Male	<45	Urban	0	1	0	Not eligible	Eligible, not satisfied	Not eligible
5608	Male	>=80	178	Male	45-59	Urban	0	1	0	Not eligible	Eligible, not satisfied	Not eligible
5609	Female	60-79	185	Male	<45	Urban	0	1	1	Not eligible	Eligible, not satisfied	Eligible, not satisfied
5610	Female	60-79	185	Male	<45	Urban	0	1	0	Not eligible	Eligible, satisfied	Not eligible
5612	Female	60-79	73	Male	45-59	Urban	0	1	1	Not eligible	Eligible, not satisfied	Eligible, not satisfied
5615	Male	60-79	178	Male	45-59	Urban	1	1	1	Eligible, not satisfied	Eligible, not satisfied	Eligible, not satisfied
5619	Male	60-79	73	Male	45-59	Urban	0	1	0	Not eligible	Eligible, satisfied	Not eligible
5620	Male	60-79	326	Male	<45	Non-urban	1	1	0	Eligible, not satisfied	Eligible, not satisfied	Not eligible
5622	Male	40-59	335	Male	<45	Urban	1	1	0	Eligible, not satisfied	Eligible, not satisfied	Not eligible
5623	Male	60-79	185	Male	<45	Urban	1	1	1	Eligible, satisfied	Eligible, satisfied	Eligible, satisfied
5625	Female	60-79	266	Female	<45	Urban	0	1	0	Not eligible	Eligible, satisfied	Not eligible
5626	Female	40-59	185	Male	<45	Urban	0	1	0	Not eligible	Eligible, not satisfied	Not eligible
5627	Female	60-79	73	Male	45-59	Urban	0	1	0	Not eligible	Eligible, not satisfied	Not eligible
5628	Female	60-79	73	Male	45-59	Urban	0	1	0	Not eligible	Eligible, not satisfied	Not eligible
5629	Female	>=80	73	Male	45-59	Urban	0	1	0	Not eligible	Eligible, satisfied	Not eligible
5632	Female	>=80	73	Male	45-59	Urban	1	1	1	Eligible, not satisfied	Eligible, not satisfied	Eligible, not satisfied
5634	Female	60-79	178	Male	45-59	Urban	0	1	0	Not eligible	Eligible, not satisfied	Not eligible
5635	Female	60-79	178	Male	45-59	Urban	0	1	1	Not eligible	Eligible, not satisfied	Eligible, not satisfied
5636	Female	>=80	185	Male	<45	Urban	0	1	0	Not eligible	Eligible, not satisfied	Not eligible
5637	Female	60-79	178	Male	45-59	Urban	0	1	1	Not eligible	Eligible, not satisfied	Eligible, not satisfied
5638	Male	60-79	73	Male	45-59	Urban	1	1	0	Eligible, not satisfied	Eligible, not satisfied	Not eligible
5639	Male	<40	335	Male	<45	Urban	0	1	0	Not eligible	Eligible, not satisfied	Not eligible
5640	Male	40-59	178	Male	45-59	Urban	0	1	0	Not eligible	Eligible, not satisfied	Not eligible
5643	Female	60-79	178	Male	45-59	Urban	1	1	0	Eligible, not satisfied	Eligible, not satisfied	Not eligible
5644	Female	>=80	73	Male	45-59	Urban	0	1	0	Not eligible	Eligible, not satisfied	Not eligible
5646	Female	60-79	36	Male	45-59	Non-urban	0	1	0	Not eligible	Eligible, not satisfied	Not eligible
5647	Male	60-79	85	Male	45-59	Urban	1	1	0	Eligible, satisfied	Eligible, satisfied	Not eligible
5648	Female	40-59	178	Male	45-59	Urban	0	1	1	Not eligible	Eligible, not satisfied	Eligible, not satisfied
5649	Female	60-79	335	Male	<45	Urban	0	1	1	Not eligible	Eligible, not satisfied	Eligible, not satisfied
5651	Female	60-79	178	Male	45-59	Urban	0	1	0	Not eligible	Eligible, not satisfied	Not eligible
5652	Female	40-59	335	Male	<45	Urban	0	1	0	Not eligible	Eligible, satisfied	Not eligible
5653	Female	60-79	178	Male	45-59	Urban	0	1	0	Not eligible	Eligible, not satisfied	Not eligible
5654	Female	>=80	185	Male	<45	Urban	1	1	1	Eligible, not satisfied	Eligible, not satisfied	Eligible, not satisfied
5655	Female	>=80	73	Male	45-59	Urban	0	1	1	Not eligible	Eligible, not satisfied	Eligible, not satisfied
5656	Female	60-79	185	Male	<45	Urban	0	1	1	Not eligible	Eligible, satisfied	Eligible, satisfied
5657	Female	>=80	85	Male	45-59	Urban	1	1	1	Eligible, satisfied	Eligible, satisfied	Eligible, satisfied
5658	Female	60-79	335	Male	<45	Urban	1	1	0	Eligible, not satisfied	Eligible, not satisfied	Not eligible
5659	Male	40-59	185	Male	<45	Urban	0	1	0	Not eligible	Eligible, satisfied	Not eligible
5661	Male	>=80	178	Male	45-59	Urban	0	1	1	Not eligible	Eligible, not satisfied	Eligible, not satisfied
5662	Male	60-79	178	Male	45-59	Urban	1	1	1	Eligible, satisfied	Eligible, satisfied	Eligible, satisfied
5664	Female	60-79	185	Male	<45	Urban	1	1	0	Eligible, not satisfied	Eligible, not satisfied	Not eligible
5665	Female	60-79	178	Male	45-59	Urban	1	1	0	Eligible, satisfied	Eligible, satisfied	Not eligible
5667	Male	60-79	85	Male	45-59	Urban	1	1	1	Eligible, satisfied	Eligible, satisfied	Eligible, satisfied
5669	Male	60-79	185	Male	<45	Urban	0	1	0	Not eligible	Eligible, not satisfied	Not eligible
5670	Male	60-79	178	Male	45-59	Urban	0	1	1	Not eligible	Eligible, not satisfied	Eligible, not satisfied
5671	Male	60-79	185	Male	<45	Urban	1	1	1	Eligible, satisfied	Eligible, satisfied	Eligible, satisfied
5672	Male	>=80	178	Male	45-59	Urban	0	1	1	Not eligible	Eligible, not satisfied	Eligible, not satisfied
5673	Female	40-59	73	Male	45-59	Urban	0	1	0	Not eligible	Eligible, satisfied	Not eligible
5674	Male	>=80	85	Male	45-59	Urban	0	1	0	Not eligible	Eligible, satisfied	Not eligible
5675	Female	60-79	73	Male	45-59	Urban	0	1	1	Not eligible	Eligible, not satisfied	Eligible, not satisfied
5676	Female	60-79	73	Male	45-59	Urban	0	0	1	Not eligible	Not eligible	Eligible, satisfied
5677	Female	60-79	335	Male	<45	Urban	1	1	1	Eligible, satisfied	Eligible, satisfied	Eligible, satisfied
5678	Male	>=80	73	Male	45-59	Urban	0	1	0	Not eligible	Eligible, not satisfied	Not eligible
5679	Male	60-79	178	Male	45-59	Urban	1	1	0	Eligible, satisfied	Eligible, satisfied	Not eligible
5680	Male	40-59	73	Male	45-59	Urban	0	1	1	Not eligible	Eligible, not satisfied	Eligible, not satisfied
5681	Male	40-59	185	Male	<45	Urban	0	1	1	Not eligible	Eligible, not satisfied	Eligible, not satisfied
5682	Female	40-59	185	Male	<45	Urban	0	1	0	Not eligible	Eligible, not satisfied	Not eligible
5683	Female	60-79	178	Male	45-59	Urban	0	1	1	Not eligible	Eligible, not satisfied	Eligible, not satisfied
5685	Female	60-79	73	Male	45-59	Urban	0	1	0	Not eligible	Eligible, not satisfied	Not eligible
5687	Female	60-79	73	Male	45-59	Urban	1	1	0	Eligible, satisfied	Eligible, satisfied	Not eligible
5688	Female	40-59	335	Male	<45	Urban	0	1	0	Not eligible	Eligible, not satisfied	Not eligible
5690	Female	60-79	335	Male	<45	Urban	0	1	1	Not eligible	Eligible, satisfied	Eligible, satisfied
5692	Male	<40	73	Male	45-59	Urban	1	0	0	Eligible, satisfied	Not eligible	Not eligible
5695	Female	>=80	178	Male	45-59	Urban	0	1	1	Not eligible	Eligible, satisfied	Eligible, satisfied
5696	Female	60-79	266	Female	<45	Urban	1	1	1	Eligible, satisfied	Eligible, satisfied	Eligible, satisfied
5698	Male	60-79	185	Male	<45	Urban	1	1	1	Eligible, not satisfied	Eligible, not satisfied	Eligible, not satisfied
5699	Female	60-79	185	Male	<45	Urban	1	1	0	Eligible, satisfied	Eligible, satisfied	Not eligible
5700	Female	60-79	185	Male	<45	Urban	1	1	0	Eligible, satisfied	Eligible, satisfied	Not eligible
5701	Male	60-79	73	Male	45-59	Urban	0	1	0	Not eligible	Eligible, satisfied	Not eligible
5702	Male	>=80	185	Male	<45	Urban	0	1	0	Not eligible	Eligible, satisfied	Not eligible
5704	Male	60-79	178	Male	45-59	Urban	0	0	1	Not eligible	Not eligible	Eligible, not satisfied
5705	Female	60-79	73	Male	45-59	Urban	0	1	0	Not eligible	Eligible, not satisfied	Not eligible
5706	Female	60-79	335	Male	<45	Urban	1	1	0	Eligible, not satisfied	Eligible, not satisfied	Not eligible
5707	Male	60-79	73	Male	45-59	Urban	0	1	0	Not eligible	Eligible, satisfied	Not eligible
5709	Male	>=80	85	Male	45-59	Urban	0	1	0	Not eligible	Eligible, satisfied	Not eligible
5710	Female	<40	335	Male	<45	Urban	0	0	1	Not eligible	Not eligible	Eligible, not satisfied
5711	Male	>=80	185	Male	<45	Urban	0	1	0	Not eligible	Eligible, not satisfied	Not eligible
5713	Male	60-79	73	Male	45-59	Urban	0	1	1	Not eligible	Eligible, satisfied	Eligible, satisfied
5714	Female	>=80	185	Male	<45	Urban	0	1	0	Not eligible	Eligible, satisfied	Not eligible
5716	Female	60-79	266	Female	<45	Urban	1	1	0	Eligible, satisfied	Eligible, satisfied	Not eligible
5718	Female	60-79	178	Male	45-59	Urban	0	1	0	Not eligible	Eligible, not satisfied	Not eligible
5719	Female	40-59	335	Male	<45	Urban	0	1	1	Not eligible	Eligible, not satisfied	Eligible, not satisfied
5720	Female	60-79	73	Male	45-59	Urban	0	1	0	Not eligible	Eligible, not satisfied	Not eligible
5721	Male	60-79	73	Male	45-59	Urban	1	1	1	Eligible, satisfied	Eligible, satisfied	Eligible, satisfied
5722	Male	40-59	73	Male	45-59	Urban	0	1	1	Not eligible	Eligible, satisfied	Eligible, satisfied
5723	Male	60-79	185	Male	<45	Urban	0	1	0	Not eligible	Eligible, not satisfied	Not eligible
5724	Female	>=80	73	Male	45-59	Urban	0	1	1	Not eligible	Eligible, not satisfied	Eligible, not satisfied
5726	Female	>=80	73	Male	45-59	Urban	0	1	1	Not eligible	Eligible, not satisfied	Eligible, not satisfied
5727	Male	60-79	85	Male	45-59	Urban	0	1	0	Not eligible	Eligible, satisfied	Not eligible
5728	Female	40-59	178	Male	45-59	Urban	0	1	0	Not eligible	Eligible, satisfied	Not eligible
5729	Male	60-79	73	Male	45-59	Urban	1	1	0	Eligible, not satisfied	Eligible, not satisfied	Not eligible
5731	Male	60-79	178	Male	45-59	Urban	1	1	1	Eligible, satisfied	Eligible, satisfied	Eligible, satisfied
5732	Male	60-79	73	Male	45-59	Urban	0	0	1	Not eligible	Not eligible	Eligible, not satisfied
5733	Female	>=80	85	Male	45-59	Urban	0	1	0	Not eligible	Eligible, satisfied	Not eligible
5734	Female	60-79	73	Male	45-59	Urban	0	1	0	Not eligible	Eligible, not satisfied	Not eligible
5735	Male	60-79	178	Male	45-59	Urban	0	1	1	Not eligible	Eligible, not satisfied	Eligible, not satisfied
5737	Female	60-79	178	Male	45-59	Urban	0	0	1	Not eligible	Not eligible	Eligible, not satisfied
5738	Female	60-79	185	Male	<45	Urban	0	1	1	Not eligible	Eligible, satisfied	Eligible, satisfied
5739	Female	60-79	335	Male	<45	Urban	1	1	1	Eligible, not satisfied	Eligible, not satisfied	Eligible, not satisfied
5741	Male	>=80	445	Male	<45	Urban	0	1	1	Not eligible	Eligible, satisfied	Eligible, satisfied
5744	Female	>=80	73	Male	45-59	Urban	1	1	0	Eligible, not satisfied	Eligible, not satisfied	Not eligible
5745	Male	60-79	178	Male	45-59	Urban	1	1	1	Eligible, satisfied	Eligible, satisfied	Eligible, satisfied
5746	Female	60-79	73	Male	45-59	Urban	0	1	0	Not eligible	Eligible, satisfied	Not eligible
5747	Male	>=80	85	Male	45-59	Urban	0	1	1	Not eligible	Eligible, satisfied	Eligible, satisfied
5749	Female	>=80	178	Male	45-59	Urban	1	1	1	Eligible, not satisfied	Eligible, not satisfied	Eligible, not satisfied
5750	Male	>=80	73	Male	45-59	Urban	0	1	0	Not eligible	Eligible, satisfied	Not eligible
5751	Male	60-79	185	Male	<45	Urban	1	1	1	Eligible, not satisfied	Eligible, not satisfied	Eligible, not satisfied
5755	Male	60-79	85	Male	45-59	Urban	0	1	0	Not eligible	Eligible, satisfied	Not eligible
5756	Female	60-79	335	Male	<45	Urban	0	1	0	Not eligible	Eligible, not satisfied	Not eligible
5757	Female	60-79	178	Male	45-59	Urban	0	1	0	Not eligible	Eligible, not satisfied	Not eligible
5759	Female	60-79	185	Male	<45	Urban	1	1	0	Eligible, not satisfied	Eligible, not satisfied	Not eligible
5761	Female	40-59	266	Female	<45	Urban	0	1	0	Not eligible	Eligible, not satisfied	Not eligible
5762	Male	60-79	85	Male	45-59	Urban	0	1	0	Not eligible	Eligible, satisfied	Not eligible
5763	Female	60-79	178	Male	45-59	Urban	1	1	0	Eligible, satisfied	Eligible, satisfied	Not eligible
5764	Female	60-79	73	Male	45-59	Urban	0	1	0	Not eligible	Eligible, not satisfied	Not eligible
5765	Female	60-79	185	Male	<45	Urban	0	1	0	Not eligible	Eligible, not satisfied	Not eligible
5766	Female	>=80	178	Male	45-59	Urban	0	1	0	Not eligible	Eligible, not satisfied	Not eligible
5767	Female	60-79	178	Male	45-59	Urban	0	1	1	Not eligible	Eligible, not satisfied	Eligible, not satisfied
5768	Male	>=80	335	Male	<45	Urban	1	1	1	Eligible, not satisfied	Eligible, not satisfied	Eligible, not satisfied
5769	Female	60-79	185	Male	<45	Urban	0	1	0	Not eligible	Eligible, satisfied	Not eligible
5772	Female	60-79	185	Male	<45	Urban	1	1	1	Eligible, not satisfied	Eligible, not satisfied	Eligible, not satisfied
5773	Female	60-79	335	Male	<45	Urban	1	1	1	Eligible, not satisfied	Eligible, not satisfied	Eligible, not satisfied
5774	Female	>=80	185	Male	<45	Urban	0	1	1	Not eligible	Eligible, satisfied	Eligible, satisfied
5775	Female	60-79	185	Male	<45	Urban	1	1	1	Eligible, satisfied	Eligible, satisfied	Eligible, satisfied
5777	Female	60-79	85	Male	45-59	Urban	0	1	0	Not eligible	Eligible, satisfied	Not eligible
5778	Female	60-79	178	Male	45-59	Urban	0	1	1	Not eligible	Eligible, satisfied	Eligible, satisfied
5779	Female	>=80	73	Male	45-59	Urban	0	1	1	Not eligible	Eligible, not satisfied	Eligible, not satisfied
5782	Male	40-59	73	Male	45-59	Urban	0	1	0	Not eligible	Eligible, not satisfied	Not eligible
5785	Female	60-79	85	Male	45-59	Urban	0	1	1	Not eligible	Eligible, satisfied	Eligible, satisfied
5786	Female	60-79	178	Male	45-59	Urban	0	1	0	Not eligible	Eligible, satisfied	Not eligible
5787	Female	60-79	178	Male	45-59	Urban	0	1	1	Not eligible	Eligible, not satisfied	Eligible, not satisfied
5788	Female	>=80	178	Male	45-59	Urban	0	1	0	Not eligible	Eligible, not satisfied	Not eligible
5789	Female	60-79	185	Male	<45	Urban	1	1	1	Eligible, not satisfied	Eligible, not satisfied	Eligible, not satisfied
5791	Male	40-59	178	Male	45-59	Urban	1	1	0	Eligible, not satisfied	Eligible, not satisfied	Not eligible
5792	Male	60-79	178	Male	45-59	Urban	0	0	1	Not eligible	Not eligible	Eligible, not satisfied
5793	Male	60-79	85	Male	45-59	Urban	0	1	0	Not eligible	Eligible, satisfied	Not eligible
5794	Male	>=80	335	Male	<45	Urban	0	1	0	Not eligible	Eligible, satisfied	Not eligible
5795	Male	40-59	335	Male	<45	Urban	0	1	1	Not eligible	Eligible, satisfied	Eligible, satisfied
5796	Male	60-79	73	Male	45-59	Urban	0	1	0	Not eligible	Eligible, satisfied	Not eligible
5797	Male	40-59	73	Male	45-59	Urban	1	1	1	Eligible, not satisfied	Eligible, not satisfied	Eligible, not satisfied
5798	Male	60-79	185	Male	<45	Urban	0	1	1	Not eligible	Eligible, satisfied	Eligible, satisfied
5799	Male	60-79	185	Male	<45	Urban	0	1	0	Not eligible	Eligible, satisfied	Not eligible
5802	Female	60-79	85	Male	45-59	Urban	0	1	0	Not eligible	Eligible, not satisfied	Not eligible
5803	Male	>=80	185	Male	<45	Urban	0	1	1	Not eligible	Eligible, satisfied	Eligible, satisfied
5804	Male	>=80	73	Male	45-59	Urban	1	1	0	Eligible, satisfied	Eligible, satisfied	Not eligible
5818	Male	60-79	178	Male	45-59	Urban	0	1	1	Not eligible	Eligible, not satisfied	Eligible, not satisfied
5820	Female	60-79	73	Male	45-59	Urban	0	1	0	Not eligible	Eligible, not satisfied	Not eligible
5823	Male	60-79	73	Male	45-59	Urban	1	1	1	Eligible, not satisfied	Eligible, not satisfied	Eligible, not satisfied
5824	Female	>=80	445	Male	<45	Urban	0	0	1	Not eligible	Not eligible	Eligible, not satisfied
5825	Female	40-59	178	Male	45-59	Urban	0	1	0	Not eligible	Eligible, satisfied	Not eligible
5826	Female	60-79	178	Male	45-59	Urban	0	0	1	Not eligible	Not eligible	Eligible, not satisfied
5828	Female	60-79	178	Male	45-59	Urban	1	1	1	Eligible, not satisfied	Eligible, not satisfied	Eligible, not satisfied
5829	Female	>=80	73	Male	45-59	Urban	0	1	1	Not eligible	Eligible, not satisfied	Eligible, not satisfied
5830	Female	60-79	335	Male	<45	Urban	1	1	0	Eligible, not satisfied	Eligible, not satisfied	Not eligible
5831	Female	>=80	73	Male	45-59	Urban	0	1	1	Not eligible	Eligible, not satisfied	Eligible, not satisfied
5832	Female	40-59	73	Male	45-59	Urban	0	1	1	Not eligible	Eligible, satisfied	Eligible, satisfied
5833	Male	40-59	73	Male	45-59	Urban	1	1	1	Eligible, not satisfied	Eligible, not satisfied	Eligible, not satisfied
5834	Male	60-79	185	Male	<45	Urban	1	1	1	Eligible, not satisfied	Eligible, not satisfied	Eligible, not satisfied
5835	Female	60-79	178	Male	45-59	Urban	0	1	1	Not eligible	Eligible, not satisfied	Eligible, not satisfied
5836	Male	40-59	335	Male	<45	Urban	1	1	0	Eligible, not satisfied	Eligible, not satisfied	Not eligible
5839	Male	40-59	185	Male	<45	Urban	0	1	0	Not eligible	Eligible, not satisfied	Not eligible
5840	Male	60-79	73	Male	45-59	Urban	0	1	1	Not eligible	Eligible, satisfied	Eligible, satisfied
5841	Female	40-59	178	Male	45-59	Urban	0	1	0	Not eligible	Eligible, not satisfied	Not eligible
5842	Male	60-79	73	Male	45-59	Urban	0	1	1	Not eligible	Eligible, satisfied	Eligible, satisfied
5844	Male	60-79	178	Male	45-59	Urban	0	1	0	Not eligible	Eligible, not satisfied	Not eligible
5846	Male	40-59	326	Male	<45	Non-urban	0	0	1	Not eligible	Not eligible	Eligible, satisfied
5847	Male	60-79	73	Male	45-59	Urban	1	0	1	Eligible, not satisfied	Not eligible	Eligible, not satisfied
5848	Male	>=80	73	Male	45-59	Urban	1	1	0	Eligible, satisfied	Eligible, satisfied	Not eligible
5850	Male	60-79	178	Male	45-59	Urban	0	1	1	Not eligible	Eligible, not satisfied	Eligible, not satisfied
5851	Male	60-79	178	Male	45-59	Urban	0	1	1	Not eligible	Eligible, satisfied	Eligible, satisfied
5852	Male	40-59	73	Male	45-59	Urban	0	1	0	Not eligible	Eligible, satisfied	Not eligible
5856	Male	40-59	73	Male	45-59	Urban	0	1	1	Not eligible	Eligible, not satisfied	Eligible, not satisfied
5858	Male	60-79	185	Male	<45	Urban	0	1	1	Not eligible	Eligible, satisfied	Eligible, satisfied
5859	Female	>=80	178	Male	45-59	Urban	0	1	1	Not eligible	Eligible, not satisfied	Eligible, not satisfied
5860	Male	>=80	73	Male	45-59	Urban	0	1	1	Not eligible	Eligible, satisfied	Eligible, satisfied
5862	Female	60-79	185	Male	<45	Urban	0	1	0	Not eligible	Eligible, not satisfied	Not eligible
5863	Female	>=80	178	Male	45-59	Urban	1	1	1	Eligible, satisfied	Eligible, satisfied	Eligible, satisfied
5867	Male	>=80	73	Male	45-59	Urban	0	1	1	Not eligible	Eligible, not satisfied	Eligible, not satisfied
5869	Male	40-59	335	Male	<45	Urban	0	1	0	Not eligible	Eligible, not satisfied	Not eligible
5870	Male	60-79	178	Male	45-59	Urban	1	1	1	Eligible, not satisfied	Eligible, not satisfied	Eligible, not satisfied
5871	Male	>=80	73	Male	45-59	Urban	0	1	1	Not eligible	Eligible, satisfied	Eligible, satisfied
5873	Male	40-59	335	Male	<45	Urban	0	1	0	Not eligible	Eligible, not satisfied	Not eligible
5874	Male	>=80	73	Male	45-59	Urban	0	1	1	Not eligible	Eligible, not satisfied	Eligible, not satisfied
5875	Male	40-59	318	Female	<45	Urban	0	1	0	Not eligible	Eligible, not satisfied	Not eligible
5876	Male	40-59	178	Male	45-59	Urban	0	1	1	Not eligible	Eligible, not satisfied	Eligible, not satisfied
5877	Male	40-59	178	Male	45-59	Urban	0	1	1	Not eligible	Eligible, not satisfied	Eligible, not satisfied
5878	Male	>=80	178	Male	45-59	Urban	0	1	1	Not eligible	Eligible, satisfied	Eligible, satisfied
5879	Male	60-79	388	Female	<45	Urban	1	1	1	Eligible, satisfied	Eligible, satisfied	Eligible, satisfied
5880	Male	40-59	178	Male	45-59	Urban	0	1	0	Not eligible	Eligible, satisfied	Not eligible
5883	Male	60-79	318	Female	<45	Urban	0	1	1	Not eligible	Eligible, not satisfied	Eligible, not satisfied
5887	Male	60-79	178	Male	45-59	Urban	0	1	0	Not eligible	Eligible, not satisfied	Not eligible
5888	Male	>=80	178	Male	45-59	Urban	0	1	0	Not eligible	Eligible, not satisfied	Not eligible
5890	Male	60-79	73	Male	45-59	Urban	0	1	0	Not eligible	Eligible, not satisfied	Not eligible
5891	Male	40-59	335	Male	<45	Urban	0	1	0	Not eligible	Eligible, satisfied	Not eligible
5892	Female	60-79	178	Male	45-59	Urban	0	1	1	Not eligible	Eligible, not satisfied	Eligible, not satisfied
5893	Male	40-59	335	Male	<45	Urban	0	1	0	Not eligible	Eligible, not satisfied	Not eligible
5894	Male	60-79	178	Male	45-59	Urban	0	1	1	Not eligible	Eligible, not satisfied	Eligible, not satisfied
5896	Female	40-59	178	Male	45-59	Urban	1	1	1	Eligible, not satisfied	Eligible, not satisfied	Eligible, not satisfied
5898	Female	60-79	178	Male	45-59	Urban	0	0	1	Not eligible	Not eligible	Eligible, not satisfied
5899	Female	60-79	185	Male	<45	Urban	0	1	1	Not eligible	Eligible, satisfied	Eligible, satisfied
5901	Female	60-79	178	Male	45-59	Urban	0	1	0	Not eligible	Eligible, not satisfied	Not eligible
5902	Female	60-79	73	Male	45-59	Urban	0	1	0	Not eligible	Eligible, not satisfied	Not eligible
5903	Male	60-79	335	Male	<45	Urban	1	1	0	Eligible, not satisfied	Eligible, not satisfied	Not eligible
5904	Male	60-79	85	Male	45-59	Urban	1	1	1	Eligible, satisfied	Eligible, satisfied	Eligible, satisfied
5905	Female	>=80	178	Male	45-59	Urban	0	1	1	Not eligible	Eligible, not satisfied	Eligible, not satisfied
5906	Male	60-79	178	Male	45-59	Urban	1	1	1	Eligible, satisfied	Eligible, satisfied	Eligible, satisfied
5907	Male	>=80	178	Male	45-59	Urban	0	1	1	Not eligible	Eligible, not satisfied	Eligible, not satisfied
5908	Male	60-79	178	Male	45-59	Urban	1	1	0	Eligible, not satisfied	Eligible, not satisfied	Not eligible
5910	Male	40-59	73	Male	45-59	Urban	0	1	0	Not eligible	Eligible, satisfied	Not eligible
5912	Female	60-79	185	Male	<45	Urban	0	0	1	Not eligible	Not eligible	Eligible, not satisfied
5913	Female	40-59	178	Male	45-59	Urban	0	1	1	Not eligible	Eligible, not satisfied	Eligible, not satisfied
5914	Male	60-79	178	Male	45-59	Urban	0	1	1	Not eligible	Eligible, not satisfied	Eligible, not satisfied
5915	Male	60-79	73	Male	45-59	Urban	0	1	1	Not eligible	Eligible, satisfied	Eligible, satisfied
5916	Male	60-79	73	Male	45-59	Urban	0	1	0	Not eligible	Eligible, satisfied	Not eligible
5917	Male	40-59	185	Male	<45	Urban	1	1	1	Eligible, not satisfied	Eligible, not satisfied	Eligible, not satisfied
5918	Female	>=80	185	Male	<45	Urban	0	1	1	Not eligible	Eligible, not satisfied	Eligible, not satisfied
5919	Female	60-79	178	Male	45-59	Urban	0	1	0	Not eligible	Eligible, not satisfied	Not eligible
5920	Male	60-79	73	Male	45-59	Urban	1	1	0	Eligible, not satisfied	Eligible, not satisfied	Not eligible
5922	Male	60-79	73	Male	45-59	Urban	1	1	1	Eligible, not satisfied	Eligible, not satisfied	Eligible, not satisfied
5923	Female	>=80	73	Male	45-59	Urban	0	1	1	Not eligible	Eligible, not satisfied	Eligible, not satisfied
5924	Male	40-59	335	Male	<45	Urban	0	1	1	Not eligible	Eligible, not satisfied	Eligible, not satisfied
5925	Male	60-79	266	Female	<45	Urban	0	1	1	Not eligible	Eligible, satisfied	Eligible, satisfied
5926	Male	>=80	178	Male	45-59	Urban	0	1	1	Not eligible	Eligible, satisfied	Eligible, satisfied
5928	Female	60-79	318	Female	<45	Urban	0	1	0	Not eligible	Eligible, satisfied	Not eligible
5930	Female	>=80	185	Male	<45	Urban	0	1	0	Not eligible	Eligible, not satisfied	Not eligible
5931	Female	60-79	185	Male	<45	Urban	0	1	1	Not eligible	Eligible, satisfied	Eligible, satisfied
5933	Male	60-79	185	Male	<45	Urban	1	1	1	Eligible, not satisfied	Eligible, not satisfied	Eligible, not satisfied
5934	Female	60-79	178	Male	45-59	Urban	0	1	1	Not eligible	Eligible, not satisfied	Eligible, not satisfied
5935	Female	40-59	178	Male	45-59	Urban	0	1	0	Not eligible	Eligible, satisfied	Not eligible
5936	Female	>=80	185	Male	<45	Urban	0	1	1	Not eligible	Eligible, not satisfied	Eligible, not satisfied
5939	Female	60-79	178	Male	45-59	Urban	0	1	1	Not eligible	Eligible, not satisfied	Eligible, not satisfied
5940	Female	40-59	73	Male	45-59	Urban	1	1	0	Eligible, not satisfied	Eligible, not satisfied	Not eligible
5941	Female	60-79	178	Male	45-59	Urban	1	1	1	Eligible, not satisfied	Eligible, not satisfied	Eligible, not satisfied
5943	Female	>=80	178	Male	45-59	Urban	1	1	1	Eligible, not satisfied	Eligible, not satisfied	Eligible, not satisfied
5945	Female	60-79	335	Male	<45	Urban	0	1	0	Not eligible	Eligible, not satisfied	Not eligible
5946	Male	60-79	85	Male	45-59	Urban	0	1	1	Not eligible	Eligible, satisfied	Eligible, satisfied
5949	Female	60-79	185	Male	<45	Urban	0	1	0	Not eligible	Eligible, not satisfied	Not eligible
5950	Female	60-79	73	Male	45-59	Urban	1	1	1	Eligible, satisfied	Eligible, satisfied	Eligible, satisfied
5951	Female	40-59	388	Female	<45	Urban	0	1	0	Not eligible	Eligible, satisfied	Not eligible
5954	Female	<40	178	Male	45-59	Urban	0	1	0	Not eligible	Eligible, not satisfied	Not eligible
5956	Female	60-79	178	Male	45-59	Urban	1	1	1	Eligible, not satisfied	Eligible, not satisfied	Eligible, not satisfied
5957	Female	60-79	266	Female	<45	Urban	1	1	0	Eligible, satisfied	Eligible, satisfied	Not eligible
5958	Female	40-59	185	Male	<45	Urban	1	1	1	Eligible, satisfied	Eligible, satisfied	Eligible, satisfied
5965	Female	>=80	178	Male	45-59	Urban	0	1	1	Not eligible	Eligible, not satisfied	Eligible, not satisfied
5966	Female	60-79	335	Male	<45	Urban	0	1	0	Not eligible	Eligible, not satisfied	Not eligible
5967	Male	40-59	185	Male	<45	Urban	1	0	0	Eligible, satisfied	Not eligible	Not eligible
5969	Male	40-59	185	Male	<45	Urban	0	1	0	Not eligible	Eligible, not satisfied	Not eligible
5970	Male	>=80	185	Male	<45	Urban	1	1	1	Eligible, not satisfied	Eligible, not satisfied	Eligible, not satisfied
5971	Male	40-59	335	Male	<45	Urban	0	1	1	Not eligible	Eligible, not satisfied	Eligible, not satisfied
5972	Female	>=80	73	Male	45-59	Urban	0	1	1	Not eligible	Eligible, satisfied	Eligible, satisfied
5973	Male	40-59	185	Male	<45	Urban	1	1	0	Eligible, not satisfied	Eligible, not satisfied	Not eligible
5974	Male	60-79	73	Male	45-59	Urban	1	1	1	Eligible, not satisfied	Eligible, not satisfied	Eligible, not satisfied
5976	Male	60-79	335	Male	<45	Urban	1	1	1	Eligible, satisfied	Eligible, satisfied	Eligible, satisfied
5978	Male	40-59	73	Male	45-59	Urban	1	1	0	Eligible, not satisfied	Eligible, not satisfied	Not eligible
5979	Female	60-79	178	Male	45-59	Urban	1	1	1	Eligible, not satisfied	Eligible, not satisfied	Eligible, not satisfied
5980	Male	40-59	73	Male	45-59	Urban	0	1	0	Not eligible	Eligible, not satisfied	Not eligible
5983	Male	60-79	73	Male	45-59	Urban	0	1	1	Not eligible	Eligible, not satisfied	Eligible, not satisfied
5984	Female	>=80	73	Male	45-59	Urban	1	1	1	Eligible, not satisfied	Eligible, not satisfied	Eligible, not satisfied
5985	Male	>=80	178	Male	45-59	Urban	0	1	1	Not eligible	Eligible, not satisfied	Eligible, not satisfied
5986	Male	60-79	178	Male	45-59	Urban	0	1	0	Not eligible	Eligible, not satisfied	Not eligible
5987	Male	60-79	445	Male	<45	Urban	0	1	0	Not eligible	Eligible, not satisfied	Not eligible
5989	Female	60-79	318	Female	<45	Urban	0	0	1	Not eligible	Not eligible	Eligible, satisfied
5990	Male	60-79	178	Male	45-59	Urban	0	1	1	Not eligible	Eligible, not satisfied	Eligible, not satisfied
5991	Female	60-79	73	Male	45-59	Urban	0	1	0	Not eligible	Eligible, satisfied	Not eligible
5994	Male	60-79	73	Male	45-59	Urban	0	1	0	Not eligible	Eligible, not satisfied	Not eligible
5996	Male	60-79	335	Male	<45	Urban	0	1	1	Not eligible	Eligible, not satisfied	Eligible, not satisfied
5999	Female	40-59	85	Male	45-59	Urban	0	1	0	Not eligible	Eligible, satisfied	Not eligible
6000	Female	>=80	418	Female	<45	Urban	0	1	1	Not eligible	Eligible, not satisfied	Eligible, not satisfied
6001	Male	60-79	185	Male	<45	Urban	0	1	1	Not eligible	Eligible, satisfied	Eligible, satisfied
6002	Female	>=80	178	Male	45-59	Urban	0	1	0	Not eligible	Eligible, not satisfied	Not eligible
6003	Male	40-59	178	Male	45-59	Urban	0	1	0	Not eligible	Eligible, not satisfied	Not eligible
6004	Male	60-79	178	Male	45-59	Urban	0	1	1	Not eligible	Eligible, satisfied	Eligible, satisfied
6005	Male	40-59	73	Male	45-59	Urban	0	1	0	Not eligible	Eligible, satisfied	Not eligible
6006	Male	60-79	178	Male	45-59	Urban	0	1	1	Not eligible	Eligible, not satisfied	Eligible, not satisfied
6007	Male	60-79	418	Female	<45	Urban	1	1	1	Eligible, not satisfied	Eligible, not satisfied	Eligible, not satisfied
6008	Male	60-79	73	Male	45-59	Urban	0	1	0	Not eligible	Eligible, not satisfied	Not eligible
6009	Female	60-79	178	Male	45-59	Urban	1	1	1	Eligible, not satisfied	Eligible, not satisfied	Eligible, not satisfied
6010	Female	60-79	185	Male	<45	Urban	1	1	1	Eligible, satisfied	Eligible, satisfied	Eligible, satisfied
6011	Female	>=80	185	Male	<45	Urban	0	1	0	Not eligible	Eligible, not satisfied	Not eligible
6012	Male	40-59	318	Female	<45	Urban	0	1	0	Not eligible	Eligible, satisfied	Not eligible
6014	Male	40-59	185	Male	<45	Urban	1	1	0	Eligible, satisfied	Eligible, satisfied	Not eligible
6016	Female	60-79	185	Male	<45	Urban	1	0	0	Eligible, satisfied	Not eligible	Not eligible
6017	Female	60-79	178	Male	45-59	Urban	1	1	1	Eligible, satisfied	Eligible, satisfied	Eligible, satisfied
6019	Female	40-59	185	Male	<45	Urban	0	1	0	Not eligible	Eligible, satisfied	Not eligible
6020	Female	60-79	335	Male	<45	Urban	0	1	0	Not eligible	Eligible, satisfied	Not eligible
6021	Female	>=80	73	Male	45-59	Urban	0	1	1	Not eligible	Eligible, not satisfied	Eligible, not satisfied
6022	Female	60-79	185	Male	<45	Urban	0	1	0	Not eligible	Eligible, not satisfied	Not eligible
6023	Female	>=80	85	Male	45-59	Urban	0	1	1	Not eligible	Eligible, satisfied	Eligible, satisfied
6024	Male	60-79	185	Male	<45	Urban	0	1	1	Not eligible	Eligible, satisfied	Eligible, satisfied
6025	Male	60-79	73	Male	45-59	Urban	1	1	1	Eligible, not satisfied	Eligible, not satisfied	Eligible, not satisfied
6026	Male	40-59	335	Male	<45	Urban	1	1	0	Eligible, not satisfied	Eligible, not satisfied	Not eligible
6027	Male	>=80	185	Male	<45	Urban	0	1	1	Not eligible	Eligible, not satisfied	Eligible, not satisfied
6032	Male	60-79	73	Male	45-59	Urban	1	1	1	Eligible, satisfied	Eligible, satisfied	Eligible, satisfied
6033	Female	<40	178	Male	45-59	Urban	1	0	0	Eligible, satisfied	Not eligible	Not eligible
6034	Female	60-79	178	Male	45-59	Urban	1	1	0	Eligible, satisfied	Eligible, satisfied	Not eligible
6035	Male	40-59	178	Male	45-59	Urban	0	1	1	Not eligible	Eligible, not satisfied	Eligible, not satisfied
6036	Male	40-59	185	Male	<45	Urban	0	1	0	Not eligible	Eligible, not satisfied	Not eligible
6037	Female	60-79	335	Male	<45	Urban	1	1	1	Eligible, not satisfied	Eligible, not satisfied	Eligible, not satisfied
6040	Female	60-79	266	Female	<45	Urban	0	1	0	Not eligible	Eligible, not satisfied	Not eligible
6042	Female	40-59	178	Male	45-59	Urban	1	1	0	Eligible, satisfied	Eligible, satisfied	Not eligible
6043	Male	60-79	185	Male	<45	Urban	0	1	1	Not eligible	Eligible, satisfied	Eligible, satisfied
6045	Female	60-79	73	Male	45-59	Urban	0	1	0	Not eligible	Eligible, not satisfied	Not eligible
6046	Male	60-79	185	Male	<45	Urban	1	1	1	Eligible, not satisfied	Eligible, not satisfied	Eligible, not satisfied
6049	Female	40-59	335	Male	<45	Urban	0	1	0	Not eligible	Eligible, satisfied	Not eligible
6050	Male	40-59	36	Male	45-59	Non-urban	0	1	0	Not eligible	Eligible, not satisfied	Not eligible
6053	Male	60-79	335	Male	<45	Urban	1	1	1	Eligible, not satisfied	Eligible, not satisfied	Eligible, not satisfied
6054	Female	>=80	185	Male	<45	Urban	0	1	1	Not eligible	Eligible, not satisfied	Eligible, not satisfied
6055	Male	40-59	73	Male	45-59	Urban	0	1	0	Not eligible	Eligible, not satisfied	Not eligible
6056	Male	60-79	178	Male	45-59	Urban	0	1	0	Not eligible	Eligible, satisfied	Not eligible
6058	Female	60-79	178	Male	45-59	Urban	0	1	0	Not eligible	Eligible, not satisfied	Not eligible
6059	Male	40-59	85	Male	45-59	Urban	0	1	0	Not eligible	Eligible, satisfied	Not eligible
6060	Male	60-79	185	Male	<45	Urban	0	1	1	Not eligible	Eligible, satisfied	Eligible, satisfied
6061	Male	40-59	185	Male	<45	Urban	1	1	1	Eligible, satisfied	Eligible, satisfied	Eligible, satisfied
6062	Male	40-59	73	Male	45-59	Urban	0	1	0	Not eligible	Eligible, not satisfied	Not eligible
6063	Female	60-79	178	Male	45-59	Urban	0	1	0	Not eligible	Eligible, not satisfied	Not eligible
6065	Male	60-79	73	Male	45-59	Urban	0	1	0	Not eligible	Eligible, satisfied	Not eligible
6066	Female	60-79	85	Male	45-59	Urban	0	1	0	Not eligible	Eligible, not satisfied	Not eligible
6067	Male	40-59	185	Male	<45	Urban	0	1	0	Not eligible	Eligible, not satisfied	Not eligible
6068	Male	>=80	178	Male	45-59	Urban	1	1	1	Eligible, not satisfied	Eligible, not satisfied	Eligible, not satisfied
6069	Male	60-79	318	Female	<45	Urban	0	0	1	Not eligible	Not eligible	Eligible, not satisfied
6070	Male	40-59	73	Male	45-59	Urban	1	1	0	Eligible, satisfied	Eligible, satisfied	Not eligible
6071	Male	60-79	73	Male	45-59	Urban	0	1	0	Not eligible	Eligible, not satisfied	Not eligible
6072	Male	40-59	335	Male	<45	Urban	0	1	0	Not eligible	Eligible, not satisfied	Not eligible
6073	Male	40-59	178	Male	45-59	Urban	0	1	1	Not eligible	Eligible, not satisfied	Eligible, not satisfied
6075	Male	60-79	73	Male	45-59	Urban	1	1	1	Eligible, satisfied	Eligible, satisfied	Eligible, satisfied
6076	Female	40-59	185	Male	<45	Urban	0	1	0	Not eligible	Eligible, satisfied	Not eligible
6077	Female	40-59	178	Male	45-59	Urban	0	1	0	Not eligible	Eligible, not satisfied	Not eligible
6080	Male	40-59	178	Male	45-59	Urban	0	1	0	Not eligible	Eligible, not satisfied	Not eligible
6081	Male	60-79	178	Male	45-59	Urban	0	1	1	Not eligible	Eligible, satisfied	Eligible, satisfied
6083	Male	>=80	85	Male	45-59	Urban	0	1	1	Not eligible	Eligible, not satisfied	Eligible, not satisfied
6084	Male	60-79	178	Male	45-59	Urban	1	1	1	Eligible, not satisfied	Eligible, not satisfied	Eligible, not satisfied
6086	Male	40-59	178	Male	45-59	Urban	1	1	0	Eligible, not satisfied	Eligible, not satisfied	Not eligible
6087	Male	60-79	178	Male	45-59	Urban	1	0	0	Eligible, not satisfied	Not eligible	Not eligible
6090	Male	60-79	73	Male	45-59	Urban	0	1	0	Not eligible	Eligible, satisfied	Not eligible
6093	Male	>=80	178	Male	45-59	Urban	1	1	1	Eligible, satisfied	Eligible, satisfied	Eligible, satisfied
6094	Male	40-59	178	Male	45-59	Urban	1	1	0	Eligible, satisfied	Eligible, satisfied	Not eligible
6095	Female	40-59	335	Male	<45	Urban	1	1	0	Eligible, not satisfied	Eligible, not satisfied	Not eligible
6097	Male	>=80	185	Male	<45	Urban	1	1	1	Eligible, satisfied	Eligible, satisfied	Eligible, satisfied
6098	Female	<40	335	Male	<45	Urban	0	1	0	Not eligible	Eligible, satisfied	Not eligible
6103	Female	60-79	73	Male	45-59	Urban	0	1	0	Not eligible	Eligible, satisfied	Not eligible
6104	Female	60-79	178	Male	45-59	Urban	0	1	0	Not eligible	Eligible, satisfied	Not eligible
6105	Female	>=80	85	Male	45-59	Urban	1	0	0	Eligible, not satisfied	Not eligible	Not eligible
6109	Male	>=80	335	Male	<45	Urban	0	1	1	Not eligible	Eligible, satisfied	Eligible, satisfied
6110	Male	40-59	178	Male	45-59	Urban	0	1	0	Not eligible	Eligible, satisfied	Not eligible
6111	Female	>=80	73	Male	45-59	Urban	0	1	0	Not eligible	Eligible, not satisfied	Not eligible
6112	Female	60-79	185	Male	<45	Urban	0	1	0	Not eligible	Eligible, satisfied	Not eligible
6114	Male	<40	85	Male	45-59	Urban	0	1	0	Not eligible	Eligible, not satisfied	Not eligible
6117	Female	60-79	178	Male	45-59	Urban	0	1	0	Not eligible	Eligible, not satisfied	Not eligible
6119	Female	>=80	418	Female	<45	Urban	0	1	0	Not eligible	Eligible, not satisfied	Not eligible
6122	Female	40-59	185	Male	<45	Urban	0	1	0	Not eligible	Eligible, not satisfied	Not eligible
6124	Female	60-79	73	Male	45-59	Urban	0	1	0	Not eligible	Eligible, not satisfied	Not eligible
6125	Female	40-59	185	Male	<45	Urban	0	1	0	Not eligible	Eligible, satisfied	Not eligible
6128	Female	60-79	73	Male	45-59	Urban	0	1	1	Not eligible	Eligible, not satisfied	Eligible, not satisfied
6130	Female	60-79	185	Male	<45	Urban	0	1	1	Not eligible	Eligible, satisfied	Eligible, satisfied
6132	Female	60-79	73	Male	45-59	Urban	0	1	1	Not eligible	Eligible, not satisfied	Eligible, not satisfied
6134	Female	60-79	178	Male	45-59	Urban	0	1	1	Not eligible	Eligible, not satisfied	Eligible, not satisfied
6136	Female	>=80	73	Male	45-59	Urban	1	1	1	Eligible, not satisfied	Eligible, not satisfied	Eligible, not satisfied
6137	Female	>=80	178	Male	45-59	Urban	0	1	0	Not eligible	Eligible, not satisfied	Not eligible
6138	Female	>=80	178	Male	45-59	Urban	0	1	1	Not eligible	Eligible, satisfied	Eligible, satisfied
6140	Female	60-79	73	Male	45-59	Urban	0	1	1	Not eligible	Eligible, not satisfied	Eligible, not satisfied
6142	Male	40-59	178	Male	45-59	Urban	0	1	0	Not eligible	Eligible, not satisfied	Not eligible
6143	Female	40-59	178	Male	45-59	Urban	0	1	1	Not eligible	Eligible, satisfied	Eligible, satisfied
6146	Female	40-59	335	Male	<45	Urban	0	1	1	Not eligible	Eligible, not satisfied	Eligible, not satisfied
6152	Male	60-79	73	Male	45-59	Urban	1	1	1	Eligible, not satisfied	Eligible, not satisfied	Eligible, not satisfied
6154	Female	60-79	178	Male	45-59	Urban	0	1	0	Not eligible	Eligible, not satisfied	Not eligible
6156	Female	40-59	73	Male	45-59	Urban	0	1	1	Not eligible	Eligible, satisfied	Eligible, satisfied
6157	Female	40-59	178	Male	45-59	Urban	0	1	0	Not eligible	Eligible, satisfied	Not eligible
6158	Female	40-59	178	Male	45-59	Urban	0	1	1	Not eligible	Eligible, not satisfied	Eligible, not satisfied
6160	Female	60-79	185	Male	<45	Urban	0	1	0	Not eligible	Eligible, not satisfied	Not eligible
6161	Female	60-79	318	Female	<45	Urban	1	1	0	Eligible, satisfied	Eligible, satisfied	Not eligible
6162	Female	60-79	73	Male	45-59	Urban	0	1	1	Not eligible	Eligible, not satisfied	Eligible, not satisfied
6163	Female	40-59	178	Male	45-59	Urban	1	1	0	Eligible, not satisfied	Eligible, not satisfied	Not eligible
6164	Female	60-79	178	Male	45-59	Urban	0	1	0	Not eligible	Eligible, not satisfied	Not eligible
6165	Female	>=80	73	Male	45-59	Urban	0	1	0	Not eligible	Eligible, not satisfied	Not eligible
6170	Female	60-79	85	Male	45-59	Urban	0	1	0	Not eligible	Eligible, satisfied	Not eligible
6174	Female	>=80	178	Male	45-59	Urban	0	1	0	Not eligible	Eligible, satisfied	Not eligible
6178	Male	60-79	73	Male	45-59	Urban	0	1	1	Not eligible	Eligible, not satisfied	Eligible, not satisfied
6179	Male	60-79	388	Female	<45	Urban	0	1	0	Not eligible	Eligible, not satisfied	Not eligible
6180	Male	60-79	85	Male	45-59	Urban	0	1	1	Not eligible	Eligible, satisfied	Eligible, satisfied
6181	Male	>=80	178	Male	45-59	Urban	0	0	1	Not eligible	Not eligible	Eligible, not satisfied
6183	Male	60-79	73	Male	45-59	Urban	1	1	0	Eligible, not satisfied	Eligible, not satisfied	Not eligible
6185	Male	60-79	388	Female	<45	Urban	0	1	1	Not eligible	Eligible, not satisfied	Eligible, not satisfied
6186	Male	>=80	178	Male	45-59	Urban	0	1	1	Not eligible	Eligible, not satisfied	Eligible, not satisfied
6188	Female	60-79	85	Male	45-59	Urban	0	1	1	Not eligible	Eligible, satisfied	Eligible, satisfied
6191	Male	60-79	178	Male	45-59	Urban	0	1	1	Not eligible	Eligible, not satisfied	Eligible, not satisfied
6193	Female	60-79	73	Male	45-59	Urban	0	1	0	Not eligible	Eligible, satisfied	Not eligible
6194	Male	40-59	73	Male	45-59	Urban	0	1	0	Not eligible	Eligible, satisfied	Not eligible
6195	Female	60-79	85	Male	45-59	Urban	0	1	0	Not eligible	Eligible, not satisfied	Not eligible
6196	Male	60-79	185	Male	<45	Urban	0	1	0	Not eligible	Eligible, satisfied	Not eligible
6198	Female	60-79	388	Female	<45	Urban	0	1	0	Not eligible	Eligible, not satisfied	Not eligible
6199	Female	40-59	185	Male	<45	Urban	0	1	0	Not eligible	Eligible, satisfied	Not eligible
6201	Male	40-59	326	Male	<45	Non-urban	1	0	0	Eligible, satisfied	Not eligible	Not eligible
6203	Male	60-79	185	Male	<45	Urban	0	1	0	Not eligible	Eligible, not satisfied	Not eligible
6204	Female	>=80	318	Female	<45	Urban	1	1	1	Eligible, not satisfied	Eligible, not satisfied	Eligible, not satisfied
6206	Female	60-79	73	Male	45-59	Urban	1	1	0	Eligible, not satisfied	Eligible, not satisfied	Not eligible
6208	Male	60-79	73	Male	45-59	Urban	0	1	1	Not eligible	Eligible, not satisfied	Eligible, not satisfied
6209	Female	>=80	335	Male	<45	Urban	0	1	1	Not eligible	Eligible, not satisfied	Eligible, not satisfied
6210	Male	60-79	178	Male	45-59	Urban	1	1	1	Eligible, satisfied	Eligible, satisfied	Eligible, satisfied
6212	Male	40-59	178	Male	45-59	Urban	0	1	0	Not eligible	Eligible, not satisfied	Not eligible
6214	Female	60-79	178	Male	45-59	Urban	0	1	0	Not eligible	Eligible, not satisfied	Not eligible
6216	Female	40-59	185	Male	<45	Urban	1	1	0	Eligible, satisfied	Eligible, satisfied	Not eligible
6217	Male	>=80	178	Male	45-59	Urban	0	1	1	Not eligible	Eligible, satisfied	Eligible, satisfied
6223	Male	>=80	185	Male	<45	Urban	0	1	1	Not eligible	Eligible, not satisfied	Eligible, not satisfied
6225	Female	40-59	418	Female	<45	Urban	0	1	0	Not eligible	Eligible, not satisfied	Not eligible
6226	Female	<40	185	Male	<45	Urban	0	1	0	Not eligible	Eligible, not satisfied	Not eligible
6229	Male	40-59	85	Male	45-59	Urban	0	1	0	Not eligible	Eligible, not satisfied	Not eligible
6231	Male	40-59	178	Male	45-59	Urban	0	1	0	Not eligible	Eligible, not satisfied	Not eligible
6235	Female	60-79	185	Male	<45	Urban	0	1	0	Not eligible	Eligible, not satisfied	Not eligible
6236	Male	60-79	85	Male	45-59	Urban	1	1	0	Eligible, satisfied	Eligible, satisfied	Not eligible
6237	Male	60-79	73	Male	45-59	Urban	0	1	1	Not eligible	Eligible, not satisfied	Eligible, not satisfied
6238	Female	60-79	178	Male	45-59	Urban	0	1	1	Not eligible	Eligible, not satisfied	Eligible, not satisfied
6239	Female	>=80	73	Male	45-59	Urban	0	1	0	Not eligible	Eligible, not satisfied	Not eligible
6242	Male	60-79	185	Male	<45	Urban	0	1	0	Not eligible	Eligible, satisfied	Not eligible
6243	Female	60-79	178	Male	45-59	Urban	0	1	1	Not eligible	Eligible, not satisfied	Eligible, not satisfied
6245	Female	60-79	85	Male	45-59	Urban	0	1	0	Not eligible	Eligible, satisfied	Not eligible
6246	Male	>=80	73	Male	45-59	Urban	0	1	0	Not eligible	Eligible, satisfied	Not eligible
6247	Male	40-59	326	Male	<45	Non-urban	1	1	1	Eligible, satisfied	Eligible, satisfied	Eligible, satisfied
6248	Male	40-59	73	Male	45-59	Urban	1	1	0	Eligible, not satisfied	Eligible, not satisfied	Not eligible
6249	Male	60-79	73	Male	45-59	Urban	0	1	1	Not eligible	Eligible, not satisfied	Eligible, not satisfied
6250	Male	60-79	185	Male	<45	Urban	1	1	1	Eligible, satisfied	Eligible, satisfied	Eligible, satisfied
6251	Male	60-79	73	Male	45-59	Urban	0	1	1	Not eligible	Eligible, satisfied	Eligible, satisfied
6253	Male	40-59	73	Male	45-59	Urban	0	0	1	Not eligible	Not eligible	Eligible, not satisfied
6254	Male	40-59	335	Male	<45	Urban	0	0	1	Not eligible	Not eligible	Eligible, not satisfied
6255	Male	60-79	335	Male	<45	Urban	0	1	1	Not eligible	Eligible, satisfied	Eligible, satisfied
6256	Male	60-79	185	Male	<45	Urban	0	1	1	Not eligible	Eligible, satisfied	Eligible, satisfied
6257	Male	>=80	73	Male	45-59	Urban	0	1	1	Not eligible	Eligible, not satisfied	Eligible, not satisfied
6258	Male	60-79	73	Male	45-59	Urban	1	1	1	Eligible, satisfied	Eligible, satisfied	Eligible, satisfied
6259	Male	60-79	178	Male	45-59	Urban	0	1	0	Not eligible	Eligible, not satisfied	Not eligible
6264	Male	>=80	178	Male	45-59	Urban	0	0	1	Not eligible	Not eligible	Eligible, satisfied
6266	Female	60-79	335	Male	<45	Urban	0	1	0	Not eligible	Eligible, not satisfied	Not eligible
6267	Female	60-79	73	Male	45-59	Urban	0	1	0	Not eligible	Eligible, not satisfied	Not eligible
6268	Female	60-79	266	Female	<45	Urban	1	1	1	Eligible, satisfied	Eligible, satisfied	Eligible, satisfied
6272	Male	>=80	73	Male	45-59	Urban	0	1	1	Not eligible	Eligible, not satisfied	Eligible, not satisfied
6274	Female	40-59	185	Male	<45	Urban	0	1	0	Not eligible	Eligible, not satisfied	Not eligible
6275	Female	60-79	178	Male	45-59	Urban	0	1	0	Not eligible	Eligible, not satisfied	Not eligible
6276	Female	60-79	185	Male	<45	Urban	0	1	1	Not eligible	Eligible, satisfied	Eligible, satisfied
6279	Female	>=80	335	Male	<45	Urban	0	1	0	Not eligible	Eligible, satisfied	Not eligible
6282	Male	40-59	73	Male	45-59	Urban	0	1	0	Not eligible	Eligible, satisfied	Not eligible
6283	Male	40-59	85	Male	45-59	Urban	1	1	0	Eligible, satisfied	Eligible, satisfied	Not eligible
6286	Male	60-79	185	Male	<45	Urban	1	1	1	Eligible, satisfied	Eligible, satisfied	Eligible, satisfied
6290	Female	<40	335	Male	<45	Urban	1	1	0	Eligible, not satisfied	Eligible, not satisfied	Not eligible
6291	Female	40-59	335	Male	<45	Urban	0	1	0	Not eligible	Eligible, not satisfied	Not eligible
6293	Female	60-79	73	Male	45-59	Urban	1	1	1	Eligible, satisfied	Eligible, satisfied	Eligible, satisfied
6294	Female	40-59	326	Male	<45	Non-urban	0	1	0	Not eligible	Eligible, satisfied	Not eligible
6296	Female	60-79	335	Male	<45	Urban	1	1	1	Eligible, satisfied	Eligible, satisfied	Eligible, satisfied
6302	Male	60-79	73	Male	45-59	Urban	0	1	0	Not eligible	Eligible, not satisfied	Not eligible
6304	Female	60-79	335	Male	<45	Urban	0	1	0	Not eligible	Eligible, not satisfied	Not eligible
6310	Male	>=80	178	Male	45-59	Urban	1	1	1	Eligible, not satisfied	Eligible, not satisfied	Eligible, not satisfied
6312	Female	60-79	73	Male	45-59	Urban	0	1	0	Not eligible	Eligible, satisfied	Not eligible
6313	Male	60-79	185	Male	<45	Urban	0	1	0	Not eligible	Eligible, not satisfied	Not eligible
6314	Male	40-59	178	Male	45-59	Urban	0	1	0	Not eligible	Eligible, not satisfied	Not eligible
6315	Male	60-79	85	Male	45-59	Urban	0	1	1	Not eligible	Eligible, satisfied	Eligible, satisfied
6316	Female	>=80	73	Male	45-59	Urban	0	1	0	Not eligible	Eligible, not satisfied	Not eligible
6317	Female	40-59	185	Male	<45	Urban	1	1	1	Eligible, not satisfied	Eligible, not satisfied	Eligible, not satisfied
6320	Female	40-59	178	Male	45-59	Urban	1	1	1	Eligible, not satisfied	Eligible, not satisfied	Eligible, not satisfied
6321	Female	60-79	73	Male	45-59	Urban	1	1	1	Eligible, not satisfied	Eligible, not satisfied	Eligible, not satisfied
6323	Female	60-79	185	Male	<45	Urban	1	1	0	Eligible, not satisfied	Eligible, not satisfied	Not eligible
6324	Female	60-79	73	Male	45-59	Urban	0	1	0	Not eligible	Eligible, not satisfied	Not eligible
6326	Male	60-79	178	Male	45-59	Urban	0	1	0	Not eligible	Eligible, not satisfied	Not eligible
6327	Male	>=80	185	Male	<45	Urban	0	0	1	Not eligible	Not eligible	Eligible, not satisfied
6329	Male	60-79	73	Male	45-59	Urban	0	1	1	Not eligible	Eligible, satisfied	Eligible, satisfied
6333	Female	>=80	178	Male	45-59	Urban	1	1	1	Eligible, not satisfied	Eligible, not satisfied	Eligible, not satisfied
6334	Female	>=80	178	Male	45-59	Urban	0	1	1	Not eligible	Eligible, satisfied	Eligible, satisfied
6336	Female	60-79	185	Male	<45	Urban	0	1	1	Not eligible	Eligible, satisfied	Eligible, satisfied
6338	Male	40-59	388	Female	<45	Urban	0	1	0	Not eligible	Eligible, not satisfied	Not eligible
6340	Female	60-79	178	Male	45-59	Urban	0	1	1	Not eligible	Eligible, not satisfied	Eligible, not satisfied
6341	Female	60-79	178	Male	45-59	Urban	1	1	0	Eligible, not satisfied	Eligible, not satisfied	Not eligible
6343	Male	60-79	178	Male	45-59	Urban	0	1	0	Not eligible	Eligible, not satisfied	Not eligible
6345	Female	>=80	178	Male	45-59	Urban	0	1	1	Not eligible	Eligible, not satisfied	Eligible, not satisfied
6347	Female	40-59	335	Male	<45	Urban	0	1	0	Not eligible	Eligible, not satisfied	Not eligible
6348	Female	60-79	335	Male	<45	Urban	0	1	0	Not eligible	Eligible, not satisfied	Not eligible
6350	Male	60-79	73	Male	45-59	Urban	1	1	0	Eligible, not satisfied	Eligible, not satisfied	Not eligible
6351	Male	40-59	335	Male	<45	Urban	0	1	1	Not eligible	Eligible, satisfied	Eligible, satisfied
6352	Female	40-59	185	Male	<45	Urban	0	1	0	Not eligible	Eligible, satisfied	Not eligible
6357	Male	40-59	85	Male	45-59	Urban	0	1	0	Not eligible	Eligible, not satisfied	Not eligible
6358	Female	60-79	185	Male	<45	Urban	1	1	0	Eligible, not satisfied	Eligible, not satisfied	Not eligible
6360	Female	40-59	73	Male	45-59	Urban	1	1	0	Eligible, not satisfied	Eligible, not satisfied	Not eligible
6361	Female	>=80	185	Male	<45	Urban	0	1	0	Not eligible	Eligible, not satisfied	Not eligible
6362	Female	40-59	185	Male	<45	Urban	0	1	0	Not eligible	Eligible, not satisfied	Not eligible
6363	Female	60-79	73	Male	45-59	Urban	0	1	0	Not eligible	Eligible, not satisfied	Not eligible
6365	Female	>=80	335	Male	<45	Urban	0	1	1	Not eligible	Eligible, not satisfied	Eligible, not satisfied
6366	Female	60-79	73	Male	45-59	Urban	0	1	0	Not eligible	Eligible, not satisfied	Not eligible
6367	Female	60-79	185	Male	<45	Urban	0	1	1	Not eligible	Eligible, satisfied	Eligible, satisfied
6368	Female	>=80	185	Male	<45	Urban	0	1	0	Not eligible	Eligible, satisfied	Not eligible
6369	Male	40-59	178	Male	45-59	Urban	0	1	0	Not eligible	Eligible, not satisfied	Not eligible
6370	Male	60-79	185	Male	<45	Urban	0	1	1	Not eligible	Eligible, not satisfied	Eligible, not satisfied
6373	Male	<40	185	Male	<45	Urban	0	0	1	Not eligible	Not eligible	Eligible, satisfied
6376	Male	60-79	335	Male	<45	Urban	0	1	1	Not eligible	Eligible, not satisfied	Eligible, not satisfied
6378	Female	40-59	36	Male	45-59	Non-urban	0	1	0	Not eligible	Eligible, not satisfied	Not eligible
6384	Male	>=80	388	Female	<45	Urban	0	1	1	Not eligible	Eligible, not satisfied	Eligible, not satisfied
6385	Female	60-79	335	Male	<45	Urban	0	1	0	Not eligible	Eligible, not satisfied	Not eligible
6387	Male	60-79	85	Male	45-59	Urban	0	1	0	Not eligible	Eligible, not satisfied	Not eligible
6388	Male	40-59	178	Male	45-59	Urban	0	1	0	Not eligible	Eligible, not satisfied	Not eligible
6389	Male	60-79	73	Male	45-59	Urban	0	1	1	Not eligible	Eligible, satisfied	Eligible, satisfied
6390	Female	60-79	178	Male	45-59	Urban	0	1	1	Not eligible	Eligible, satisfied	Eligible, satisfied
6391	Female	40-59	178	Male	45-59	Urban	0	1	0	Not eligible	Eligible, not satisfied	Not eligible
6395	Female	60-79	85	Male	45-59	Urban	1	1	0	Eligible, not satisfied	Eligible, not satisfied	Not eligible
6396	Female	60-79	73	Male	45-59	Urban	0	1	1	Not eligible	Eligible, not satisfied	Eligible, not satisfied
6397	Female	>=80	73	Male	45-59	Urban	0	1	0	Not eligible	Eligible, satisfied	Not eligible
6398	Female	60-79	178	Male	45-59	Urban	0	1	0	Not eligible	Eligible, not satisfied	Not eligible
6399	Male	60-79	185	Male	<45	Urban	0	1	1	Not eligible	Eligible, not satisfied	Eligible, not satisfied
6401	Male	40-59	178	Male	45-59	Urban	0	1	0	Not eligible	Eligible, not satisfied	Not eligible
6402	Male	<40	335	Male	<45	Urban	0	1	0	Not eligible	Eligible, not satisfied	Not eligible
6403	Male	60-79	185	Male	<45	Urban	0	1	1	Not eligible	Eligible, not satisfied	Eligible, not satisfied
6404	Male	>=80	85	Male	45-59	Urban	0	1	0	Not eligible	Eligible, satisfied	Not eligible
6405	Male	60-79	178	Male	45-59	Urban	1	1	1	Eligible, not satisfied	Eligible, not satisfied	Eligible, not satisfied
6407	Male	40-59	335	Male	<45	Urban	0	1	0	Not eligible	Eligible, satisfied	Not eligible
6409	Male	60-79	73	Male	45-59	Urban	0	1	1	Not eligible	Eligible, satisfied	Eligible, satisfied
6412	Female	60-79	85	Male	45-59	Urban	0	1	0	Not eligible	Eligible, satisfied	Not eligible
6415	Male	>=80	445	Male	<45	Urban	0	1	0	Not eligible	Eligible, not satisfied	Not eligible
6416	Male	40-59	185	Male	<45	Urban	0	1	0	Not eligible	Eligible, not satisfied	Not eligible
6418	Male	40-59	73	Male	45-59	Urban	0	1	0	Not eligible	Eligible, not satisfied	Not eligible
6420	Male	>=80	178	Male	45-59	Urban	1	1	1	Eligible, not satisfied	Eligible, not satisfied	Eligible, not satisfied
6423	Female	60-79	85	Male	45-59	Urban	0	1	0	Not eligible	Eligible, satisfied	Not eligible
6429	Male	60-79	73	Male	45-59	Urban	0	1	1	Not eligible	Eligible, not satisfied	Eligible, not satisfied
6430	Male	60-79	73	Male	45-59	Urban	1	1	0	Eligible, satisfied	Eligible, satisfied	Not eligible
6431	Female	60-79	185	Male	<45	Urban	1	1	0	Eligible, satisfied	Eligible, satisfied	Not eligible
6433	Female	<40	178	Male	45-59	Urban	0	1	0	Not eligible	Eligible, not satisfied	Not eligible
6435	Male	<40	335	Male	<45	Urban	0	1	0	Not eligible	Eligible, not satisfied	Not eligible
6436	Male	40-59	185	Male	<45	Urban	1	1	1	Eligible, not satisfied	Eligible, not satisfied	Eligible, not satisfied
6437	Male	60-79	73	Male	45-59	Urban	0	1	0	Not eligible	Eligible, satisfied	Not eligible
6438	Female	60-79	73	Male	45-59	Urban	1	1	1	Eligible, satisfied	Eligible, satisfied	Eligible, satisfied
6439	Male	60-79	335	Male	<45	Urban	0	1	1	Not eligible	Eligible, not satisfied	Eligible, not satisfied
6440	Male	60-79	326	Male	<45	Non-urban	0	1	1	Not eligible	Eligible, satisfied	Eligible, satisfied
6441	Male	40-59	335	Male	<45	Urban	0	1	0	Not eligible	Eligible, satisfied	Not eligible
6442	Female	>=80	178	Male	45-59	Urban	0	1	1	Not eligible	Eligible, satisfied	Eligible, satisfied
6444	Female	40-59	335	Male	<45	Urban	0	0	1	Not eligible	Not eligible	Eligible, not satisfied
6450	Male	60-79	85	Male	45-59	Urban	0	1	0	Not eligible	Eligible, satisfied	Not eligible
6452	Female	40-59	73	Male	45-59	Urban	0	1	0	Not eligible	Eligible, satisfied	Not eligible
6458	Male	60-79	178	Male	45-59	Urban	1	1	0	Eligible, not satisfied	Eligible, not satisfied	Not eligible
6459	Male	60-79	85	Male	45-59	Urban	1	1	1	Eligible, satisfied	Eligible, satisfied	Eligible, satisfied
6462	Male	<40	326	Male	<45	Non-urban	0	1	0	Not eligible	Eligible, not satisfied	Not eligible
6464	Female	<40	73	Male	45-59	Urban	0	0	1	Not eligible	Not eligible	Eligible, not satisfied
[truncated: 45,202 more rows]
