# Supplementary material for: Quality and variation of care for chronic kidney disease in Swiss general practice: A retrospective database study
Source: PLoS One. 2022 Aug 11;17(8):e0272662. doi: 10.1371/journal.pone.0272662 (PMC9371276; doi:10.1371/journal.pone.0272662)
Supplement: S2 Dataset — (CSV) [file pone.0272662.s007.csv]

Patient_ID	Patient_Gender	Patient_Age	GP_ID	GP_Gender	GP_Age	Rurality	Diabetes	Hypertension	eCVD	QI4	QI5	QI6	QI7	QI8	QI9	QI10	QI11	QI12	QI13	QI14	eGFR	SCr	UAC	ACR	Hematocrit	Hemoglobin	Potassium	Sodium	HbA1c	Total_cholesterol	Low_density_lipoprotein	Calcium	Phosphate	Alkaline_phosphatase	Urea	Parathyroid_hormone	Systolic_blood_pressure	Diastolic_blood_pressure	Body_mass_index
72	Female	65-79	113	Male	45-59	Urban	1	1	0	Not eligible	Eligible, not satisfied	Eligible, not satisfied	Not eligible	Not eligible	Not eligible	Not eligible	Not eligible	Eligible, satisfied	Not eligible	Not eligible	56.5514688666304	85			42.0999984741211	143.999996185303	3.09999990463257	144									139	70
88	Male	>=80	347	Male	<45	Urban	0	1	0	Eligible, not satisfied	Eligible, satisfied	Eligible, satisfied	Eligible, satisfied	Not eligible	Not eligible	Not eligible	Not eligible	Eligible, not satisfied	Not eligible	Eligible, not satisfied	50.0761646214929	115			36.7999992370606	121.999998092651	4.40000009536743	146									176	86	29.3524
401	Male	>=80	57	Male	45-59	Urban	0	1	1	Not eligible	Eligible, satisfied	Eligible, satisfied	Not eligible	Not eligible	Eligible, satisfied	Not eligible	Eligible, satisfied	Eligible, satisfied	Not eligible	Eligible, satisfied	21.9699423440616	217					3.66000008583069	139.199996948242									130	85	23.3011
411	Female	65-79	237	Female	<45	Urban	1	1	0	Eligible, not satisfied	Eligible, satisfied	Eligible, satisfied	Eligible, satisfied	Not eligible	Not eligible	Not eligible	Not eligible	Eligible, satisfied	Not eligible	Eligible, not satisfied	39.4264120552285	120			39.5	131.999998092651	4	142									134	72	38.7249
489	Male	>=80	57	Male	45-59	Urban	1	1	0	Not eligible	Eligible, satisfied	Eligible, satisfied	Eligible, not satisfied	Not eligible	Eligible, satisfied	Not eligible	Eligible, satisfied	Eligible, not satisfied	Eligible, not satisfied	Eligible, satisfied	46.1078615305076	121					4.15999984741211		6.69999980926514								140	70	23.6098
496	Female	>=80	36	Male	45-59	Non-urban	0	1	0	Eligible, not satisfied	Eligible, not satisfied	Eligible, not satisfied	Eligible, not satisfied	Not eligible	Not eligible	Not eligible	Not eligible	Eligible, not satisfied	Not eligible	Eligible, not satisfied	62.3308008272423	74			43.7000006437302	146	3.70000004768372	135									155	89	28.9811
507	Male	65-79	61	Male	45-59	Urban	0	1	1	Not eligible	Eligible, satisfied	Eligible, satisfied	Eligible, not satisfied	Not eligible	Eligible, satisfied	Eligible, satisfied	Eligible, not satisfied	Eligible, satisfied	Not eligible	Eligible, not satisfied	46.4430267962342	126			43.4000015258789	146.999998092651											120	80	27.4648
509	Female	>=80	237	Female	<45	Urban	0	1	1	Eligible, not satisfied	Eligible, not satisfied	Eligible, not satisfied	Not eligible	Not eligible	Not eligible	Not eligible	Not eligible	Eligible, satisfied	Not eligible	Eligible, satisfied	55.1524812453204	80			27.8999996185303	93.9999961853027											120	84	21.9671
625	Male	65-79	119	Male	45-59	Urban	1	1	1	Eligible, satisfied	Eligible, satisfied	Not eligible	Not eligible	Not eligible	Not eligible	Not eligible	Not eligible	Eligible, not satisfied	Eligible, not satisfied	Eligible, satisfied	75.7988965593859	86	80	3.20000004768372	40	133.999996185303			5.90000009536743	5.46999979019165	2.52999997138977						151	77	23.3747
640	Male	>=80	61	Male	45-59	Urban	0	1	1	Not eligible	Eligible, satisfied	Eligible, satisfied	Eligible, satisfied	Not eligible	Eligible, satisfied	Not eligible	Eligible, satisfied	Eligible, satisfied	Not eligible	Eligible, not satisfied	42.4760512987592	128			40.2999992370606	138.999996185303	4.01000022888184	139.699996948242									130	70	29.0318
726	Male	65-79	57	Male	45-59	Urban	0	1	1	Not eligible	Eligible, satisfied	Eligible, satisfied	Eligible, not satisfied	Not eligible	Eligible, satisfied	Eligible, satisfied	Eligible, satisfied	Eligible, satisfied	Not eligible	Eligible, not satisfied	49.4632325567668	121					4.15999984741211	139.699996948242	5.90000009536743								130	77	32.392
833	Female	>=80	285	Female	<45	Urban	0	1	1	Eligible, not satisfied	Eligible, satisfied	Eligible, satisfied	Eligible, satisfied	Eligible, satisfied	Not eligible	Not eligible	Not eligible	Eligible, not satisfied	Not eligible	Eligible, not satisfied	50.5699868710627	89			37.5999984741211	123.999996185303	3.79999995231628	144				2.6049998998642	0.949999988079071				152	80	33.3276
839	Male	>=80	417	Male	<45	Urban	0	1	1	Eligible, not satisfied	Eligible, satisfied	Eligible, satisfied	Eligible, satisfied	Not eligible	Not eligible	Not eligible	Not eligible	Eligible, satisfied	Not eligible	Eligible, satisfied	67.7877903958891	89			42.3999996185303	140	3.5	142									111	65	21.7079
987	Male	>=80	119	Male	45-59	Urban	0	1	0	Eligible, not satisfied	Eligible, not satisfied	Eligible, not satisfied	Eligible, not satisfied	Not eligible	Not eligible	Not eligible	Not eligible	Eligible, satisfied	Not eligible	Not eligible	26.8918185170285	189			37.7000007629395	128.999996185303											124	68
996	Male	65-79	156	Female	45-59	Urban	0	0	0	Eligible, not satisfied	Eligible, satisfied	Eligible, satisfied	Eligible, satisfied	Not eligible	Not eligible	Not eligible	Not eligible	Eligible, satisfied	Not eligible	Not eligible	62.9834082124768	102					3.70000004768372	142	5.40000009536743								138	79
1067	Female	>=80	61	Male	45-59	Urban	1	1	1	Not eligible	Eligible, not satisfied	Eligible, not satisfied	Eligible, not satisfied	Not eligible	Eligible, satisfied	Not eligible	Eligible, not satisfied	Eligible, satisfied	Eligible, satisfied	Eligible, not satisfied	48.9256525895578	92			34.9000015258789	120	4.19999980926514	140.399993896484	5.59999990463257								130	80	34.245
1167	Male	65-79	125	Female	45-59	Urban	0	1	0	Eligible, not satisfied	Eligible, satisfied	Eligible, satisfied	Eligible, satisfied	Not eligible	Not eligible	Not eligible	Not eligible	Eligible, not satisfied	Not eligible	Eligible, satisfied	57.0859532676015	110			39.2000007629395	136.000003814697	4.40000009536743	140	5.40000009536743								140	72	21.201
1257	Female	65-79	119	Male	45-59	Urban	0	1	0	Eligible, not satisfied	Eligible, satisfied	Eligible, satisfied	Eligible, satisfied	Not eligible	Not eligible	Not eligible	Not eligible	Eligible, satisfied	Not eligible	Not eligible	55.3671274253357	86			31.7000007629395	106.000003814697	3	134									106	59
1296	Female	65-79	417	Male	<45	Urban	0	0	0	Eligible, not satisfied	Eligible, satisfied	Eligible, satisfied	Eligible, satisfied	Eligible, satisfied	Not eligible	Not eligible	Not eligible	Eligible, satisfied	Not eligible	Eligible, satisfied	40.0810908471469	113			35	120											133	86	21.4619
1354	Female	>=80	237	Female	<45	Urban	0	1	1	Eligible, not satisfied	Eligible, satisfied	Eligible, not satisfied	Eligible, not satisfied	Not eligible	Not eligible	Not eligible	Not eligible	Eligible, not satisfied	Not eligible	Not eligible	85.9174991105176	49			35.0999984741211	118.000001907349	4.09999990463257	142									153	67
1412	Male	<65	347	Male	<45	Urban	0	0	0	Eligible, not satisfied	Eligible, not satisfied	Eligible, not satisfied	Eligible, not satisfied	Not eligible	Not eligible	Not eligible	Not eligible	Eligible, not satisfied	Not eligible	Eligible, satisfied	52.3801541892061	135			42.2999992370606	141.999998092651	4.30000019073486	143						83			141	102	25.1474
1414	Male	65-79	417	Male	<45	Urban	1	1	0	Eligible, not satisfied	Eligible, satisfied	Eligible, satisfied	Eligible, satisfied	Not eligible	Not eligible	Not eligible	Not eligible	Eligible, satisfied	Eligible, satisfied	Eligible, not satisfied	51.7090029922923	118			31.2999992370606	113.999996185303											126	71	30.8365
1447	Female	>=80	417	Male	<45	Urban	0	1	0	Eligible, not satisfied	Eligible, satisfied	Eligible, satisfied	Eligible, satisfied	Eligible, not satisfied	Not eligible	Not eligible	Not eligible	Eligible, satisfied	Not eligible	Eligible, not satisfied	58.0778766156498	78			42.0999984741211	140	3.59999990463257	142									127	69	30.8532
1451	Female	>=80	285	Female	<45	Urban	0	1	0	Eligible, not satisfied	Eligible, satisfied	Eligible, satisfied	Eligible, satisfied	Not eligible	Not eligible	Not eligible	Not eligible	Eligible, satisfied	Not eligible	Not eligible	49.8644849842245	89			33.2999992370605	111.999998092651	5.19999980926514	144									112	76
1483	Male	>=80	347	Male	<45	Urban	0	0	0	Eligible, not satisfied	Eligible, satisfied	Eligible, not satisfied	Eligible, not satisfied	Not eligible	Not eligible	Not eligible	Not eligible	Not eligible	Not eligible	Not eligible	33.4405452887941	156			34	116.000003814697	4.40000009536743	137
1561	Female	65-79	285	Female	<45	Urban	0	0	0	Eligible, not satisfied	Eligible, satisfied	Eligible, satisfied	Eligible, satisfied	Not eligible	Not eligible	Not eligible	Not eligible	Eligible, not satisfied	Not eligible	Not eligible	59.4786598936509	82			38.4000015258789	131.000003814697											144	87
1684	Male	65-79	347	Male	<45	Urban	0	0	0	Eligible, not satisfied	Eligible, not satisfied	Eligible, not satisfied	Not eligible	Not eligible	Not eligible	Not eligible	Not eligible	Not eligible	Not eligible	Not eligible	59.5461446974385	105			40.4000015258789	135
1694	Male	65-79	211	Female	<45	Urban	1	1	0	Eligible, satisfied	Eligible, not satisfied	Not eligible	Not eligible	Not eligible	Not eligible	Not eligible	Not eligible	Eligible, not satisfied	Eligible, not satisfied	Eligible, not satisfied	82.7247982604779	80	5	2.26999998092651					6.30000019073486								142	75	35.7851
1798	Female	65-79	156	Female	45-59	Urban	0	0	0	Eligible, not satisfied	Eligible, satisfied	Eligible, satisfied	Eligible, satisfied	Not eligible	Not eligible	Not eligible	Not eligible	Eligible, satisfied	Not eligible	Eligible, not satisfied	50.3691630619463	93							5.80000019073486								117	73	31.6242
1801	Female	>=80	404	Female	<45	Urban	0	1	0	Eligible, not satisfied	Eligible, satisfied	Eligible, satisfied	Eligible, satisfied	Not eligible	Not eligible	Not eligible	Not eligible	Eligible, satisfied	Not eligible	Eligible, satisfied	51.2854704695839	89			33.2000007629395	126.999998092651	4.19999980926514	140									121	66	25.2174
1858	Female	>=80	417	Male	<45	Urban	0	1	0	Eligible, not satisfied	Eligible, satisfied	Eligible, satisfied	Eligible, satisfied	Not eligible	Not eligible	Not eligible	Not eligible	Eligible, not satisfied	Not eligible	Eligible, satisfied	59.5112016778132	76			37.5	123.999996185303	3.20000004768372	140									146	82	24.5268
1893	Male	65-79	432	Male	<45	Urban	0	1	0	Eligible, not satisfied	Eligible, satisfied	Eligible, satisfied	Eligible, satisfied	Not eligible	Not eligible	Not eligible	Not eligible	Eligible, satisfied	Not eligible	Eligible, satisfied	24.6518209378041	214			31.2000007629395	108.000001907349											124	75	21.551
2115	Female	>=80	412	Female	<45	Urban	0	1	0	Eligible, not satisfied	Eligible, satisfied	Eligible, satisfied	Eligible, satisfied	Not eligible	Not eligible	Not eligible	Not eligible	Eligible, not satisfied	Not eligible	Eligible, satisfied	61.9642329826964	77			37.7999992370606	128.999996185303	4.5	143									148	64	21.0279
2136	Male	>=80	347	Male	<45	Urban	1	0	0	Eligible, satisfied	Eligible, satisfied	Eligible, satisfied	Eligible, satisfied	Not eligible	Not eligible	Not eligible	Not eligible	Eligible, satisfied	Eligible, satisfied	Eligible, not satisfied	17.0765717633813	280	267	20.3999996185303			2.90000009536743	140									109	61	26.079
2269	Male	>=80	61	Male	45-59	Urban	0	1	0	Eligible, not satisfied	Eligible, not satisfied	Eligible, not satisfied	Eligible, not satisfied	Not eligible	Eligible, satisfied	Not eligible	Eligible, satisfied	Eligible, not satisfied	Not eligible	Eligible, satisfied	20.9519392207868	227			35.0999984741211	111.999998092651											140	80	25.1559
2278	Female	65-79	417	Male	<45	Urban	0	0	0	Eligible, not satisfied	Eligible, not satisfied	Eligible, not satisfied	Eligible, not satisfied	Not eligible	Not eligible	Not eligible	Not eligible	Eligible, satisfied	Not eligible	Eligible, satisfied	49.7220521175479	94			35.7000007629395	118.999996185303	4.69999980926514	141									107	68	22.0317
2320	Male	65-79	237	Female	<45	Urban	0	1	0	Eligible, not satisfied	Eligible, not satisfied	Eligible, not satisfied	Eligible, not satisfied	Not eligible	Not eligible	Not eligible	Not eligible	Eligible, satisfied	Not eligible	Not eligible	57.0268729407616	114			45.2000007629395	160	3.90000009536743	140									136	89
2346	Male	>=80	237	Female	<45	Urban	0	1	1	Eligible, not satisfied	Eligible, satisfied	Eligible, not satisfied	Eligible, satisfied	Not eligible	Not eligible	Not eligible	Not eligible	Eligible, satisfied	Not eligible	Eligible, not satisfied	61.7297905224076	99			34.0999984741211	113.000001907349											119	56	31.975
2350	Female	>=80	242	Female	<45	Urban	0	1	0	Eligible, not satisfied	Eligible, satisfied	Eligible, satisfied	Eligible, satisfied	Eligible, satisfied	Eligible, satisfied	Not eligible	Eligible, satisfied	Eligible, satisfied	Not eligible	Eligible, not satisfied	44.2339894904345	100			43.7999992370605	145	4.69999980926514	138									138	80	38.8927
2363	Male	65-79	135	Male	45-59	Urban	0	1	0	Eligible, not satisfied	Eligible, satisfied	Eligible, satisfied	Eligible, not satisfied	Not eligible	Eligible, satisfied	Eligible, not satisfied	Eligible, satisfied	Eligible, not satisfied	Not eligible	Eligible, not satisfied	62.8489058845723	101															150	94	31.8032
2365	Female	65-79	135	Male	45-59	Urban	0	1	0	Eligible, not satisfied	Eligible, satisfied	Eligible, satisfied	Eligible, satisfied	Eligible, satisfied	Eligible, satisfied	Eligible, satisfied	Eligible, satisfied	Eligible, satisfied	Eligible, satisfied	Not eligible	33.9963175738254	131							7.19999980926514								138	80
2366	Female	>=80	135	Male	45-59	Urban	0	0	0	Eligible, not satisfied	Eligible, not satisfied	Eligible, not satisfied	Eligible, not satisfied	Not eligible	Eligible, satisfied	Not eligible	Eligible, satisfied	Eligible, not satisfied	Not eligible	Eligible, not satisfied	30.9320763306239	136			39.7999992370606	133.000001907349			5.59999990463257								157	74	28.9205
2370	Male	>=80	135	Male	45-59	Urban	0	1	0	Eligible, not satisfied	Eligible, satisfied	Eligible, satisfied	Eligible, not satisfied	Not eligible	Eligible, satisfied	Not eligible	Eligible, satisfied	Eligible, not satisfied	Not eligible	Not eligible	58.2529485868622	98			46.5	156.999998092651				5.26999998092651							172.5	85.5
2384	Female	65-79	135	Male	45-59	Urban	0	1	0	Eligible, not satisfied	Eligible, not satisfied	Eligible, not satisfied	Eligible, not satisfied	Not eligible	Eligible, satisfied	Eligible, not satisfied	Eligible, satisfied	Eligible, satisfied	Not eligible	Eligible, satisfied	55.7743896407684	88			38.0999984741211	128.000001907349	4.30000019073486	140						76			121	80	23.9337
2388	Female	>=80	135	Male	45-59	Urban	1	1	0	Eligible, not satisfied	Eligible, satisfied	Eligible, satisfied	Eligible, satisfied	Eligible, not satisfied	Eligible, satisfied	Not eligible	Eligible, not satisfied	Eligible, not satisfied	Not eligible	Not eligible	38.4816528022318	109					4.40000009536743	142	6.5								158	76
2391	Female	>=80	135	Male	45-59	Urban	0	0	0	Eligible, not satisfied	Eligible, satisfied	Eligible, satisfied	Eligible, satisfied	Not eligible	Eligible, not satisfied	Not eligible	Eligible, satisfied	Eligible, not satisfied	Not eligible	Not eligible	44.3093445938846	97			40.2999992370606	133.000001907349	4.80000019073486	144									170	90
2417	Male	>=80	135	Male	45-59	Urban	0	1	0	Eligible, not satisfied	Eligible, satisfied	Eligible, not satisfied	Eligible, not satisfied	Eligible, not satisfied	Eligible, satisfied	Not eligible	Eligible, satisfied	Eligible, satisfied	Not eligible	Not eligible	32.6158861307906	163			36.2999992370606	118.999996185303											123	70
2420	Male	65-79	135	Male	45-59	Urban	0	0	0	Eligible, not satisfied	Eligible, satisfied	Eligible, not satisfied	Eligible, not satisfied	Not eligible	Eligible, not satisfied	Eligible, satisfied	Eligible, satisfied	Eligible, satisfied	Not eligible	Not eligible	55.9576135421433	108								3.59999990463257				62			132	82
2430	Female	>=80	135	Male	45-59	Urban	0	0	0	Eligible, not satisfied	Eligible, not satisfied	Eligible, not satisfied	Eligible, not satisfied	Eligible, not satisfied	Eligible, satisfied	Not eligible	Eligible, not satisfied	Eligible, not satisfied	Not eligible	Not eligible	40.542951334163	110								8.35000038146973	6.1399998664856						145	91
2446	Male	65-79	135	Male	45-59	Urban	0	0	0	Eligible, not satisfied	Eligible, not satisfied	Eligible, not satisfied	Not eligible	Not eligible	Eligible, satisfied	Eligible, satisfied	Eligible, satisfied	Eligible, not satisfied	Not eligible	Not eligible	50.8258304275956	119								4.59999990463257				77			142.5	87
2467	Male	>=80	135	Male	45-59	Urban	0	0	0	Eligible, not satisfied	Eligible, satisfied	Eligible, satisfied	Eligible, satisfied	Not eligible	Eligible, not satisfied	Eligible, not satisfied	Eligible, satisfied	Eligible, satisfied	Eligible, satisfied	Not eligible	53.9663748464036	110			53.5	176.000003814697	4.30000019073486	138	7.19999980926514								128	70
2471	Female	>=80	135	Male	45-59	Urban	0	0	0	Eligible, not satisfied	Eligible, not satisfied	Eligible, not satisfied	Eligible, not satisfied	Not eligible	Eligible, not satisfied	Not eligible	Eligible, satisfied	Eligible, not satisfied	Not eligible	Not eligible	50.5349944492371	86			42.0999984741211	138.999996185303	4.09999990463257	140									158	90
2491	Male	65-79	135	Male	45-59	Urban	1	0	0	Eligible, not satisfied	Eligible, satisfied	Eligible, not satisfied	Eligible, not satisfied	Not eligible	Eligible, satisfied	Eligible, not satisfied	Eligible, satisfied	Eligible, satisfied	Eligible, satisfied	Not eligible	55.1157218998743	110							9.69999980926514								113.5	71.5
2497	Female	>=80	135	Male	45-59	Urban	1	1	0	Eligible, not satisfied	Eligible, satisfied	Eligible, satisfied	Eligible, satisfied	Not eligible	Eligible, satisfied	Not eligible	Eligible, satisfied	Eligible, satisfied	Eligible, satisfied	Not eligible	32.7533606177973	126															129	62
2534	Male	65-79	135	Male	45-59	Urban	0	0	0	Eligible, not satisfied	Eligible, satisfied	Eligible, satisfied	Eligible, satisfied	Eligible, satisfied	Eligible, satisfied	Eligible, not satisfied	Eligible, satisfied	Eligible, not satisfied	Eligible, not satisfied	Not eligible	41.6428182841282	147			42.2000007629395	138.999996185303			6.59999990463257					51			150	80
2535	Male	>=80	135	Male	45-59	Urban	0	0	0	Eligible, not satisfied	Eligible, satisfied	Eligible, satisfied	Eligible, satisfied	Eligible, satisfied	Eligible, satisfied	Not eligible	Eligible, satisfied	Eligible, satisfied	Not eligible	Not eligible	39.4771645896429	140			37.7999992370606	123.000001907349	4.5	139				2.36999988555908		72			126	76
2544	Female	>=80	135	Male	45-59	Urban	1	0	0	Eligible, not satisfied	Eligible, satisfied	Eligible, satisfied	Eligible, satisfied	Eligible, satisfied	Eligible, satisfied	Eligible, not satisfied	Eligible, not satisfied	Eligible, not satisfied	Not eligible	Not eligible	37.6289768311777	117			35.2000007629395	113.000001907349											142	82
2555	Male	65-79	135	Male	45-59	Urban	0	0	0	Eligible, not satisfied	Eligible, not satisfied	Eligible, not satisfied	Eligible, not satisfied	Not eligible	Eligible, satisfied	Eligible, satisfied	Eligible, satisfied	Eligible, not satisfied	Eligible, not satisfied	Not eligible	56.4278929867193	115	24.7000007629395	3.70000004768372	38.5999984741211	126.999998092651	5.30000019073486	140		4.71999979019165				76			146	68
2556	Male	>=80	135	Male	45-59	Urban	0	0	0	Eligible, not satisfied	Eligible, not satisfied	Eligible, not satisfied	Eligible, not satisfied	Eligible, not satisfied	Eligible, not satisfied	Not eligible	Eligible, satisfied	Eligible, not satisfied	Not eligible	Not eligible	38.783515650181	138			41.5	136.999998092651	4.40000009536743	137									152	90
2561	Female	65-79	135	Male	45-59	Urban	0	1	0	Eligible, not satisfied	Eligible, satisfied	Eligible, satisfied	Eligible, satisfied	Eligible, satisfied	Eligible, satisfied	Eligible, not satisfied	Eligible, satisfied	Eligible, satisfied	Not eligible	Not eligible	46.7909779761462	100															124	84
2568	Female	>=80	135	Male	45-59	Urban	0	1	0	Eligible, not satisfied	Eligible, not satisfied	Eligible, not satisfied	Eligible, not satisfied	Not eligible	Eligible, satisfied	Not eligible	Eligible, satisfied	Eligible, not satisfied	Eligible, not satisfied	Not eligible	28.7904663859625	141					4.69999980926514	144									221	81
2583	Female	>=80	135	Male	45-59	Urban	0	1	1	Eligible, not satisfied	Eligible, not satisfied	Eligible, not satisfied	Eligible, not satisfied	Not eligible	Eligible, satisfied	Not eligible	Eligible, satisfied	Eligible, satisfied	Not eligible	Not eligible	35.1925413940523	114			41.0999984741211	138.999996185303	3.79999995231628	139									124	84.5
2603	Male	>=80	135	Male	45-59	Urban	0	0	1	Eligible, not satisfied	Eligible, not satisfied	Eligible, not satisfied	Eligible, not satisfied	Not eligible	Eligible, satisfied	Not eligible	Eligible, satisfied	Eligible, satisfied	Eligible, satisfied	Not eligible	53.3539034849874	106			39.0999984741211	130	4.69999980926514	140	6.09999990463257					83			136	73
2607	Male	>=80	135	Male	45-59	Urban	0	0	1	Eligible, not satisfied	Eligible, not satisfied	Eligible, not satisfied	Eligible, not satisfied	Not eligible	Eligible, satisfied	Not eligible	Eligible, satisfied	Eligible, satisfied	Not eligible	Not eligible	56.684573757328	102			36.5999984741211	126.000003814697											120	70
2608	Female	65-79	135	Male	45-59	Urban	0	0	0	Eligible, not satisfied	Eligible, satisfied	Eligible, satisfied	Eligible, satisfied	Eligible, satisfied	Eligible, satisfied	Eligible, not satisfied	Eligible, satisfied	Eligible, not satisfied	Not eligible	Not eligible	33.8340399688297	130			35.5999984741211	118.000001907349	4.80000019073486	141									160	70.5
2614	Female	65-79	135	Male	45-59	Urban	0	1	0	Eligible, not satisfied	Eligible, not satisfied	Eligible, not satisfied	Eligible, not satisfied	Not eligible	Eligible, satisfied	Eligible, not satisfied	Eligible, satisfied	Eligible, satisfied	Not eligible	Eligible, not satisfied	56.6551437343034	91			42.4000015258789	141.999998092651	3.79999995231628	140	5.30000019073486					72			133	83.5	39.4905
2639	Male	65-79	135	Male	45-59	Urban	0	0	0	Eligible, not satisfied	Eligible, satisfied	Eligible, satisfied	Eligible, satisfied	Not eligible	Eligible, satisfied	Eligible, satisfied	Eligible, satisfied	Eligible, not satisfied	Eligible, not satisfied	Eligible, not satisfied	45.2849679061764	134							6								154	80	30.6183
2656	Male	65-79	242	Female	<45	Urban	0	0	0	Eligible, satisfied	Eligible, satisfied	Eligible, satisfied	Eligible, satisfied	Eligible, satisfied	Eligible, satisfied	Eligible, not satisfied	Eligible, satisfied	Eligible, not satisfied	Not eligible	Not eligible	36.9851442282685	153	18.2000007629395	2.40000009536743	47.2000007629395	153.000001907349	4	141						54			143	81
2658	Female	>=80	135	Male	45-59	Urban	0	0	0	Eligible, not satisfied	Eligible, satisfied	Eligible, satisfied	Eligible, satisfied	Eligible, satisfied	Eligible, not satisfied	Eligible, not satisfied	Eligible, not satisfied	Eligible, not satisfied	Not eligible	Not eligible	53.0981714911248	88			37.7000007629395	123.999996185303	3.70000004768372	135						55			158	76
2663	Female	<65	135	Male	45-59	Urban	0	1	0	Eligible, not satisfied	Eligible, satisfied	Eligible, satisfied	Eligible, satisfied	Eligible, satisfied	Eligible, satisfied	Eligible, not satisfied	Eligible, not satisfied	Eligible, not satisfied	Not eligible	Not eligible	43.4483386921094	114															172	70
2699	Male	65-79	135	Male	45-59	Urban	0	1	0	Eligible, satisfied	Eligible, satisfied	Eligible, satisfied	Eligible, satisfied	Not eligible	Eligible, satisfied	Eligible, not satisfied	Eligible, satisfied	Eligible, satisfied	Not eligible	Not eligible	46.8698453532466	131	5	0.699999988079071	40.7999992370605	133.999996185303	4.30000019073486	139									138	87
2712	Male	65-79	240	Female	<45	Urban	0	0	0	Eligible, not satisfied	Eligible, satisfied	Eligible, satisfied	Eligible, satisfied	Not eligible	Eligible, satisfied	Eligible, satisfied	Eligible, not satisfied	Eligible, not satisfied	Not eligible	Not eligible	45.7930037048654	132	9.39999961853027	0.600000023841858					5.69999980926514	5.59999990463257							144	78
2727	Male	>=80	240	Female	<45	Urban	0	0	0	Eligible, not satisfied	Eligible, not satisfied	Eligible, not satisfied	Eligible, not satisfied	Not eligible	Eligible, satisfied	Not eligible	Eligible, satisfied	Eligible, satisfied	Not eligible	Not eligible	44.3300567446441	125			44.5	151.999998092651											123	78
2739	Female	65-79	240	Female	<45	Urban	0	1	0	Eligible, not satisfied	Eligible, satisfied	Eligible, satisfied	Eligible, satisfied	Not eligible	Eligible, satisfied	Eligible, not satisfied	Eligible, satisfied	Eligible, satisfied	Not eligible	Not eligible	63.9932217136705	79			39.2000007629395	123.000001907349	4.5	136									116	88
2742	Female	>=80	135	Male	45-59	Urban	0	1	0	Eligible, not satisfied	Eligible, satisfied	Eligible, satisfied	Eligible, satisfied	Eligible, satisfied	Eligible, satisfied	Not eligible	Eligible, not satisfied	Eligible, not satisfied	Not eligible	Not eligible	58.2701941768836	76			39.2999992370606	133.000001907349	3.90000009536743	138						122			144	86
2746	Female	>=80	240	Female	<45	Urban	1	1	0	Eligible, not satisfied	Eligible, satisfied	Eligible, satisfied	Eligible, satisfied	Eligible, not satisfied	Eligible, not satisfied	Not eligible	Eligible, satisfied	Eligible, satisfied	Not eligible	Not eligible	22.9619688390584	173			34.5	111.999998092651	4.59999990463257	138	6.80000019073486								138	73
2795	Female	65-79	135	Male	45-59	Urban	0	0	0	Eligible, not satisfied	Eligible, not satisfied	Eligible, not satisfied	Eligible, not satisfied	Not eligible	Eligible, not satisfied	Eligible, not satisfied	Eligible, satisfied	Eligible, satisfied	Not eligible	Eligible, satisfied	57.7558718730634	85			45	148.999996185303											135	77	24.6712
2813	Female	65-79	242	Female	<45	Urban	0	0	0	Eligible, not satisfied	Eligible, not satisfied	Eligible, not satisfied	Eligible, not satisfied	Eligible, not satisfied	Eligible, satisfied	Eligible, not satisfied	Eligible, satisfied	Eligible, not satisfied	Not eligible	Eligible, not satisfied	43.9362922795934	111	12	3.40000009536743	44.2999992370606	148.000001907349	4	142	5.40000009536743								154	101	28.2407
2860	Female	>=80	242	Female	<45	Urban	0	0	0	Eligible, not satisfied	Eligible, satisfied	Eligible, satisfied	Eligible, satisfied	Eligible, not satisfied	Eligible, satisfied	Eligible, not satisfied	Eligible, satisfied	Eligible, satisfied	Not eligible	Not eligible	41.4524110503749	108			35.5	115	3.90000009536743	137	5.40000009536743								138	68
2886	Male	>=80	135	Male	45-59	Urban	0	1	0	Eligible, not satisfied	Eligible, not satisfied	Eligible, not satisfied	Eligible, not satisfied	Not eligible	Eligible, satisfied	Not eligible	Eligible, satisfied	Eligible, not satisfied	Not eligible	Not eligible	39.6268714187925	134			44.5999984741211	150											145	85
2933	Female	>=80	242	Female	<45	Urban	0	1	0	Eligible, not satisfied	Eligible, satisfied	Eligible, satisfied	Eligible, satisfied	Eligible, not satisfied	Eligible, satisfied	Not eligible	Eligible, satisfied	Eligible, satisfied	Not eligible	Not eligible	32.9008153108967	127			36.2999992370606	121.999998092651	4.30000019073486	134									106	64
2938	Female	>=80	135	Male	45-59	Urban	0	1	0	Eligible, not satisfied	Eligible, not satisfied	Eligible, not satisfied	Eligible, not satisfied	Not eligible	Eligible, not satisfied	Not eligible	Eligible, satisfied	Eligible, satisfied	Not eligible	Not eligible	21.8674892783427	168			35.7000007629395	118.999996185303	4	140									104	64
2946	Female	65-79	135	Male	45-59	Urban	0	0	0	Eligible, not satisfied	Eligible, satisfied	Eligible, satisfied	Eligible, satisfied	Eligible, satisfied	Eligible, satisfied	Eligible, not satisfied	Eligible, satisfied	Eligible, satisfied	Eligible, satisfied	Not eligible	45.8152296631042	100			34.0999984741211	113.000001907349	4.80000019073486	140	7.5								134	60
2960	Female	>=80	240	Female	<45	Urban	0	1	0	Eligible, not satisfied	Eligible, not satisfied	Eligible, not satisfied	Eligible, not satisfied	Not eligible	Eligible, satisfied	Not eligible	Eligible, satisfied	Eligible, satisfied	Not eligible	Eligible, satisfied	51.6149880341485	87			36.7000007629395	121.999998092651	4.30000019073486	136									135	85	22.2816
3013	Female	>=80	135	Male	45-59	Urban	0	1	0	Eligible, not satisfied	Eligible, satisfied	Eligible, satisfied	Eligible, satisfied	Not eligible	Eligible, not satisfied	Not eligible	Eligible, satisfied	Eligible, satisfied	Eligible, satisfied	Not eligible	67.2037297577499	72							6.5								130	66
3060	Female	65-79	242	Female	<45	Urban	0	0	0	Eligible, not satisfied	Eligible, satisfied	Eligible, satisfied	Eligible, satisfied	Eligible, not satisfied	Eligible, satisfied	Eligible, not satisfied	Eligible, not satisfied	Eligible, not satisfied	Not eligible	Not eligible	30.9617897234543	150	6.19999980926514	1.5	40.0999984741211	133.999996185303	4.19999980926514	143									180	110
3121	Male	>=80	135	Male	45-59	Urban	0	0	1	Eligible, not satisfied	Eligible, not satisfied	Eligible, not satisfied	Eligible, not satisfied	Not eligible	Eligible, not satisfied	Not eligible	Eligible, not satisfied	Eligible, satisfied	Not eligible	Not eligible	29.1534490693099	182					5	133	6.30000019073486								101	58
3146	Female	>=80	242	Female	<45	Urban	0	1	0	Eligible, not satisfied	Eligible, satisfied	Eligible, satisfied	Eligible, satisfied	Eligible, not satisfied	Eligible, satisfied	Not eligible	Eligible, satisfied	Eligible, satisfied	Not eligible	Eligible, not satisfied	57.0238671056655	82			40.2000007629395	135											123	82	30.6737
3147	Female	>=80	242	Female	<45	Urban	0	1	0	Eligible, not satisfied	Eligible, satisfied	Eligible, satisfied	Eligible, satisfied	Eligible, satisfied	Eligible, not satisfied	Not eligible	Eligible, not satisfied	Eligible, not satisfied	Not eligible	Not eligible	48.9735660445967	93					4.19999980926514	137						75			179	93
3165	Female	65-79	242	Female	<45	Urban	0	0	0	Eligible, not satisfied	Eligible, satisfied	Eligible, satisfied	Eligible, satisfied	Eligible, not satisfied	Eligible, not satisfied	Eligible, satisfied	Eligible, satisfied	Eligible, satisfied	Not eligible	Eligible, not satisfied	39.3788160076044	114			45.9000015258789	151.000003814697	3.70000004768372	138		7.6100001335144							124	86	30.1134
3166	Male	>=80	135	Male	45-59	Urban	0	1	1	Eligible, not satisfied	Eligible, satisfied	Eligible, satisfied	Eligible, satisfied	Eligible, satisfied	Eligible, satisfied	Not eligible	Eligible, satisfied	Eligible, satisfied	Not eligible	Not eligible	36.3753739021668	143			36	120											130	71
3180	Female	65-79	242	Female	<45	Urban	0	0	0	Not eligible	Not eligible	Not eligible	Not eligible	Not eligible	Not eligible	Not eligible	Not eligible	Eligible, not satisfied	Not eligible	Eligible, satisfied	57.3515807699519	85			38.2999992370605	128.000001907349	4	140	5.19999980926514								158	71	19.9094
3198	Male	>=80	242	Female	<45	Urban	0	1	0	Eligible, not satisfied	Eligible, satisfied	Eligible, satisfied	Eligible, satisfied	Not eligible	Eligible, not satisfied	Not eligible	Eligible, not satisfied	Eligible, satisfied	Not eligible	Not eligible	42.500474440969	125			35	113.000001907349	4.69999980926514	141									100	55
3199	Female	>=80	242	Female	<45	Urban	0	0	0	Eligible, not satisfied	Eligible, satisfied	Eligible, satisfied	Eligible, satisfied	Eligible, not satisfied	Eligible, satisfied	Not eligible	Eligible, satisfied	Eligible, satisfied	Not eligible	Eligible, satisfied	44.1500964978454	99			38.0999984741211	126.999998092651	3.70000004768372	141	5.30000019073486								135	65	25.2501
3200	Female	65-79	242	Female	<45	Urban	0	0	1	Eligible, satisfied	Eligible, satisfied	Eligible, satisfied	Eligible, satisfied	Eligible, satisfied	Eligible, satisfied	Eligible, satisfied	Eligible, satisfied	Eligible, satisfied	Not eligible	Eligible, not satisfied	35.5724520050277	124	35.7000007629395	7.90000009536743	36.4000015258789	120	4.69999980926514	137	5.90000009536743	3.52999997138977				68			120	70	28.2005
3217	Female	65-79	242	Female	<45	Urban	0	0	0	Eligible, not satisfied	Eligible, satisfied	Eligible, satisfied	Eligible, satisfied	Eligible, satisfied	Eligible, satisfied	Eligible, not satisfied	Eligible, satisfied	Eligible, satisfied	Not eligible	Not eligible	37.9513181119449	121			37.7999992370606	123.999996185303	4.40000009536743	142	5.30000019073486	4.71000003814697							137	63
3252	Female	65-79	135	Male	45-59	Urban	0	1	1	Eligible, not satisfied	Eligible, satisfied	Eligible, satisfied	Eligible, satisfied	Eligible, satisfied	Eligible, satisfied	Eligible, not satisfied	Eligible, not satisfied	Eligible, satisfied	Eligible, satisfied	Not eligible	77.5174689177183	69	77.5	16.5	37.9000015258789	126.999998092651											133	68
3269	Male	65-79	242	Female	<45	Urban	0	1	0	Eligible, not satisfied	Eligible, satisfied	Eligible, satisfied	Eligible, satisfied	Eligible, satisfied	Eligible, satisfied	Eligible, satisfied	Eligible, satisfied	Eligible, satisfied	Not eligible	Eligible, satisfied	46.7704197343748	126					4.09999990463257	138									129	84	24.9307
3307	Male	65-79	135	Male	45-59	Urban	0	1	0	Eligible, not satisfied	Eligible, satisfied	Eligible, satisfied	Eligible, satisfied	Eligible, satisfied	Eligible, not satisfied	Eligible, satisfied	Eligible, satisfied	Eligible, satisfied	Not eligible	Not eligible	30.8007629055905	178			33.5	113.000001907349	4.40000009536743	122									85	60
3333	Male	<65	242	Female	<45	Urban	0	0	0	Eligible, not satisfied	Eligible, satisfied	Eligible, not satisfied	Eligible, not satisfied	Eligible, not satisfied	Eligible, not satisfied	Not eligible	Eligible, satisfied	Not eligible	Not eligible	Not eligible	45.3936299115038	162			40.4000015258789	133.999996185303
3373	Female	65-79	36	Male	45-59	Non-urban	1	1	1	Eligible, satisfied	Eligible, not satisfied	Eligible, satisfied	Not eligible	Not eligible	Not eligible	Not eligible	Not eligible	Eligible, not satisfied	Eligible, not satisfied	Eligible, not satisfied	46.1098991452869	103	37	2.70000004768372	39.1000002622604	132	4.5	141	6.19999980926514	3.90000009536743	0.469999998807907						143	88	39.214
3402	Female	>=80	150	Male	>=60	Urban	1	0	0	Not eligible	Not eligible	Not eligible	Not eligible	Not eligible	Not eligible	Not eligible	Not eligible	Eligible, not satisfied	Eligible, not satisfied	Eligible, not satisfied	42.6987416958549	106							6.59999990463257								175	70	31.6406
3403	Male	>=80	150	Male	>=60	Urban	0	1	1	Eligible, not satisfied	Eligible, not satisfied	Eligible, not satisfied	Not eligible	Not eligible	Not eligible	Not eligible	Not eligible	Eligible, not satisfied	Not eligible	Not eligible	44.0970451244071	130				131.000003814697											163	88
3404	Male	65-79	150	Male	>=60	Urban	0	1	1	Eligible, not satisfied	Eligible, not satisfied	Eligible, not satisfied	Not eligible	Not eligible	Not eligible	Not eligible	Not eligible	Eligible, not satisfied	Not eligible	Not eligible	54.8644245000435	115								6.23999977111816							160	79
3406	Female	65-79	150	Male	>=60	Urban	0	1	0	Eligible, not satisfied	Eligible, satisfied	Eligible, satisfied	Eligible, satisfied	Not eligible	Not eligible	Not eligible	Not eligible	Eligible, satisfied	Not eligible	Eligible, satisfied	41.0740155519591	114				131.000003814697											120	70	23.9869
3409	Female	65-79	150	Male	>=60	Urban	0	1	0	Eligible, not satisfied	Eligible, satisfied	Eligible, not satisfied	Eligible, not satisfied	Not eligible	Not eligible	Not eligible	Not eligible	Eligible, satisfied	Not eligible	Eligible, not satisfied	31.6901815040928	148				113.000001907349	5.30000019073486	136									127	70	42.7573
3410	Female	65-79	150	Male	>=60	Urban	1	1	0	Eligible, not satisfied	Eligible, satisfied	Eligible, satisfied	Not eligible	Not eligible	Not eligible	Not eligible	Not eligible	Eligible, not satisfied	Eligible, not satisfied	Eligible, not satisfied	47.0314556576967	99	5						6.19999980926514								179	90	26.4381
3413	Male	65-79	150	Male	>=60	Urban	0	1	0	Eligible, not satisfied	Eligible, not satisfied	Eligible, not satisfied	Eligible, not satisfied	Not eligible	Not eligible	Not eligible	Not eligible	Eligible, not satisfied	Not eligible	Eligible, not satisfied	41.2442690722076	139				163.999996185303	5	139	6.19999980926514	5.71000003814697							164	76	34.7178
3417	Female	65-79	150	Male	>=60	Urban	0	1	1	Eligible, not satisfied	Eligible, satisfied	Eligible, satisfied	Eligible, satisfied	Not eligible	Not eligible	Not eligible	Not eligible	Eligible, satisfied	Not eligible	Not eligible	56.2585577281633	91				131.000003814697	4.5	136									123	71
3418	Female	65-79	150	Male	>=60	Urban	1	1	0	Not eligible	Not eligible	Not eligible	Not eligible	Not eligible	Not eligible	Not eligible	Not eligible	Eligible, satisfied	Eligible, satisfied	Eligible, satisfied	41.3823397708723	118	7						6.40000009536743								135	80	22.3478
3419	Female	>=80	150	Male	>=60	Urban	0	0	0	Eligible, not satisfied	Eligible, not satisfied	Eligible, not satisfied	Not eligible	Not eligible	Not eligible	Not eligible	Not eligible	Eligible, satisfied	Not eligible	Not eligible	49.028379768456	94				116.999998092651											120	68
3422	Male	65-79	150	Male	>=60	Urban	1	1	1	Eligible, not satisfied	Eligible, satisfied	Eligible, satisfied	Not eligible	Not eligible	Not eligible	Not eligible	Not eligible	Eligible, satisfied	Eligible, satisfied	Eligible, not satisfied	54.9002758552295	111							6.5	3.46000003814697							137	84	27.6361
3424	Female	<65	150	Male	>=60	Urban	1	1	0	Eligible, not satisfied	Eligible, satisfied	Eligible, not satisfied	Not eligible	Not eligible	Not eligible	Not eligible	Not eligible	Eligible, not satisfied	Eligible, not satisfied	Eligible, not satisfied	41.1236605387446	120	53						8.10000038146973								141	75	34.0636
3426	Female	>=80	150	Male	>=60	Urban	1	1	1	Eligible, not satisfied	Eligible, not satisfied	Eligible, not satisfied	Not eligible	Not eligible	Not eligible	Not eligible	Not eligible	Eligible, satisfied	Eligible, satisfied	Eligible, not satisfied	46.8706890541326	97	27						6.59999990463257								129	78	27.2173
3429	Male	65-79	150	Male	>=60	Urban	1	1	0	Eligible, not satisfied	Eligible, not satisfied	Eligible, not satisfied	Eligible, not satisfied	Not eligible	Not eligible	Not eligible	Not eligible	Eligible, satisfied	Eligible, satisfied	Eligible, not satisfied	31.14731989609	188							6.69999980926514								138	75	44.2885
3430	Male	65-79	150	Male	>=60	Urban	1	1	1	Eligible, not satisfied	Eligible, satisfied	Eligible, satisfied	Eligible, satisfied	Not eligible	Not eligible	Not eligible	Not eligible	Eligible, satisfied	Eligible, satisfied	Eligible, not satisfied	35.7213862825555	164							8.5								137	85	28.4055
3431	Male	>=80	150	Male	>=60	Urban	0	1	1	Eligible, not satisfied	Eligible, not satisfied	Eligible, not satisfied	Not eligible	Not eligible	Not eligible	Not eligible	Not eligible	Eligible, satisfied	Not eligible	Not eligible	23.2064874764747	216					4.59999990463257	132									105	64
3436	Female	>=80	150	Male	>=60	Urban	0	1	0	Eligible, not satisfied	Eligible, satisfied	Eligible, not satisfied	Eligible, not satisfied	Not eligible	Not eligible	Not eligible	Not eligible	Eligible, satisfied	Not eligible	Eligible, not satisfied	37.7926934720315	110				133.000001907349											124	71	29.0688
3437	Female	65-79	150	Male	>=60	Urban	1	1	0	Eligible, not satisfied	Eligible, satisfied	Eligible, satisfied	Eligible, satisfied	Not eligible	Not eligible	Not eligible	Not eligible	Eligible, not satisfied	Eligible, not satisfied	Not eligible	39.7950619369699	115					5.09999990463257	141									164	88
3438	Male	65-79	150	Male	>=60	Urban	1	1	1	Eligible, not satisfied	Eligible, not satisfied	Eligible, not satisfied	Not eligible	Not eligible	Not eligible	Not eligible	Not eligible	Eligible, not satisfied	Eligible, not satisfied	Eligible, not satisfied	44.7946323820348	136				128.999996185303			8.19999980926514								154	83	26.7539
3449	Male	65-79	150	Male	>=60	Urban	1	1	0	Eligible, not satisfied	Eligible, satisfied	Eligible, satisfied	Not eligible	Not eligible	Not eligible	Not eligible	Not eligible	Eligible, not satisfied	Eligible, not satisfied	Eligible, not satisfied	51.3470399713462	118				150											147	88	33.2031
3450	Female	65-79	150	Male	>=60	Urban	0	1	0	Eligible, not satisfied	Eligible, not satisfied	Eligible, not satisfied	Not eligible	Not eligible	Not eligible	Not eligible	Not eligible	Eligible, not satisfied	Not eligible	Eligible, not satisfied	48.4724195711037	96								4.82000017166138							141	85	30.4867
3451	Female	65-79	150	Male	>=60	Urban	0	1	0	Eligible, not satisfied	Eligible, satisfied	Eligible, satisfied	Eligible, satisfied	Not eligible	Not eligible	Not eligible	Not eligible	Eligible, satisfied	Not eligible	Eligible, not satisfied	39.8041561806966	117				120	4.40000009536743	138									130	70	32.9507
3458	Male	>=80	150	Male	>=60	Urban	0	1	0	Eligible, not satisfied	Eligible, satisfied	Eligible, satisfied	Eligible, satisfied	Not eligible	Not eligible	Not eligible	Not eligible	Eligible, satisfied	Not eligible	Eligible, satisfied	33.8474241865844	159					4.30000019073486	138									121	76	25.3069
3460	Female	65-79	150	Male	>=60	Urban	1	1	1	Eligible, not satisfied	Eligible, not satisfied	Eligible, not satisfied	Not eligible	Not eligible	Not eligible	Not eligible	Not eligible	Eligible, not satisfied	Eligible, not satisfied	Not eligible	40.6481735158668	113	5						6.59999990463257								160	88
3470	Female	65-79	150	Male	>=60	Urban	0	0	0	Eligible, not satisfied	Eligible, not satisfied	Eligible, not satisfied	Not eligible	Not eligible	Not eligible	Not eligible	Not eligible	Eligible, satisfied	Not eligible	Eligible, satisfied	54.6997810760824	91								6.67000007629395							122	74	24.6755
3473	Female	65-79	150	Male	>=60	Urban	1	1	0	Eligible, not satisfied	Eligible, satisfied	Eligible, satisfied	Eligible, satisfied	Not eligible	Not eligible	Not eligible	Not eligible	Eligible, not satisfied	Eligible, not satisfied	Eligible, not satisfied	42.93421765118	108	92			103.000001907349			7.09999990463257								171	74	31.0446
3478	Male	>=80	150	Male	>=60	Urban	0	0	0	Eligible, not satisfied	Eligible, not satisfied	Eligible, not satisfied	Not eligible	Not eligible	Not eligible	Not eligible	Not eligible	Eligible, satisfied	Not eligible	Eligible, not satisfied	53.648140759775	108				131.000003814697											133	62	27.3982
3480	Male	>=80	150	Male	>=60	Urban	0	0	0	Eligible, not satisfied	Eligible, not satisfied	Eligible, not satisfied	Eligible, not satisfied	Not eligible	Not eligible	Not eligible	Not eligible	Eligible, not satisfied	Not eligible	Eligible, not satisfied	43.1830231226472	127				158.999996185303	5	146									140	73	38.6445
3481	Male	65-79	150	Male	>=60	Urban	0	1	1	Eligible, not satisfied	Eligible, satisfied	Eligible, satisfied	Eligible, satisfied	Not eligible	Not eligible	Not eligible	Not eligible	Eligible, satisfied	Not eligible	Eligible, not satisfied	49.5747656327515	128				136.000003814697											104	64	26.6728
3483	Male	65-79	150	Male	>=60	Urban	1	1	1	Eligible, not satisfied	Eligible, satisfied	Eligible, satisfied	Eligible, satisfied	Not eligible	Not eligible	Not eligible	Not eligible	Eligible, satisfied	Eligible, satisfied	Eligible, not satisfied	61.1075280203357	101	43						8.69999980926514								130	70	31.8878
3485	Female	65-79	150	Male	>=60	Urban	1	1	0	Eligible, not satisfied	Eligible, satisfied	Eligible, satisfied	Eligible, satisfied	Not eligible	Not eligible	Not eligible	Not eligible	Eligible, not satisfied	Eligible, not satisfied	Eligible, satisfied	24.8368165960028	180					5.80000019073486	139									156	82	24.1672
3486	Female	65-79	150	Male	>=60	Urban	1	1	0	Eligible, not satisfied	Eligible, not satisfied	Eligible, not satisfied	Not eligible	Not eligible	Not eligible	Not eligible	Not eligible	Eligible, not satisfied	Eligible, not satisfied	Not eligible	44.732779187781	110							8.10000038146973								160	87
3491	Male	65-79	150	Male	>=60	Urban	0	1	0	Eligible, not satisfied	Eligible, not satisfied	Eligible, not satisfied	Eligible, not satisfied	Not eligible	Not eligible	Not eligible	Not eligible	Eligible, satisfied	Not eligible	Eligible, not satisfied	36.9536598150095	154				93.0000019073486											113	71	37.911
3499	Female	>=80	150	Male	>=60	Urban	0	1	0	Eligible, not satisfied	Eligible, not satisfied	Eligible, not satisfied	Eligible, not satisfied	Not eligible	Not eligible	Not eligible	Not eligible	Eligible, not satisfied	Not eligible	Not eligible	26.9711115265566	155				103.999996185303	5.09999990463257	146									161	75
3504	Female	>=80	150	Male	>=60	Urban	1	1	1	Eligible, not satisfied	Eligible, satisfied	Eligible, satisfied	Eligible, satisfied	Not eligible	Not eligible	Not eligible	Not eligible	Eligible, satisfied	Eligible, satisfied	Eligible, satisfied	56.9893498897562	83	45						6.5								131	55	21.9261
3507	Female	>=80	150	Male	>=60	Urban	0	1	0	Eligible, not satisfied	Eligible, not satisfied	Eligible, not satisfied	Eligible, not satisfied	Not eligible	Not eligible	Not eligible	Not eligible	Eligible, not satisfied	Not eligible	Not eligible	41.49854784337	103				146.000003814697	4.09999990463257	135									143	70
3508	Male	65-79	150	Male	>=60	Urban	1	1	1	Not eligible	Not eligible	Not eligible	Not eligible	Not eligible	Not eligible	Not eligible	Not eligible	Eligible, not satisfied	Eligible, not satisfied	Eligible, not satisfied	58.073839326247	111	7			126.999998092651	4.30000019073486	143	7.09999990463257								141	73	28.0102
3511	Female	<65	150	Male	>=60	Urban	1	1	1	Eligible, not satisfied	Eligible, satisfied	Eligible, satisfied	Eligible, satisfied	Not eligible	Not eligible	Not eligible	Not eligible	Eligible, satisfied	Eligible, satisfied	Eligible, not satisfied	35.9875425017376	134				146.000003814697			6.40000009536743								131	89	34.9481
3512	Male	65-79	61	Male	45-59	Urban	1	1	1	Not eligible	Eligible, satisfied	Eligible, satisfied	Not eligible	Not eligible	Eligible, satisfied	Eligible, satisfied	Eligible, satisfied	Eligible, satisfied	Eligible, satisfied	Eligible, satisfied	53.9349987737461	118					3.80999994277954										130	80	22.8571
3513	Female	>=80	150	Male	>=60	Urban	0	1	0	Not eligible	Not eligible	Not eligible	Not eligible	Not eligible	Not eligible	Not eligible	Not eligible	Eligible, not satisfied	Not eligible	Not eligible	34.3447250992732	124				126.999998092651			6								141	65
3528	Female	>=80	150	Male	>=60	Urban	1	0	1	Eligible, not satisfied	Eligible, satisfied	Eligible, not satisfied	Eligible, not satisfied	Not eligible	Not eligible	Not eligible	Not eligible	Eligible, not satisfied	Eligible, not satisfied	Not eligible	25.7672737921315	151				86.0000038146973	5.90000009536743	130									155	62
3556	Female	65-79	61	Male	45-59	Urban	0	1	0	Eligible, not satisfied	Eligible, not satisfied	Eligible, not satisfied	Eligible, not satisfied	Not eligible	Eligible, not satisfied	Eligible, not satisfied	Eligible, satisfied	Eligible, satisfied	Not eligible	Eligible, not satisfied	54.5986422695867	87			42.2999992370606	133.999996185303	4.23999977111816	139.899993896484		4.3600001335144							120	80	28.9062
3565	Female	>=80	150	Male	>=60	Urban	0	0	0	Eligible, not satisfied	Eligible, satisfied	Eligible, satisfied	Eligible, satisfied	Not eligible	Not eligible	Not eligible	Not eligible	Eligible, satisfied	Not eligible	Not eligible	40.2609937570502	105				126.999998092651	5.19999980926514	139									132	71
3578	Female	>=80	57	Male	45-59	Urban	1	1	1	Eligible, not satisfied	Eligible, satisfied	Eligible, satisfied	Eligible, satisfied	Eligible, satisfied	Eligible, satisfied	Not eligible	Eligible, satisfied	Eligible, satisfied	Eligible, satisfied	Not eligible	57.4709629658607	81			32.0999984741211	111.999998092651	4.96999979019165	119									100	45
3666	Male	65-79	36	Male	45-59	Non-urban	1	1	1	Eligible, not satisfied	Eligible, satisfied	Not eligible	Not eligible	Not eligible	Not eligible	Not eligible	Not eligible	Eligible, not satisfied	Eligible, not satisfied	Eligible, not satisfied	70.7059540951161	89	98.0999984741211	15.6000003814697	40.200001001358	138	3.79999995231628	141	7.69999980926514	3.25999999046326	1.17999994754791						146	77	41.1387
3676	Female	>=80	61	Male	45-59	Urban	0	1	1	Eligible, not satisfied	Eligible, satisfied	Eligible, satisfied	Eligible, satisfied	Not eligible	Eligible, not satisfied	Not eligible	Eligible, not satisfied	Eligible, satisfied	Not eligible	Not eligible	43.7632964294996	98			35.5	118.999996185303	4	142.100006103516									130	70
3679	Female	<65	61	Male	45-59	Urban	0	1	1	Not eligible	Eligible, satisfied	Eligible, satisfied	Eligible, satisfied	Not eligible	Eligible, satisfied	Eligible, not satisfied	Eligible, satisfied	Eligible, not satisfied	Not eligible	Eligible, not satisfied	56.4238311927759	94			43.2999992370605	151.000003814697	4.05000019073486	137.100006103516		6.38000011444092				46			140	85	27.8852
3687	Female	>=80	61	Male	45-59	Urban	0	1	1	Eligible, not satisfied	Eligible, not satisfied	Eligible, not satisfied	Eligible, not satisfied	Not eligible	Eligible, satisfied	Not eligible	Eligible, not satisfied	Not eligible	Not eligible	Not eligible	45.9282463798363	92			36.2999992370606	123.000001907349	3.88000011444092	126.300003051758
3688	Female	>=80	36	Male	45-59	Non-urban	1	1	0	Eligible, not satisfied	Eligible, satisfied	Eligible, satisfied	Not eligible	Not eligible	Not eligible	Not eligible	Not eligible	Eligible, satisfied	Not eligible	Eligible, satisfied	27.9094857946807	143			37.4000012874603	120	4	142	6.59999990463257	4.86999988555908	1.63999998569489			68	11.1999998092651		126	61	22.8624
3761	Male	65-79	98	Male	45-59	Urban	1	1	0	Eligible, not satisfied	Eligible, not satisfied	Eligible, not satisfied	Not eligible	Not eligible	Not eligible	Not eligible	Not eligible	Eligible, satisfied	Eligible, satisfied	Eligible, not satisfied	47.863771023631	128				150				5.40000009536743	3.5						139	89	26.8544
3767	Male	>=80	98	Male	45-59	Urban	0	0	1	Eligible, not satisfied	Eligible, satisfied	Eligible, satisfied	Not eligible	Not eligible	Not eligible	Not eligible	Not eligible	Eligible, satisfied	Not eligible	Eligible, not satisfied	54.4071752618531	108				131.999998092651											94	63	31.9715
3785	Male	65-79	98	Male	45-59	Urban	0	0	1	Eligible, not satisfied	Eligible, satisfied	Eligible, satisfied	Not eligible	Not eligible	Not eligible	Not eligible	Not eligible	Eligible, not satisfied	Not eligible	Eligible, satisfied	47.1001205784238	126		0.360000014305115		148.999996185303											147	75	24.1633
3810	Female	65-79	98	Male	45-59	Urban	0	1	0	Eligible, not satisfied	Eligible, not satisfied	Eligible, not satisfied	Not eligible	Not eligible	Not eligible	Not eligible	Not eligible	Eligible, satisfied	Not eligible	Eligible, satisfied	51.6469994658448	89				151.000003814697											137	80	21.6041
3847	Male	>=80	98	Male	45-59	Urban	0	0	0	Eligible, not satisfied	Eligible, not satisfied	Eligible, not satisfied	Not eligible	Not eligible	Not eligible	Not eligible	Not eligible	Eligible, satisfied	Not eligible	Eligible, not satisfied	53.053661234374	109				120											135	84	25.7959
3870	Male	>=80	98	Male	45-59	Urban	0	1	1	Eligible, not satisfied	Eligible, not satisfied	Eligible, not satisfied	Not eligible	Not eligible	Not eligible	Not eligible	Not eligible	Eligible, not satisfied	Not eligible	Eligible, not satisfied	52.840995521265	110				131.999998092651											154	101	26.7299
3871	Female	65-79	98	Male	45-59	Urban	1	0	0	Eligible, not satisfied	Eligible, satisfied	Eligible, satisfied	Not eligible	Not eligible	Not eligible	Not eligible	Not eligible	Eligible, not satisfied	Not eligible	Eligible, not satisfied	73.5513835648123	70				135											141	89	45.5377
3876	Male	65-79	98	Male	45-59	Urban	0	1	1	Eligible, not satisfied	Eligible, not satisfied	Eligible, not satisfied	Not eligible	Not eligible	Not eligible	Not eligible	Not eligible	Eligible, not satisfied	Not eligible	Eligible, not satisfied	37.740679142215	154				136.000003814697				4.40000009536743	2.5						168	96	29.3878
3940	Female	65-79	98	Male	45-59	Urban	0	1	0	Eligible, not satisfied	Eligible, satisfied	Eligible, satisfied	Not eligible	Not eligible	Not eligible	Not eligible	Not eligible	Eligible, satisfied	Not eligible	Eligible, not satisfied	40.5141546498198	112		0.370000004768372		146.999998092651											133	82	30.385
3957	Male	65-79	98	Male	45-59	Urban	0	1	0	Eligible, not satisfied	Eligible, satisfied	Eligible, satisfied	Not eligible	Not eligible	Not eligible	Not eligible	Not eligible	Eligible, satisfied	Not eligible	Eligible, not satisfied	47.2002470828263	131				116.999998092651											131	82	26.7036
3971	Male	65-79	98	Male	45-59	Urban	0	1	0	Eligible, not satisfied	Eligible, satisfied	Eligible, satisfied	Not eligible	Not eligible	Not eligible	Not eligible	Not eligible	Eligible, not satisfied	Not eligible	Eligible, not satisfied	69.3167533637269	91		0.550000011920929		156.000003814697				4.40000009536743	3.29999995231628			70			142	87	32.6003
3989	Male	65-79	98	Male	45-59	Urban	0	1	0	Eligible, not satisfied	Eligible, not satisfied	Eligible, not satisfied	Not eligible	Not eligible	Not eligible	Not eligible	Not eligible	Eligible, satisfied	Not eligible	Eligible, satisfied	41.0980375654874	137		3.90000009536743		126.000003814697								59			127	80	24.3025
4044	Female	>=80	98	Male	45-59	Urban	0	1	1	Eligible, not satisfied	Eligible, satisfied	Eligible, satisfied	Not eligible	Not eligible	Not eligible	Not eligible	Not eligible	Eligible, not satisfied	Not eligible	Eligible, satisfied	62.4805746219074	73				123.999996185303											169	99	19.8178
4052	Male	<65	98	Male	45-59	Urban	0	0	0	Eligible, not satisfied	Eligible, satisfied	Eligible, satisfied	Not eligible	Not eligible	Not eligible	Not eligible	Not eligible	Eligible, satisfied	Not eligible	Eligible, not satisfied	57.1930296799606	127				143.000001907349											104	68	26.2164
4057	Female	>=80	98	Male	45-59	Urban	0	1	0	Eligible, not satisfied	Eligible, not satisfied	Eligible, not satisfied	Not eligible	Not eligible	Not eligible	Not eligible	Not eligible	Eligible, not satisfied	Not eligible	Eligible, not satisfied	40.4443904281612	104				143.000001907349											142	71	32.8947
4072	Female	65-79	98	Male	45-59	Urban	0	1	0	Eligible, not satisfied	Eligible, satisfied	Eligible, satisfied	Not eligible	Not eligible	Not eligible	Not eligible	Not eligible	Eligible, not satisfied	Not eligible	Eligible, satisfied	49.3739977527251	94				128.999996185303											179	116	21.7993
4093	Female	65-79	98	Male	45-59	Urban	0	0	1	Eligible, not satisfied	Eligible, not satisfied	Eligible, not satisfied	Not eligible	Not eligible	Not eligible	Not eligible	Not eligible	Eligible, not satisfied	Not eligible	Eligible, satisfied	58.6133722583624	83		2.88000011444092		123.000001907349				3.90000009536743	1.79999995231628						158	75	25.3155
4108	Female	65-79	98	Male	45-59	Urban	0	1	1	Eligible, not satisfied	Eligible, not satisfied	Eligible, not satisfied	Not eligible	Not eligible	Not eligible	Not eligible	Not eligible	Eligible, satisfied	Not eligible	Eligible, satisfied	51.7538471921378	92		0.75		121.999998092651											112	66	24.1415
4166	Male	65-79	98	Male	45-59	Urban	0	0	0	Eligible, not satisfied	Eligible, satisfied	Eligible, satisfied	Not eligible	Not eligible	Not eligible	Not eligible	Not eligible	Eligible, satisfied	Not eligible	Eligible, not satisfied	47.8912920301902	125				143.000001907349				3.90000009536743	2.5						135	79	26.1738
4188	Female	65-79	98	Male	45-59	Urban	0	1	1	Eligible, not satisfied	Eligible, not satisfied	Eligible, not satisfied	Not eligible	Not eligible	Not eligible	Not eligible	Not eligible	Eligible, not satisfied	Not eligible	Eligible, not satisfied	58.6133722583624	83		1.20000004768372		116.000003814697											147	96	27.968
4195	Female	>=80	98	Male	45-59	Urban	0	1	0	Eligible, not satisfied	Eligible, satisfied	Eligible, satisfied	Not eligible	Not eligible	Not eligible	Not eligible	Not eligible	Eligible, not satisfied	Not eligible	Eligible, satisfied	50.1812494880924	86				106.000003814697											144	78	20.3428
4236	Female	>=80	98	Male	45-59	Urban	0	1	1	Eligible, not satisfied	Eligible, satisfied	Eligible, satisfied	Not eligible	Not eligible	Not eligible	Not eligible	Not eligible	Eligible, satisfied	Not eligible	Eligible, not satisfied	40.161279695164	104				136.999998092651								118			135	62	26.4024
4244	Male	<65	98	Male	45-59	Urban	0	0	0	Eligible, not satisfied	Eligible, satisfied	Eligible, satisfied	Not eligible	Not eligible	Not eligible	Not eligible	Not eligible	Eligible, satisfied	Not eligible	Eligible, not satisfied	60.5738318589269	111				143.999996185303								47			131	86	26.1224
4295	Male	>=80	36	Male	45-59	Non-urban	0	1	0	Eligible, not satisfied	Eligible, satisfied	Eligible, satisfied	Eligible, satisfied	Eligible, satisfied	Not eligible	Not eligible	Not eligible	Eligible, not satisfied	Not eligible	Eligible, satisfied	45.422649092975	119			45.3999996185303	153	4.69999980926514	143		5.73000001907349	3.71000003814697			47	12.1999998092651		164	93	25.3815
4338	Female	65-79	98	Male	45-59	Urban	0	1	1	Eligible, not satisfied	Eligible, not satisfied	Eligible, not satisfied	Not eligible	Not eligible	Not eligible	Not eligible	Not eligible	Eligible, satisfied	Not eligible	Eligible, not satisfied	43.2368757816515	108				95											124	52	17.704
4362	Female	65-79	98	Male	45-59	Urban	0	1	0	Eligible, not satisfied	Eligible, not satisfied	Eligible, not satisfied	Not eligible	Not eligible	Not eligible	Not eligible	Not eligible	Eligible, satisfied	Not eligible	Eligible, satisfied	57.7708111725704	84				111.000003814697								139			126	75	23.634
4416	Female	<65	98	Male	45-59	Urban	0	0	0	Eligible, not satisfied	Eligible, not satisfied	Eligible, not satisfied	Not eligible	Not eligible	Not eligible	Not eligible	Not eligible	Eligible, satisfied	Not eligible	Eligible, not satisfied	39.5088397621215	133				110								108			106	74	43.7448
4538	Male	65-79	98	Male	45-59	Urban	1	1	1	Eligible, not satisfied	Eligible, satisfied	Eligible, satisfied	Not eligible	Not eligible	Not eligible	Not eligible	Not eligible	Eligible, not satisfied	Eligible, not satisfied	Eligible, not satisfied	51.7480082890246	120							7.09999990463257								143	85	28.0277
4590	Male	>=80	98	Male	45-59	Urban	0	1	0	Not eligible	Not eligible	Not eligible	Not eligible	Not eligible	Not eligible	Not eligible	Not eligible	Eligible, satisfied	Not eligible	Not eligible	22.8503913992135	215				118.999996185303				4.59999990463257	2.90000009536743						121	76
4593	Male	65-79	98	Male	45-59	Urban	0	1	0	Eligible, not satisfied	Eligible, satisfied	Eligible, satisfied	Not eligible	Not eligible	Not eligible	Not eligible	Not eligible	Eligible, satisfied	Not eligible	Eligible, satisfied	15.6391165828386	310				111.999998092651											129	71	24.623
4651	Female	65-79	98	Male	45-59	Urban	0	1	0	Eligible, not satisfied	Eligible, not satisfied	Eligible, not satisfied	Not eligible	Not eligible	Not eligible	Not eligible	Not eligible	Eligible, not satisfied	Not eligible	Eligible, satisfied	59.0265581655211	83				131.000003814697				5.30000019073486	3.09999990463257			79			184	104	22.4323
4667	Female	<65	98	Male	45-59	Urban	0	0	0	Eligible, not satisfied	Eligible, satisfied	Eligible, satisfied	Not eligible	Not eligible	Not eligible	Not eligible	Not eligible	Eligible, satisfied	Not eligible	Eligible, satisfied	54.1630736458801	95				138.000001907349								85			120	83	21.7993
4668	Female	>=80	98	Male	45-59	Urban	0	1	0	Eligible, not satisfied	Eligible, satisfied	Eligible, satisfied	Not eligible	Not eligible	Not eligible	Not eligible	Not eligible	Eligible, satisfied	Not eligible	Eligible, satisfied	31.3181133382928	130				116.999998092651								104			109	60	23.4375
4756	Male	65-79	138	Male	45-59	Urban	0	1	1	Not eligible	Eligible, satisfied	Eligible, satisfied	Eligible, satisfied	Eligible, satisfied	Not eligible	Not eligible	Not eligible	Eligible, not satisfied	Not eligible	Eligible, satisfied	29.0708953301362	190			37.5999984741211	121.000003814697	5	143	5.40000009536743	4.44999980926514	2.27999997138977			63			150	80	25.4581
4757	Female	>=80	138	Male	45-59	Urban	1	1	0	Not eligible	Eligible, satisfied	Eligible, satisfied	Eligible, satisfied	Eligible, satisfied	Not eligible	Not eligible	Not eligible	Eligible, satisfied	Eligible, satisfied	Eligible, not satisfied	39.3012145086982	109			45.0999984741211	151.000003814697	3.40000009536743	142	7	9.39999961853027				80			90	55	40.0577
4758	Female	>=80	85	Male	45-59	Urban	0	1	1	Not eligible	Eligible, satisfied	Eligible, satisfied	Not eligible	Not eligible	Not eligible	Not eligible	Not eligible	Eligible, not satisfied	Not eligible	Eligible, satisfied	43.4165205281138	99.8000030517578			40.2999992370606	130	3.99000000953674	136									160	82	22.5215
4759	Female	>=80	138	Male	45-59	Urban	0	1	0	Not eligible	Eligible, satisfied	Eligible, satisfied	Eligible, satisfied	Eligible, satisfied	Not eligible	Not eligible	Not eligible	Eligible, satisfied	Not eligible	Not eligible	43.3876181405888	104			38.5999984741211	128.000001907349	4.80000019073486	142				2.34999990463257	1.21000003814697	76			120	50
4760	Female	<65	138	Male	45-59	Urban	0	0	0	Eligible, not satisfied	Eligible, not satisfied	Eligible, not satisfied	Eligible, not satisfied	Not eligible	Not eligible	Not eligible	Not eligible	Eligible, satisfied	Not eligible	Eligible, satisfied	58.1190161435761	89.0999984741211			36.2000007629395	123.000001907349	4.19999980926514	138		6.38000011444092	3.79999995231628			41			135	75	20.6575
4761	Male	>=80	138	Male	45-59	Urban	0	0	1	Not eligible	Eligible, satisfied	Eligible, satisfied	Eligible, satisfied	Eligible, satisfied	Not eligible	Not eligible	Not eligible	Eligible, not satisfied	Not eligible	Eligible, satisfied	36.031818629195	140			36.2000007629395	116.999998092651											150	60	24.4561
4762	Female	>=80	85	Male	45-59	Urban	0	1	1	Not eligible	Eligible, satisfied	Eligible, satisfied	Not eligible	Not eligible	Not eligible	Not eligible	Not eligible	Eligible, not satisfied	Not eligible	Eligible, satisfied	45.8477153802432	94.3000030517578				121.999998092651											160	82	24
4763	Female	>=80	138	Male	45-59	Urban	0	0	0	Not eligible	Eligible, satisfied	Eligible, not satisfied	Eligible, not satisfied	Eligible, not satisfied	Not eligible	Not eligible	Not eligible	Eligible, satisfied	Not eligible	Not eligible	40.9306244095998	98.3000030517578			26	90	3.79999995231628	139	5.69999980926514					65			130	70
4764	Female	>=80	138	Male	45-59	Urban	0	1	1	Not eligible	Eligible, satisfied	Eligible, satisfied	Eligible, satisfied	Eligible, satisfied	Not eligible	Not eligible	Not eligible	Eligible, not satisfied	Not eligible	Eligible, satisfied	33.9593467671257	123			42.0999984741211	133.999996185303											150	84	19.7526
4765	Male	65-79	138	Male	45-59	Urban	1	0	0	Not eligible	Eligible, satisfied	Eligible, satisfied	Eligible, satisfied	Not eligible	Not eligible	Not eligible	Not eligible	Eligible, satisfied	Eligible, satisfied	Eligible, satisfied	85.2978839299326	72.5			27.8999996185303	98.0000019073486	4.90000009536743	139									120	70	22.0522
4766	Male	65-79	138	Male	45-59	Urban	0	1	1	Not eligible	Eligible, satisfied	Eligible, satisfied	Eligible, satisfied	Not eligible	Not eligible	Not eligible	Not eligible	Eligible, satisfied	Not eligible	Eligible, satisfied	55.727636008142	109			44	156.999998092651	4.30000019073486	144						54			130	80	23.3747
4768	Male	65-79	138	Male	45-59	Urban	0	1	1	Not eligible	Eligible, satisfied	Eligible, satisfied	Eligible, satisfied	Not eligible	Not eligible	Not eligible	Not eligible	Eligible, not satisfied	Not eligible	Eligible, not satisfied	79.7783373420707	77															140	70	26.6696
4769	Female	65-79	138	Male	45-59	Urban	0	1	0	Not eligible	Eligible, satisfied	Eligible, not satisfied	Eligible, satisfied	Eligible, satisfied	Not eligible	Not eligible	Not eligible	Eligible, not satisfied	Not eligible	Eligible, not satisfied	43.4953426870475	105			37.7000007629395	126.999998092651											140	70	26.7094
4771	Female	65-79	138	Male	45-59	Urban	1	1	1	Not eligible	Not eligible	Not eligible	Not eligible	Not eligible	Not eligible	Not eligible	Not eligible	Eligible, not satisfied	Eligible, not satisfied	Eligible, not satisfied	56.3222817109017	87.8000030517578					4.40000009536743	137									150	70	32.0204
4775	Female	>=80	85	Male	45-59	Urban	0	1	0	Not eligible	Eligible, satisfied	Eligible, satisfied	Not eligible	Not eligible	Not eligible	Not eligible	Not eligible	Eligible, not satisfied	Not eligible	Eligible, not satisfied	18.8860582784073	201			31.8999996185303	106.000003814697	5.40999984741211	139									156	88	34.2504
4776	Male	65-79	138	Male	45-59	Urban	0	1	1	Not eligible	Eligible, satisfied	Eligible, satisfied	Eligible, satisfied	Eligible, satisfied	Not eligible	Not eligible	Not eligible	Eligible, not satisfied	Not eligible	Eligible, not satisfied	63.6095411086495	100			43.9000015258789	145	4.40000009536743	144	6.40000009536743								145	80	26.097
4778	Female	>=80	138	Male	45-59	Urban	0	1	0	Not eligible	Eligible, satisfied	Eligible, not satisfied	Eligible, not satisfied	Eligible, not satisfied	Not eligible	Not eligible	Not eligible	Eligible, satisfied	Not eligible	Eligible, not satisfied	46.3575627180682	92.9000015258789			24.7000007629395	81.9999980926514	4.90000009536743	133	5.90000009536743								105	70	19.1108
4779	Female	>=80	138	Male	45-59	Urban	1	1	0	Not eligible	Eligible, satisfied	Eligible, satisfied	Eligible, satisfied	Eligible, satisfied	Not eligible	Not eligible	Not eligible	Eligible, satisfied	Eligible, satisfied	Eligible, satisfied	45.4129297844947	95.5999984741211							8.10000038146973								125	70	25.3155
4780	Male	65-79	138	Male	45-59	Urban	1	1	1	Not eligible	Eligible, satisfied	Eligible, satisfied	Eligible, satisfied	Eligible, satisfied	Not eligible	Not eligible	Not eligible	Eligible, not satisfied	Eligible, not satisfied	Eligible, satisfied	42.4271859412948	135			39.2999992370606	128.999996185303	3.90000009536743	143						48			155	60	23.3011
4781	Female	>=80	85	Male	45-59	Urban	0	1	0	Not eligible	Eligible, satisfied	Eligible, satisfied	Not eligible	Not eligible	Not eligible	Not eligible	Not eligible	Eligible, satisfied	Not eligible	Eligible, not satisfied	36.9680379587741	116			35.2999992370606	116.999998092651	4.48000001907349	137	5.30000019073486			2.38000011444092					120	70	26.7759
4782	Male	65-79	138	Male	45-59	Urban	0	1	1	Not eligible	Not eligible	Not eligible	Not eligible	Not eligible	Not eligible	Not eligible	Not eligible	Eligible, not satisfied	Not eligible	Eligible, satisfied	58.4530514664108	113			40.0999984741211	136.999998092651	3.90000009536743	144	5.40000009536743	5.25	2.13000011444092			72			144	70	24.8971
4784	Male	>=80	85	Male	45-59	Urban	1	1	1	Eligible, not satisfied	Eligible, not satisfied	Eligible, not satisfied	Eligible, not satisfied	Not eligible	Not eligible	Not eligible	Not eligible	Eligible, not satisfied	Eligible, not satisfied	Eligible, not satisfied	56.4380774075857	106			39.9000015258789	133.999996185303	5.05000019073486	138		4.19999980926514	2.5	3.06499993801117	0.8299999833107	80	9.65999984741211	40.4000015258789	141	60	28.4053
4785	Female	>=80	138	Male	45-59	Urban	1	1	0	Not eligible	Eligible, satisfied	Eligible, satisfied	Eligible, satisfied	Eligible, satisfied	Not eligible	Not eligible	Not eligible	Eligible, not satisfied	Eligible, not satisfied	Eligible, not satisfied	61.3045969238658	75.9000015258789			31.3999996185303	106.999998092651	4.40000009536743	134									170	70	40.9565
4786	Female	>=80	85	Male	45-59	Urban	0	1	0	Not eligible	Eligible, not satisfied	Eligible, not satisfied	Not eligible	Not eligible	Not eligible	Not eligible	Not eligible	Eligible, not satisfied	Not eligible	Eligible, satisfied	39.9773366201001	110			36.9000015258789	123.999996185303	4.96999979019165	142		5.88000011444092	3.77999997138977	2.41999995708466	1.17999994754791	79	10.460000038147		140	74	23.533
4787	Female	>=80	138	Male	45-59	Urban	0	1	0	Eligible, not satisfied	Eligible, not satisfied	Eligible, not satisfied	Eligible, not satisfied	Not eligible	Not eligible	Not eligible	Not eligible	Eligible, not satisfied	Not eligible	Eligible, not satisfied	58.2383309977083	82			32.5999984741211	111.999998092651	4.69999980926514	133	5.5					83			160	70	17.7096
4789	Male	65-79	85	Male	45-59	Urban	1	1	1	Not eligible	Eligible, satisfied	Eligible, satisfied	Not eligible	Not eligible	Not eligible	Not eligible	Not eligible	Eligible, satisfied	Eligible, satisfied	Eligible, not satisfied	48.4317588023718	121				101.999998092651											132	60	35.713
4791	Female	>=80	138	Male	45-59	Urban	0	1	1	Not eligible	Eligible, satisfied	Eligible, satisfied	Eligible, satisfied	Not eligible	Not eligible	Not eligible	Not eligible	Eligible, satisfied	Not eligible	Eligible, satisfied	66.6686289228397	72.9000015258789			38.4000015258789	128.000001907349											125	70	20.8117
4793	Female	>=80	138	Male	45-59	Urban	1	1	0	Eligible, not satisfied	Eligible, satisfied	Eligible, satisfied	Eligible, satisfied	Not eligible	Not eligible	Not eligible	Not eligible	Eligible, not satisfied	Eligible, not satisfied	Eligible, not satisfied	58.4082515107931	79			38.5999984741211	133.999996185303	4.40000009536743	143	6.69999980926514					119			180	85	27.1816
4794	Female	>=80	138	Male	45-59	Urban	1	1	0	Not eligible	Eligible, satisfied	Eligible, satisfied	Eligible, satisfied	Eligible, satisfied	Not eligible	Not eligible	Not eligible	Eligible, satisfied	Eligible, satisfied	Eligible, not satisfied	47.911962491658	90.4000015258789			35.0999984741211	116.999998092651	4.90000009536743	143	6.80000019073486					104			125	65	29.0437
4795	Male	<65	85	Male	45-59	Urban	1	1	0	Not eligible	Eligible, satisfied	Eligible, satisfied	Not eligible	Not eligible	Not eligible	Not eligible	Not eligible	Eligible, satisfied	Eligible, satisfied	Eligible, not satisfied	49.4567205108439	129			34.0999984741211	111.999998092651	3.8199999332428	135	6.5					238			110	64	26.5629
4796	Female	>=80	138	Male	45-59	Urban	0	1	1	Eligible, not satisfied	Eligible, satisfied	Eligible, satisfied	Eligible, satisfied	Not eligible	Not eligible	Not eligible	Not eligible	Eligible, not satisfied	Not eligible	Eligible, satisfied	63.2672204466212	71			44.2999992370606	143.999996185303	3.90000009536743	142	5.30000019073486					42			140	85	20.7031
4797	Male	>=80	138	Male	45-59	Urban	0	1	1	Eligible, not satisfied	Eligible, not satisfied	Eligible, not satisfied	Eligible, not satisfied	Not eligible	Not eligible	Not eligible	Not eligible	Eligible, not satisfied	Not eligible	Eligible, not satisfied	54.3314363072644	99.0999984741211			48.2000007629395	161.000003814697	4.09999990463257	142						129			140	70	27.1809
4798	Female	>=80	138	Male	45-59	Urban	0	1	0	Not eligible	Eligible, satisfied	Eligible, satisfied	Eligible, satisfied	Eligible, satisfied	Not eligible	Not eligible	Not eligible	Eligible, not satisfied	Not eligible	Eligible, not satisfied	48.1797700847522	92.0999984741211			37.5	126.999998092651	4.5	142	5.5					47			130	90	30.111
4800	Male	>=80	138	Male	45-59	Urban	0	1	0	Eligible, not satisfied	Eligible, satisfied	Eligible, satisfied	Eligible, satisfied	Not eligible	Not eligible	Not eligible	Not eligible	Eligible, not satisfied	Not eligible	Eligible, satisfied	53.053661234374	109			41.5	141.999998092651	4	140									160	85	25.3515
4801	Male	>=80	85	Male	45-59	Urban	1	1	1	Not eligible	Eligible, satisfied	Eligible, satisfied	Not eligible	Not eligible	Not eligible	Not eligible	Not eligible	Eligible, not satisfied	Eligible, not satisfied	Eligible, not satisfied	39.9667623367247	130			28.8999996185303	91.0000038146973	4.07000017166138		6.90000009536743								180	90	27.0538
4802	Female	65-79	85	Male	45-59	Urban	0	1	0	Eligible, not satisfied	Eligible, not satisfied	Eligible, not satisfied	Eligible, not satisfied	Not eligible	Not eligible	Not eligible	Not eligible	Eligible, not satisfied	Not eligible	Eligible, satisfied	69.1414025172656	72.4000015258789			37.4000015258789	128.999996185303	3.82999992370605	146		5.94999980926514	2.96000003814697						184	88	21.0962
4803	Female	65-79	138	Male	45-59	Urban	0	1	0	Not eligible	Eligible, satisfied	Eligible, satisfied	Eligible, satisfied	Eligible, satisfied	Not eligible	Not eligible	Not eligible	Eligible, not satisfied	Not eligible	Eligible, not satisfied	51.235765276702	94.4000015258789			40.4000015258789	123.999996185303	3.90000009536743	143		6	4.03999996185303	2.4300000667572		59			150	80	28.2904
4804	Female	>=80	138	Male	45-59	Urban	1	1	1	Not eligible	Eligible, satisfied	Eligible, satisfied	Eligible, satisfied	Eligible, satisfied	Not eligible	Not eligible	Not eligible	Eligible, satisfied	Eligible, satisfied	Eligible, not satisfied	23.6165289570211	171			35.2000007629395	116.000003814697											120	50	43.1458
4807	Male	>=80	138	Male	45-59	Urban	0	1	1	Not eligible	Eligible, satisfied	Eligible, not satisfied	Eligible, not satisfied	Eligible, not satisfied	Not eligible	Not eligible	Not eligible	Eligible, satisfied	Not eligible	Eligible, satisfied	40.1875276165713	134			36.7999992370606	120	4.30000019073486	143						232			130	70	22.7903
4809	Male	>=80	85	Male	45-59	Urban	0	0	1	Eligible, not satisfied	Eligible, not satisfied	Eligible, not satisfied	Eligible, not satisfied	Not eligible	Not eligible	Not eligible	Not eligible	Eligible, satisfied	Not eligible	Eligible, satisfied	77.6567038993444	80			42.9000015258789	145	3.89000010490418	136									119	59	20.4783
4810	Male	>=80	138	Male	45-59	Urban	0	0	0	Eligible, not satisfied	Eligible, satisfied	Eligible, satisfied	Eligible, satisfied	Not eligible	Not eligible	Not eligible	Not eligible	Eligible, not satisfied	Not eligible	Eligible, satisfied	58.1118179653516	96.5			39.2000007629395	128.999996185303	3.70000004768372	143						108			150	80	22.0156
4812	Female	>=80	138	Male	45-59	Urban	0	1	0	Not eligible	Eligible, not satisfied	Eligible, not satisfied	Eligible, not satisfied	Not eligible	Not eligible	Not eligible	Not eligible	Eligible, satisfied	Not eligible	Eligible, satisfied	79.7003191431477	51.9000015258789			36.9000015258789	118.000001907349	4.19999980926514	140									135	70	24.623
4813	Female	65-79	138	Male	45-59	Urban	0	1	0	Eligible, not satisfied	Eligible, not satisfied	Eligible, not satisfied	Eligible, not satisfied	Not eligible	Not eligible	Not eligible	Not eligible	Eligible, satisfied	Not eligible	Eligible, not satisfied	55.8719259317409	88.9000015258789			41.2999992370605	136.000003814697											135	80	32.757
4814	Female	>=80	85	Male	45-59	Urban	0	1	1	Not eligible	Eligible, satisfied	Eligible, not satisfied	Not eligible	Not eligible	Not eligible	Not eligible	Not eligible	Eligible, not satisfied	Not eligible	Not eligible	49.3812425277606	89.1999969482422				120											180	88
4815	Female	>=80	138	Male	45-59	Urban	0	1	1	Not eligible	Eligible, satisfied	Eligible, not satisfied	Eligible, not satisfied	Not eligible	Not eligible	Not eligible	Not eligible	Eligible, not satisfied	Not eligible	Eligible, satisfied	30.6051526143153	138			31.6000003814697	100	4.59999990463257	140									150	60	19.736
4819	Female	>=80	138	Male	45-59	Urban	1	1	0	Not eligible	Eligible, satisfied	Eligible, satisfied	Eligible, satisfied	Not eligible	Not eligible	Not eligible	Not eligible	Eligible, not satisfied	Eligible, not satisfied	Not eligible	57.6309381577805	78.5			44.9000015258789	145			8.10000038146973					73			140	70
4821	Female	>=80	138	Male	45-59	Urban	0	1	1	Not eligible	Eligible, not satisfied	Eligible, not satisfied	Eligible, not satisfied	Not eligible	Not eligible	Not eligible	Not eligible	Eligible, satisfied	Not eligible	Eligible, not satisfied	46.7346962777553	97.8000030517578			35	111.000003814697											125	70	39.3011
4822	Male	>=80	85	Male	45-59	Urban	1	1	1	Eligible, not satisfied	Eligible, satisfied	Eligible, not satisfied	Eligible, satisfied	Not eligible	Not eligible	Not eligible	Not eligible	Eligible, satisfied	Eligible, satisfied	Eligible, not satisfied	56.6889467216832	105							6.80000019073486								134	68	25.9095
4823	Female	65-79	138	Male	45-59	Urban	1	1	0	Eligible, not satisfied	Eligible, satisfied	Eligible, satisfied	Eligible, satisfied	Not eligible	Not eligible	Not eligible	Not eligible	Eligible, satisfied	Eligible, satisfied	Eligible, not satisfied	55.2572645909996	92.9000015258789			38.2000007629395	128.000001907349											130	85	35.2508
4824	Female	65-79	85	Male	45-59	Urban	1	1	0	Not eligible	Eligible, satisfied	Eligible, not satisfied	Not eligible	Not eligible	Not eligible	Not eligible	Not eligible	Eligible, satisfied	Eligible, satisfied	Eligible, not satisfied	35.7725649730244	122				121.000003814697			6.59999990463257								126	72	26.0375
4827	Female	>=80	85	Male	45-59	Urban	1	1	1	Not eligible	Eligible, satisfied	Eligible, satisfied	Not eligible	Not eligible	Not eligible	Not eligible	Not eligible	Eligible, not satisfied	Eligible, not satisfied	Eligible, not satisfied	63.7618658095766	75.1999969482422	2.90000009536743	1.89999997615814						3.75999999046326	1.7150000333786						168	76	31.9311
4828	Female	65-79	85	Male	45-59	Urban	1	1	0	Eligible, not satisfied	Eligible, not satisfied	Eligible, not satisfied	Eligible, not satisfied	Not eligible	Not eligible	Not eligible	Not eligible	Eligible, satisfied	Eligible, satisfied	Eligible, not satisfied	58.0110297098783	84.1999969482422	20.3999996185303	3.70000004768372	39.0999984741211	131.999998092651	4.01999998092651	139	6.80000019073486	3.02999997138977							139	82	30.4076
4829	Female	65-79	138	Male	45-59	Urban	0	1	1	Eligible, not satisfied	Eligible, not satisfied	Eligible, not satisfied	Eligible, not satisfied	Not eligible	Not eligible	Not eligible	Not eligible	Eligible, satisfied	Not eligible	Eligible, satisfied	56.8169275107747	88.6999969482422			48.0999984741211	170											105	60	19.7777
4831	Female	<65	138	Male	45-59	Urban	1	1	0	Not eligible	Eligible, satisfied	Eligible, satisfied	Eligible, satisfied	Not eligible	Not eligible	Not eligible	Not eligible	Eligible, satisfied	Eligible, satisfied	Eligible, not satisfied	68.274068727034	78.9000015258789			40.7999992370605	141.000003814697			7.69999980926514								120	75	40.1639
4837	Male	65-79	85	Male	45-59	Urban	1	1	1	Not eligible	Eligible, satisfied	Eligible, not satisfied	Not eligible	Not eligible	Not eligible	Not eligible	Not eligible	Eligible, not satisfied	Eligible, not satisfied	Eligible, not satisfied	88.1445725363447	65.8000030517578			31	105	4.17999982833862	137	6.80000019073486								140	75	35.8177
4838	Female	65-79	138	Male	45-59	Urban	0	0	0	Not eligible	Eligible, not satisfied	Eligible, not satisfied	Eligible, not satisfied	Not eligible	Not eligible	Not eligible	Not eligible	Eligible, not satisfied	Not eligible	Eligible, not satisfied	58.0110297098783	84.1999969482422			42.7999992370606	146.000003814697	3.79999995231628	142									160	70	25.721
4844	Female	>=80	138	Male	45-59	Urban	0	0	1	Not eligible	Eligible, not satisfied	Eligible, not satisfied	Eligible, not satisfied	Not eligible	Not eligible	Not eligible	Not eligible	Eligible, satisfied	Not eligible	Eligible, satisfied	37.7926934720315	110			46.0999984741211	156.000003814697	3.70000004768372	141									137	69	23.3067
4846	Male	>=80	85	Male	45-59	Urban	0	1	1	Eligible, not satisfied	Eligible, not satisfied	Eligible, not satisfied	Eligible, not satisfied	Not eligible	Not eligible	Not eligible	Not eligible	Eligible, not satisfied	Not eligible	Eligible, not satisfied	52.6344413278747	111	37.7999992370606	2	42.9000015258789	141.000003814697											150	75	29.321
4847	Female	65-79	138	Male	45-59	Urban	0	1	0	Eligible, not satisfied	Eligible, satisfied	Eligible, satisfied	Eligible, satisfied	Not eligible	Not eligible	Not eligible	Not eligible	Eligible, satisfied	Not eligible	Eligible, not satisfied	44.6240327078223	104			38.7999992370606	133.999996185303	4.5	145									138	85	27.95
4848	Female	65-79	138	Male	45-59	Urban	0	1	0	Eligible, not satisfied	Eligible, satisfied	Eligible, satisfied	Eligible, satisfied	Eligible, satisfied	Not eligible	Not eligible	Not eligible	Eligible, not satisfied	Not eligible	Eligible, satisfied	50.741278530027	91.9000015258789			37.4000015258789	128.999996185303	4.09999990463257	140						60			150	80	23.4375
4849	Female	>=80	85	Male	45-59	Urban	0	1	1	Not eligible	Eligible, satisfied	Eligible, satisfied	Not eligible	Not eligible	Not eligible	Not eligible	Not eligible	Eligible, not satisfied	Not eligible	Not eligible	45.0485205078551	96.8000030517578				106.999998092651											150	70
4851	Male	<65	138	Male	45-59	Urban	0	1	0	Not eligible	Eligible, satisfied	Eligible, satisfied	Eligible, satisfied	Not eligible	Not eligible	Not eligible	Not eligible	Eligible, not satisfied	Not eligible	Eligible, not satisfied	74.42327740325	92			44.4000015258789	153.999996185303	4.09999990463257	139	5.59999990463257	5.88000011444092	4.19999980926514			5			150	80	28.306
4853	Female	65-79	85	Male	45-59	Urban	0	1	0	Not eligible	Eligible, satisfied	Eligible, satisfied	Not eligible	Not eligible	Not eligible	Not eligible	Not eligible	Eligible, satisfied	Not eligible	Eligible, satisfied	41.627792176339	107				90			5.19999980926514								130	80	24.974
4855	Female	>=80	138	Male	45-59	Urban	1	1	1	Not eligible	Eligible, satisfied	Eligible, not satisfied	Eligible, not satisfied	Eligible, not satisfied	Not eligible	Not eligible	Not eligible	Eligible, satisfied	Eligible, satisfied	Not eligible	33.0704154019168	125			41.4000015258789	131.999998092651											135	80
4856	Male	<65	138	Male	45-59	Urban	0	0	0	Not eligible	Not eligible	Not eligible	Not eligible	Not eligible	Not eligible	Not eligible	Not eligible	Eligible, satisfied	Not eligible	Eligible, satisfied	49.3333518742311	137	20		47.7999992370606	160	4.09999990463257	141						71			100	70	21.8776
4857	Female	<65	138	Male	45-59	Urban	0	1	0	Not eligible	Eligible, not satisfied	Eligible, not satisfied	Eligible, not satisfied	Eligible, not satisfied	Not eligible	Not eligible	Not eligible	Eligible, satisfied	Not eligible	Eligible, satisfied	32.8513354686918	142	15		52.7000007629395	178.999996185303											115	70	20.7224
4860	Male	<65	138	Male	45-59	Urban	0	0	0	Eligible, not satisfied	Eligible, satisfied	Eligible, not satisfied	Eligible, not satisfied	Not eligible	Not eligible	Not eligible	Not eligible	Eligible, satisfied	Not eligible	Eligible, not satisfied	67.8798664767279	104			46.2999992370606	158.999996185303											125	85	31.2809
4861	Male	65-79	138	Male	45-59	Urban	0	1	0	Eligible, not satisfied	Eligible, satisfied	Eligible, not satisfied	Eligible, not satisfied	Not eligible	Not eligible	Not eligible	Not eligible	Eligible, not satisfied	Not eligible	Eligible, satisfied	61.3549559802912	99.5			43.5	148.000001907349	4.40000009536743	144						87			140	75	23.3423
4862	Female	65-79	85	Male	45-59	Urban	0	1	1	Not eligible	Eligible, not satisfied	Eligible, not satisfied	Not eligible	Not eligible	Not eligible	Not eligible	Not eligible	Eligible, not satisfied	Not eligible	Eligible, satisfied	61.7870010269008	81.8000030517578								3.80999994277954	1.55999994277954						140	90	23.7118
4863	Female	65-79	85	Male	45-59	Urban	0	0	0	Not eligible	Eligible, satisfied	Eligible, satisfied	Not eligible	Not eligible	Not eligible	Not eligible	Not eligible	Eligible, satisfied	Not eligible	Eligible, not satisfied	45.8956813129583	104			39.0999984741211	133.000001907349	4.59000015258789	140						43.4000015258789			128	70	35.4191
4864	Female	65-79	138	Male	45-59	Urban	0	1	1	Not eligible	Eligible, satisfied	Eligible, satisfied	Eligible, satisfied	Eligible, satisfied	Not eligible	Not eligible	Not eligible	Eligible, not satisfied	Not eligible	Eligible, not satisfied	42.5863697637175	110			39.0999984741211	131.000003814697											145	80	33.4816
4865	Male	>=80	85	Male	45-59	Urban	0	1	1	Not eligible	Eligible, satisfied	Eligible, satisfied	Not eligible	Not eligible	Not eligible	Not eligible	Not eligible	Eligible, satisfied	Not eligible	Eligible, satisfied	52.3135096064932	109			36.7999992370606	123.000001907349	4.71999979019165										134	62	24.7721
4866	Female	>=80	85	Male	45-59	Urban	0	0	1	Not eligible	Eligible, not satisfied	Eligible, not satisfied	Not eligible	Not eligible	Not eligible	Not eligible	Not eligible	Eligible, not satisfied	Not eligible	Not eligible	33.3035401831991	125				121.999998092651											150	68
4868	Female	65-79	138	Male	45-59	Urban	0	1	1	Eligible, not satisfied	Eligible, satisfied	Eligible, satisfied	Eligible, satisfied	Not eligible	Not eligible	Not eligible	Not eligible	Eligible, not satisfied	Not eligible	Eligible, not satisfied	53.6514135856475	91.4000015258789			41.5	138.000001907349	3.70000004768372	137	6.30000019073486	7	3.13000011444092			86			140	70	31.6337
4870	Female	>=80	85	Male	45-59	Urban	0	1	1	Not eligible	Eligible, satisfied	Eligible, not satisfied	Not eligible	Not eligible	Not eligible	Not eligible	Not eligible	Eligible, satisfied	Not eligible	Eligible, not satisfied	41.2832530933225	99.9000015258789				128.999996185303											108	80	29.8233
4871	Female	>=80	138	Male	45-59	Urban	1	1	0	Not eligible	Eligible, satisfied	Eligible, satisfied	Eligible, satisfied	Eligible, satisfied	Not eligible	Not eligible	Not eligible	Eligible, not satisfied	Eligible, not satisfied	Eligible, not satisfied	31.8458511495506	126							8.39999961853027								145	95	39.8943
4872	Male	>=80	85	Male	45-59	Urban	0	1	0	Eligible, not satisfied	Eligible, not satisfied	Eligible, not satisfied	Eligible, not satisfied	Not eligible	Not eligible	Not eligible	Not eligible	Eligible, not satisfied	Not eligible	Eligible, not satisfied	51.6515963242336	107			45.2999992370606	153.999996185303	3.4300000667572	141	6	7.21999979019165	4.55999994277954						140	90	25.9043
4874	Female	>=80	85	Male	45-59	Urban	1	1	0	Not eligible	Eligible, satisfied	Eligible, satisfied	Not eligible	Not eligible	Not eligible	Not eligible	Not eligible	Eligible, not satisfied	Eligible, not satisfied	Eligible, not satisfied	52.0486516661168	86.4000015258789			40.9000015258789	136.999998092651			7.30000019073486								170	66	35.4925
4875	Female	<65	140	Female	45-59	Urban	0	0	0	Eligible, not satisfied	Eligible, satisfied	Eligible, satisfied	Eligible, satisfied	Not eligible	Not eligible	Not eligible	Not eligible	Eligible, satisfied	Not eligible	Eligible, not satisfied	78.8464668057771	75.0999984741211			40.7000007629395	136.000003814697											125	80	27.6817
4877	Male	65-79	85	Male	45-59	Urban	1	1	1	Not eligible	Eligible, not satisfied	Eligible, not satisfied	Not eligible	Not eligible	Not eligible	Not eligible	Not eligible	Eligible, not satisfied	Eligible, not satisfied	Eligible, not satisfied	49.3187117849938	122	223.300003051758	40.5999984741211					11.1999998092651								150	68	27.9155
4880	Male	65-79	138	Male	45-59	Urban	0	1	1	Not eligible	Eligible, satisfied	Eligible, satisfied	Eligible, satisfied	Eligible, satisfied	Not eligible	Not eligible	Not eligible	Eligible, satisfied	Not eligible	Eligible, not satisfied	75.200308482198	83.5999984741211															130	65	28.4011
4881	Female	65-79	85	Male	45-59	Urban	1	1	0	Not eligible	Eligible, satisfied	Eligible, satisfied	Not eligible	Not eligible	Not eligible	Not eligible	Not eligible	Eligible, not satisfied	Eligible, not satisfied	Eligible, not satisfied	40.4211790564424	109			38.9000015258789	133.000001907349	3.78999996185303										160	80	32.3884
4882	Female	<65	140	Female	45-59	Urban	1	1	1	Eligible, not satisfied	Eligible, satisfied	Eligible, satisfied	Eligible, satisfied	Eligible, satisfied	Not eligible	Not eligible	Not eligible	Eligible, satisfied	Eligible, satisfied	Eligible, not satisfied	82.0171842419139	70.1999969482422			39.2000007629395	123.999996185303	4	143	6.5					93			120	76	25.6055
4886	Female	>=80	85	Male	45-59	Urban	0	1	1	Not eligible	Eligible, satisfied	Eligible, satisfied	Not eligible	Not eligible	Not eligible	Not eligible	Not eligible	Eligible, satisfied	Not eligible	Eligible, satisfied	27.0982095562973	144				118.999996185303											136	60	24.5268
4888	Male	65-79	138	Male	45-59	Urban	0	1	0	Eligible, not satisfied	Eligible, not satisfied	Eligible, not satisfied	Eligible, not satisfied	Not eligible	Not eligible	Not eligible	Not eligible	Eligible, satisfied	Not eligible	Eligible, not satisfied	61.5220018318736	104															138	65	34.5405
4889	Female	65-79	85	Male	45-59	Urban	1	1	0	Not eligible	Eligible, satisfied	Eligible, satisfied	Not eligible	Not eligible	Not eligible	Not eligible	Not eligible	Eligible, not satisfied	Eligible, not satisfied	Eligible, not satisfied	47.0465492338093	96.6999969482422	9.60000038146973	2					8.60000038146973								140	62	26.5625
4893	Female	65-79	85	Male	45-59	Urban	0	1	0	Eligible, not satisfied	Eligible, not satisfied	Eligible, not satisfied	Eligible, not satisfied	Not eligible	Not eligible	Not eligible	Not eligible	Eligible, not satisfied	Not eligible	Not eligible	58.3239617928427	86.8000030517578			38	128.999996185303		133									169	83
4894	Female	>=80	138	Male	45-59	Urban	0	1	1	Not eligible	Eligible, satisfied	Eligible, not satisfied	Eligible, not satisfied	Eligible, not satisfied	Not eligible	Not eligible	Not eligible	Eligible, not satisfied	Not eligible	Not eligible	39.352956516038	107			46.0999984741211	145											160	70
4896	Male	65-79	85	Male	45-59	Urban	0	1	1	Not eligible	Eligible, satisfied	Eligible, satisfied	Not eligible	Not eligible	Not eligible	Not eligible	Not eligible	Eligible, satisfied	Not eligible	Eligible, not satisfied	24.7202909489768	205			39.7000007629395	130	3.66000008583069	138	5.30000019073486								127	67	30.1162
4897	Female	65-79	138	Male	45-59	Urban	0	1	1	Not eligible	Eligible, satisfied	Eligible, satisfied	Eligible, satisfied	Eligible, satisfied	Not eligible	Not eligible	Not eligible	Eligible, not satisfied	Not eligible	Eligible, not satisfied	26.5562768896408	157			39	131.999998092651	4.80000019073486	129	5.5					77			140	80	27.1416
4900	Male	>=80	85	Male	45-59	Urban	1	1	1	Eligible, not satisfied	Eligible, satisfied	Eligible, satisfied	Eligible, satisfied	Eligible, not satisfied	Not eligible	Not eligible	Not eligible	Eligible, satisfied	Eligible, satisfied	Eligible, satisfied	41.2516402193739	135	13.5	1.39999997615814	35.0999984741211	116.999998092651	4.42000007629395										102	61	20.2688
4901	Female	>=80	138	Male	45-59	Urban	0	1	1	Not eligible	Eligible, satisfied	Eligible, not satisfied	Eligible, satisfied	Eligible, satisfied	Not eligible	Not eligible	Not eligible	Eligible, not satisfied	Not eligible	Not eligible	31.705539035007	125			36.1499996185303	113.999996185303	4.19999980926514	138									145	85
4903	Female	>=80	85	Male	45-59	Urban	0	1	1	Not eligible	Eligible, satisfied	Eligible, satisfied	Not eligible	Not eligible	Not eligible	Not eligible	Not eligible	Eligible, not satisfied	Not eligible	Eligible, not satisfied	49.3812425277606	89.1999969482422	9.39999961853027	0.899999976158142	40.4000015258789	138.000001907349	4.01000022888184	139	5.80000019073486	3.03999996185303	0.810000002384186						154	86	32.4675
4905	Male	<65	138	Male	45-59	Urban	0	1	0	Eligible, not satisfied	Eligible, not satisfied	Eligible, not satisfied	Eligible, not satisfied	Not eligible	Not eligible	Not eligible	Not eligible	Eligible, satisfied	Not eligible	Eligible, not satisfied	57.6296641400056	115			39.9000015258789	143.000001907349	4	134	5.5					52			75	60	27.4693
4906	Female	>=80	138	Male	45-59	Urban	0	1	0	Not eligible	Eligible, satisfied	Eligible, satisfied	Eligible, satisfied	Eligible, satisfied	Not eligible	Not eligible	Not eligible	Eligible, not satisfied	Not eligible	Eligible, not satisfied	26.3160514391987	151			35.7000007629395	115	4.69999980926514	142				2.32999992370605		59			130	90	30.7306
4907	Female	>=80	85	Male	45-59	Urban	1	1	1	Not eligible	Eligible, satisfied	Eligible, satisfied	Not eligible	Not eligible	Not eligible	Not eligible	Not eligible	Eligible, satisfied	Eligible, satisfied	Eligible, satisfied	41.9909303286213	102							6.30000019073486								130	66	20.1552
4910	Male	65-79	85	Male	45-59	Urban	1	1	1	Not eligible	Eligible, satisfied	Eligible, satisfied	Not eligible	Not eligible	Not eligible	Not eligible	Not eligible	Eligible, satisfied	Eligible, satisfied	Eligible, not satisfied	52.4168042962186	114				123.000001907349											134	66	29.3848
4911	Male	>=80	138	Male	45-59	Urban	0	1	1	Eligible, not satisfied	Eligible, satisfied	Eligible, satisfied	Eligible, satisfied	Eligible, satisfied	Not eligible	Not eligible	Not eligible	Eligible, not satisfied	Not eligible	Eligible, satisfied	39.6095062705004	138			39.2999992370606	126.999998092651	3.79999995231628	142						153			170	50	22.3742
4913	Female	>=80	85	Male	45-59	Urban	0	1	0	Not eligible	Eligible, satisfied	Eligible, satisfied	Not eligible	Not eligible	Not eligible	Not eligible	Not eligible	Eligible, not satisfied	Not eligible	Eligible, not satisfied	31.0265327271745	128				135											160	78	27.1203
4915	Male	>=80	85	Male	45-59	Urban	1	1	0	Not eligible	Eligible, satisfied	Eligible, satisfied	Not eligible	Not eligible	Not eligible	Not eligible	Not eligible	Eligible, not satisfied	Not eligible	Eligible, satisfied	24.1494439853773	209	126.300003051758	18	33.5	113.000001907349	4.05999994277954										166	64	24.2031
4917	Female	>=80	85	Male	45-59	Urban	0	1	0	Not eligible	Eligible, satisfied	Eligible, not satisfied	Not eligible	Not eligible	Not eligible	Not eligible	Not eligible	Eligible, not satisfied	Not eligible	Eligible, not satisfied	64.1324923424504	69.8000030517578			42.2999992370606	138.000001907349											144	86	26.093
4920	Female	>=80	140	Female	45-59	Urban	0	1	0	Not eligible	Eligible, not satisfied	Eligible, not satisfied	Eligible, not satisfied	Eligible, not satisfied	Not eligible	Not eligible	Not eligible	Eligible, not satisfied	Not eligible	Eligible, satisfied	41.047042847687	107			31.7999992370606	111.999998092651	4.09999990463257	143	6.09999990463257					100			150	80	25.1039
4923	Female	>=80	85	Male	45-59	Urban	0	1	0	Not eligible	Eligible, satisfied	Eligible, satisfied	Not eligible	Not eligible	Not eligible	Not eligible	Not eligible	Eligible, satisfied	Not eligible	Eligible, not satisfied	23.4689239396966	166			39.5999984741211	126.000003814697	4.32999992370605	140	5.5								136	66	36
4924	Female	>=80	85	Male	45-59	Urban	0	1	0	Eligible, not satisfied	Eligible, satisfied	Eligible, satisfied	Eligible, satisfied	Not eligible	Not eligible	Not eligible	Not eligible	Eligible, not satisfied	Not eligible	Eligible, satisfied	46.1231301312903	96.5999984741211	5.30000019073486	0.600000023841858	36.7000007629395	121.999998092651		140	5.5			2.0699999332428	0.980000019073486				170	80	23.7253
4925	Female	65-79	140	Female	45-59	Urban	0	1	0	Eligible, not satisfied	Eligible, satisfied	Eligible, satisfied	Eligible, satisfied	Not eligible	Not eligible	Not eligible	Not eligible	Eligible, not satisfied	Not eligible	Eligible, not satisfied	55.1345352710773	85.8000030517578			39.7000007629395	136.000003814697	4	144		9.25	6.71999979019165						140	80	29.0943
4929	Female	>=80	36	Male	45-59	Non-urban	0	1	0	Eligible, not satisfied	Eligible, satisfied	Eligible, satisfied	Not eligible	Not eligible	Not eligible	Not eligible	Not eligible	Eligible, not satisfied	Not eligible	Eligible, satisfied	55.4874435974789	81				126											143	71	20.202
4932	Female	>=80	85	Male	45-59	Urban	0	1	1	Not eligible	Eligible, satisfied	Eligible, not satisfied	Not eligible	Not eligible	Not eligible	Not eligible	Not eligible	Eligible, not satisfied	Not eligible	Eligible, satisfied	29.5038081446048	135			43.5999984741211	140	3.63000011444092										150	90	24.974
4934	Female	>=80	138	Male	45-59	Urban	0	1	0	Not eligible	Eligible, satisfied	Eligible, not satisfied	Eligible, not satisfied	Eligible, not satisfied	Not eligible	Not eligible	Not eligible	Eligible, not satisfied	Not eligible	Not eligible	43.2649322543663	96.0999984741211			39.4000015258789	128.000001907349	4.19999980926514	146	5.69999980926514					39			160	62
4935	Male	>=80	85	Male	45-59	Urban	0	1	0	Not eligible	Eligible, satisfied	Eligible, not satisfied	Not eligible	Not eligible	Not eligible	Not eligible	Not eligible	Eligible, not satisfied	Not eligible	Eligible, not satisfied	33.2064614717725	156					3.99000000953674										144	66	32.7186
4936	Female	>=80	85	Male	45-59	Urban	0	1	1	Eligible, not satisfied	Eligible, satisfied	Eligible, satisfied	Eligible, not satisfied	Not eligible	Not eligible	Not eligible	Not eligible	Eligible, satisfied	Not eligible	Eligible, not satisfied	52.5740124101559	87.6999969482422			40.5	138.999996185303											125	80	31.139
4937	Male	65-79	138	Male	45-59	Urban	0	1	1	Not eligible	Eligible, satisfied	Eligible, satisfied	Eligible, satisfied	Not eligible	Not eligible	Not eligible	Not eligible	Eligible, not satisfied	Not eligible	Eligible, satisfied	58.5699964587029	104			39.0999984741211	131.000003814697	4.09999990463257	143									180	80	24.6097
4938	Female	>=80	85	Male	45-59	Urban	0	1	0	Eligible, not satisfied	Eligible, not satisfied	Eligible, not satisfied	Eligible, not satisfied	Not eligible	Not eligible	Not eligible	Not eligible	Eligible, not satisfied	Not eligible	Eligible, satisfied	53.2538568772659	83.8000030517578															180	92	23.0681
4939	Female	65-79	138	Male	45-59	Urban	0	1	0	Not eligible	Eligible, satisfied	Eligible, not satisfied	Eligible, satisfied	Eligible, not satisfied	Not eligible	Not eligible	Not eligible	Eligible, satisfied	Not eligible	Eligible, satisfied	40.7864974430954	114															120	80	23.3377
4947	Female	65-79	138	Male	45-59	Urban	0	1	0	Not eligible	Not eligible	Not eligible	Not eligible	Not eligible	Not eligible	Not eligible	Not eligible	Eligible, satisfied	Not eligible	Eligible, not satisfied	59.4961113703846	87.9000015258789			40.5	136.000003814697	4.19999980926514	140									130	80	39.5197
4949	Female	>=80	140	Female	45-59	Urban	0	1	0	Eligible, not satisfied	Eligible, satisfied	Eligible, satisfied	Eligible, satisfied	Eligible, satisfied	Not eligible	Not eligible	Not eligible	Eligible, satisfied	Not eligible	Eligible, not satisfied	54.3306256897497	79.5999984741211			38.2000007629395	128.999996185303	3.90000009536743	140						48			130	60	40.8163
4951	Male	>=80	85	Male	45-59	Urban	0	1	0	Not eligible	Eligible, satisfied	Eligible, satisfied	Not eligible	Not eligible	Not eligible	Not eligible	Not eligible	Eligible, not satisfied	Not eligible	Eligible, not satisfied	78.8452303218811	74	5.40000009536743	1.20000004768372	33.0000013113022	103	3.3199999332428	143									160	92	25.6896
4957	Male	>=80	85	Male	45-59	Urban	0	1	1	Not eligible	Eligible, satisfied	Eligible, satisfied	Not eligible	Not eligible	Not eligible	Not eligible	Not eligible	Eligible, satisfied	Not eligible	Eligible, satisfied	29.7221515032969	175				106.000003814697											100	70	21.3294
4960	Female	65-79	85	Male	45-59	Urban	1	1	1	Eligible, not satisfied	Eligible, satisfied	Eligible, satisfied	Eligible, not satisfied	Not eligible	Not eligible	Not eligible	Not eligible	Eligible, not satisfied	Eligible, not satisfied	Eligible, satisfied	84.5699046962294	59.7000007629395								3.10999989509583	1.60500001907349						165	88	24.4352
4962	Female	65-79	85	Male	45-59	Urban	1	1	1	Eligible, not satisfied	Eligible, not satisfied	Eligible, not satisfied	Eligible, not satisfied	Not eligible	Not eligible	Not eligible	Not eligible	Eligible, not satisfied	Eligible, not satisfied	Not eligible	98.0669637659159	44.2000007629395			43.7999992370605	146.000003814697	4.40000009536743		6.59999990463257	3.67000007629395	1.0900000333786						160	80
4964	Male	>=80	85	Male	45-59	Urban	0	1	1	Not eligible	Eligible, satisfied	Eligible, satisfied	Not eligible	Not eligible	Not eligible	Not eligible	Not eligible	Eligible, not satisfied	Not eligible	Eligible, not satisfied	48.0204014124619	117			36.5999984741211	123.000001907349	4.48000001907349		5.69999980926514								150	76	29.7608
4965	Female	>=80	138	Male	45-59	Urban	1	1	0	Not eligible	Eligible, satisfied	Eligible, not satisfied	Eligible, not satisfied	Eligible, not satisfied	Not eligible	Not eligible	Not eligible	Not eligible	Not eligible	Not eligible	24.3653158395694	160			32.4000015258789	110	6.40000009536743	142	6.90000009536743					67
4966	Female	>=80	85	Male	45-59	Urban	0	1	1	Eligible, not satisfied	Eligible, satisfied	Eligible, not satisfied	Eligible, satisfied	Eligible, satisfied	Not eligible	Not eligible	Not eligible	Eligible, satisfied	Not eligible	Eligible, satisfied	62.0266546465807	74.3000030517578			40.9000015258789	140											139	75	22.9218
4970	Male	>=80	85	Male	45-59	Urban	0	1	0	Not eligible	Eligible, satisfied	Eligible, not satisfied	Not eligible	Not eligible	Not eligible	Not eligible	Not eligible	Eligible, satisfied	Not eligible	Eligible, not satisfied	45.0681556862591	115				120											128	68	30.1194
4974	Female	65-79	138	Male	45-59	Urban	0	1	1	Not eligible	Eligible, satisfied	Eligible, satisfied	Eligible, satisfied	Eligible, satisfied	Not eligible	Not eligible	Not eligible	Eligible, satisfied	Not eligible	Eligible, satisfied	44.2251010966169	106			42.7000007629395	143.000001907349	4.19999980926514	144	5.5	5.30999994277954	2.49000000953674			75			130	85	24.623
4976	Female	<65	138	Male	45-59	Urban	0	1	0	Not eligible	Eligible, satisfied	Eligible, satisfied	Eligible, satisfied	Not eligible	Not eligible	Not eligible	Not eligible	Eligible, satisfied	Not eligible	Eligible, not satisfied	47.1028538812122	115			38	125											135	70	25.5588
4979	Female	>=80	138	Male	45-59	Urban	0	1	1	Not eligible	Eligible, satisfied	Eligible, satisfied	Eligible, satisfied	Eligible, satisfied	Not eligible	Not eligible	Not eligible	Eligible, not satisfied	Not eligible	Eligible, satisfied	32.059123731618	129			37	126.999998092651	4.19999980926514	143						84			160	85	24.7768
4982	Female	65-79	85	Male	45-59	Urban	1	1	0	Not eligible	Not eligible	Not eligible	Not eligible	Not eligible	Not eligible	Not eligible	Not eligible	Eligible, satisfied	Eligible, satisfied	Eligible, not satisfied	90.2713744309074	52.2000007629395	30.2999992370606	3.70000004768372					7.90000009536743	3.88000011444092	2.07999992370605						138	84	29.8739
4986	Female	65-79	85	Male	45-59	Urban	0	1	1	Not eligible	Eligible, satisfied	Eligible, satisfied	Not eligible	Not eligible	Not eligible	Not eligible	Not eligible	Eligible, satisfied	Not eligible	Eligible, not satisfied	53.887031622747	91.5999984741211			34	105			5.5								124	70	35.4564
4988	Male	65-79	85	Male	45-59	Urban	1	1	0	Not eligible	Eligible, not satisfied	Eligible, not satisfied	Not eligible	Not eligible	Not eligible	Not eligible	Not eligible	Eligible, not satisfied	Eligible, not satisfied	Eligible, not satisfied	61.5220018318736	104	208.600006103516	16.2999992370605					6.80000019073486								159	75	31.0979
4989	Male	>=80	85	Male	45-59	Urban	0	1	1	Not eligible	Eligible, satisfied	Eligible, satisfied	Not eligible	Not eligible	Not eligible	Not eligible	Not eligible	Eligible, satisfied	Not eligible	Eligible, not satisfied	50.8178468525078	111				131.000003814697											124	58	34.8088
4991	Male	>=80	85	Male	45-59	Urban	0	1	0	Not eligible	Eligible, satisfied	Eligible, satisfied	Not eligible	Not eligible	Not eligible	Not eligible	Not eligible	Eligible, not satisfied	Not eligible	Eligible, satisfied	46.7602132657785	121	16.6000003814697	2.40000009536743	40.4000015258789	138.999996185303											160	90	25.3515
4995	Male	>=80	85	Male	45-59	Urban	1	1	1	Eligible, not satisfied	Eligible, not satisfied	Eligible, not satisfied	Eligible, not satisfied	Not eligible	Not eligible	Not eligible	Not eligible	Eligible, satisfied	Eligible, satisfied	Eligible, satisfied	61.4162064994817	97.6999969482422			43.0999984741211	148.000001907349	4.01000022888184		5.69999980926514	4.01000022888184	1.82000005245209						116	70	25.3444
4996	Female	>=80	85	Male	45-59	Urban	0	1	1	Eligible, not satisfied	Eligible, not satisfied	Eligible, not satisfied	Not eligible	Not eligible	Not eligible	Not eligible	Not eligible	Eligible, not satisfied	Not eligible	Eligible, satisfied	48.7053094648215	89.6999969482422			38.7000007629395	130											170	80	23.4566
4998	Male	>=80	85	Male	45-59	Urban	0	1	0	Not eligible	Eligible, not satisfied	Eligible, not satisfied	Not eligible	Not eligible	Not eligible	Not eligible	Not eligible	Eligible, satisfied	Not eligible	Eligible, not satisfied	81.0516606836425	71.5999984741211			36.9000015258789	128.999996185303											136	70	28.7356
5002	Male	65-79	85	Male	45-59	Urban	0	0	0	Not eligible	Eligible, satisfied	Eligible, satisfied	Not eligible	Not eligible	Not eligible	Not eligible	Not eligible	Eligible, satisfied	Not eligible	Eligible, satisfied	45.2481575724106	128			41.2999992370605	140				5.11999988555908							130	80	23.9995
5006	Female	65-79	85	Male	45-59	Urban	0	0	0	Eligible, not satisfied	Eligible, not satisfied	Eligible, not satisfied	Eligible, not satisfied	Eligible, not satisfied	Not eligible	Not eligible	Not eligible	Eligible, satisfied	Not eligible	Eligible, satisfied	40.6481735158668	113	4.40000009536743	0.5										123			130	64	21.4536
5007	Male	65-79	85	Male	45-59	Urban	1	1	1	Eligible, satisfied	Eligible, satisfied	Eligible, satisfied	Eligible, satisfied	Not eligible	Not eligible	Not eligible	Not eligible	Eligible, satisfied	Eligible, satisfied	Eligible, not satisfied	43.6284338815344	139	8.69999980926514	1.70000004768372	33.7000007629395	118.999996185303			5.69999980926514					29.7999992370606			138	64	28.5467
5011	Female	65-79	85	Male	45-59	Urban	0	1	0	Not eligible	Eligible, not satisfied	Eligible, not satisfied	Not eligible	Not eligible	Not eligible	Not eligible	Not eligible	Eligible, not satisfied	Not eligible	Eligible, not satisfied	48.1078174804345	98.3000030517578			40	135	4.09000015258789		5.09999990463257								175	100	29.4023
5021	Female	65-79	85	Male	45-59	Urban	0	1	0	Eligible, satisfied	Eligible, satisfied	Eligible, satisfied	Eligible, satisfied	Not eligible	Not eligible	Not eligible	Not eligible	Eligible, satisfied	Not eligible	Eligible, satisfied	66.3999460425567	75.3000030517578	18.1000003814697	1.5	38.5	131.000003814697	4.01999998092651	142	5.80000019073486	4.46999979019165	1.8400000333786	2.36999988555908	1	61			120	80	24.0055
5023	Male	65-79	85	Male	45-59	Urban	0	1	0	Not eligible	Eligible, satisfied	Eligible, satisfied	Not eligible	Not eligible	Not eligible	Not eligible	Not eligible	Eligible, satisfied	Not eligible	Eligible, not satisfied	33.7818119270242	163				111.000003814697											124	80	29.4023
5025	Female	>=80	85	Male	45-59	Urban	0	1	1	Not eligible	Eligible, satisfied	Eligible, not satisfied	Not eligible	Not eligible	Not eligible	Not eligible	Not eligible	Eligible, not satisfied	Not eligible	Eligible, not satisfied	28.190088915286	141			38.5	128.000001907349	3.94000005722046										140	56	29.5556
5028	Male	65-79	85	Male	45-59	Urban	0	1	0	Not eligible	Eligible, satisfied	Eligible, satisfied	Not eligible	Not eligible	Not eligible	Not eligible	Not eligible	Eligible, satisfied	Not eligible	Eligible, not satisfied	26.0118347131651	200	14.6999998092651	4.09999990463257	34.0999984741211	143.000001907349			5.90000009536743								132	71	29.0612
5030	Female	65-79	85	Male	45-59	Urban	0	1	0	Not eligible	Eligible, satisfied	Eligible, satisfied	Not eligible	Not eligible	Not eligible	Not eligible	Not eligible	Eligible, not satisfied	Not eligible	Eligible, satisfied	51.6599896987176	89.5			42.7000007629395	141.999998092651	4.17999982833862										170	98	23.4221
5031	Male	>=80	85	Male	45-59	Urban	0	1	0	Not eligible	Eligible, satisfied	Eligible, satisfied	Not eligible	Not eligible	Not eligible	Not eligible	Not eligible	Eligible, not satisfied	Not eligible	Eligible, satisfied	38.0544837144272	141			35.4000015258789	120											160	80	23.1834
5032	Female	>=80	138	Male	45-59	Urban	0	1	0	Not eligible	Eligible, satisfied	Eligible, not satisfied	Eligible, not satisfied	Not eligible	Not eligible	Not eligible	Not eligible	Eligible, not satisfied	Not eligible	Eligible, not satisfied	44.5458101615655	100			37.0999984741211	126.000003814697											160	75	19.052
5035	Female	65-79	85	Male	45-59	Urban	0	1	1	Not eligible	Eligible, satisfied	Eligible, satisfied	Not eligible	Not eligible	Not eligible	Not eligible	Not eligible	Eligible, not satisfied	Not eligible	Eligible, not satisfied	77.6691176196217	65			40.9000015258789	138.999996185303								81.5999984741211			140	78	33.9493
5038	Female	>=80	138	Male	45-59	Urban	1	0	0	Not eligible	Eligible, satisfied	Eligible, satisfied	Eligible, satisfied	Eligible, satisfied	Not eligible	Not eligible	Not eligible	Eligible, satisfied	Eligible, satisfied	Eligible, not satisfied	38.8696697787834	110										2.26999998092651					110	65	26.5625
5041	Female	>=80	138	Male	45-59	Urban	0	1	0	Eligible, not satisfied	Eligible, satisfied	Eligible, satisfied	Eligible, satisfied	Not eligible	Not eligible	Not eligible	Not eligible	Eligible, not satisfied	Not eligible	Eligible, not satisfied	49.8307730275572	86.5			40.9000015258789	133.999996185303	4.59999990463257	140						74			160	80	30.863
5044	Male	>=80	85	Male	45-59	Urban	0	1	1	Not eligible	Eligible, satisfied	Eligible, satisfied	Not eligible	Not eligible	Not eligible	Not eligible	Not eligible	Eligible, not satisfied	Not eligible	Eligible, satisfied	54.490206450235	106															160	87	25.3444
5045	Female	>=80	138	Male	45-59	Urban	0	1	0	Not eligible	Eligible, satisfied	Eligible, not satisfied	Eligible, not satisfied	Eligible, not satisfied	Not eligible	Not eligible	Not eligible	Eligible, satisfied	Not eligible	Eligible, not satisfied	37.9103350786138	111			37.5	118.999996185303											110	60	32.1429
5051	Male	>=80	138	Male	45-59	Urban	0	1	1	Not eligible	Eligible, satisfied	Eligible, satisfied	Eligible, satisfied	Eligible, satisfied	Not eligible	Not eligible	Not eligible	Eligible, satisfied	Not eligible	Not eligible	27.1492081021984	179			31.6000003814697	106.999998092651	5.69999980926514	140	5.09999990463257					119			99	50
5052	Male	>=80	85	Male	45-59	Urban	0	1	0	Not eligible	Eligible, satisfied	Eligible, satisfied	Not eligible	Not eligible	Not eligible	Not eligible	Not eligible	Eligible, satisfied	Not eligible	Eligible, not satisfied	24.0104814583555	210			30	98.9999961853027	4.98000001907349	139	4.80000019073486			2.22000002861023		138			122	70	30.0914
5053	Male	>=80	85	Male	45-59	Urban	1	1	1	Not eligible	Eligible, satisfied	Eligible, not satisfied	Not eligible	Not eligible	Not eligible	Not eligible	Not eligible	Eligible, not satisfied	Not eligible	Eligible, not satisfied	79.0094280163724	77.5															152	80	29.3374
5059	Male	>=80	85	Male	45-59	Urban	1	1	1	Not eligible	Eligible, satisfied	Eligible, satisfied	Not eligible	Not eligible	Not eligible	Not eligible	Not eligible	Eligible, satisfied	Eligible, satisfied	Eligible, satisfied	33.9678704279256	147				108.999996185303											124	73	20.1771
5060	Male	>=80	85	Male	45-59	Urban	0	1	1	Eligible, not satisfied	Eligible, satisfied	Eligible, satisfied	Eligible, satisfied	Not eligible	Not eligible	Not eligible	Not eligible	Eligible, satisfied	Not eligible	Eligible, satisfied	60.8883796460104	98.4000015258789			41.2000007629395	150											134	76	22.13
5066	Male	>=80	85	Male	45-59	Urban	1	1	0	Eligible, not satisfied	Eligible, satisfied	Eligible, satisfied	Eligible, satisfied	Not eligible	Not eligible	Not eligible	Not eligible	Eligible, satisfied	Eligible, satisfied	Eligible, not satisfied	82.436316554037	66.4000015258789				100											130	60	17.9592
5068	Female	>=80	85	Male	45-59	Urban	0	1	1	Not eligible	Eligible, satisfied	Eligible, not satisfied	Not eligible	Not eligible	Not eligible	Not eligible	Not eligible	Eligible, satisfied	Not eligible	Eligible, not satisfied	50.9264721762968	89			34.4000015258789	118.000001907349											126	56	25.7778
5071	Female	>=80	85	Male	45-59	Urban	0	1	1	Not eligible	Eligible, satisfied	Eligible, satisfied	Not eligible	Not eligible	Not eligible	Not eligible	Not eligible	Eligible, satisfied	Not eligible	Eligible, satisfied	55.6908685738758	78.9000015258789			39.2999992370606	126.000003814697											134	60	24.841
5072	Female	65-79	85	Male	45-59	Urban	1	1	0	Not eligible	Eligible, satisfied	Eligible, satisfied	Not eligible	Not eligible	Not eligible	Not eligible	Not eligible	Eligible, not satisfied	Not eligible	Eligible, not satisfied	53.9719549576952	89.9000015258789			43.2999992370605	141.000003814697											154	90	27.0559
5081	Female	65-79	85	Male	45-59	Urban	1	1	1	Not eligible	Eligible, satisfied	Eligible, satisfied	Not eligible	Not eligible	Not eligible	Not eligible	Not eligible	Eligible, not satisfied	Eligible, not satisfied	Eligible, not satisfied	33.9242007386052	126				135			5.80000019073486								170	72	26.7532
5084	Female	>=80	85	Male	45-59	Urban	0	1	0	Not eligible	Eligible, not satisfied	Eligible, not satisfied	Not eligible	Not eligible	Not eligible	Not eligible	Not eligible	Eligible, not satisfied	Not eligible	Eligible, satisfied	32.787293636744	123			45.0999984741211	153.999996185303	4.32000017166138										126	97	21.7784
5090	Male	>=80	85	Male	45-59	Urban	0	0	0	Not eligible	Eligible, satisfied	Eligible, not satisfied	Not eligible	Not eligible	Not eligible	Not eligible	Not eligible	Eligible, not satisfied	Not eligible	Eligible, satisfied	41.2991516463184	128			37.5	126.999998092651	3.92000007629395	141									157	88	23.8754
5097	Female	>=80	85	Male	45-59	Urban	0	1	0	Not eligible	Eligible, satisfied	Eligible, satisfied	Not eligible	Not eligible	Not eligible	Not eligible	Not eligible	Eligible, not satisfied	Not eligible	Eligible, not satisfied	57.3157820948645	78.4000015258789			35.2999992370606	120	3.90000009536743	145	5.30000019073486								186	79	18.4202
5098	Female	>=80	85	Male	45-59	Urban	0	1	0	Not eligible	Eligible, satisfied	Eligible, satisfied	Not eligible	Not eligible	Not eligible	Not eligible	Not eligible	Eligible, satisfied	Not eligible	Eligible, satisfied	49.1688255542096	89			39	128.000001907349	4.05000019073486										136	64	24.9989
5106	Male	65-79	85	Male	45-59	Urban	0	1	0	Not eligible	Eligible, not satisfied	Eligible, not satisfied	Not eligible	Not eligible	Not eligible	Not eligible	Not eligible	Eligible, satisfied	Not eligible	Not eligible	58.0463901945951	106				156.000003814697			5.30000019073486	5.21999979019165	2.85999989509583						134	88
5110	Male	65-79	85	Male	45-59	Urban	0	1	0	Not eligible	Eligible, not satisfied	Eligible, not satisfied	Not eligible	Not eligible	Not eligible	Not eligible	Not eligible	Eligible, not satisfied	Not eligible	Eligible, not satisfied	62.8489058845723	101	18.3999996185303	1.39999997615814	43.7999992370605	150											158	86	26.9598
5114	Female	65-79	85	Male	45-59	Urban	0	1	0	Not eligible	Eligible, satisfied	Eligible, not satisfied	Not eligible	Not eligible	Not eligible	Not eligible	Not eligible	Eligible, satisfied	Not eligible	Eligible, not satisfied	32.2949400067783	132			36.7999992370606	128.000001907349		136	5.59999990463257	3.29999995231628		2.19000005722046	0.819999992847443	66.6999969482422			126	76	34.2813
5119	Male	>=80	85	Male	45-59	Urban	0	0	0	Eligible, not satisfied	Eligible, satisfied	Eligible, satisfied	Eligible, satisfied	Eligible, not satisfied	Not eligible	Not eligible	Not eligible	Eligible, satisfied	Not eligible	Eligible, not satisfied	61.1672658881535	98.5999984741211			38.5999984741211	131.000003814697	4.48000001907349	139									113	70	25.5937
5121	Female	65-79	85	Male	45-59	Urban	1	1	0	Not eligible	Eligible, satisfied	Eligible, satisfied	Not eligible	Not eligible	Not eligible	Not eligible	Not eligible	Eligible, satisfied	Not eligible	Eligible, not satisfied	31.4911058863792	134				138.000001907349			7								120	80	30.4272
5123	Female	>=80	138	Male	45-59	Urban	0	0	0	Eligible, not satisfied	Eligible, not satisfied	Eligible, not satisfied	Eligible, not satisfied	Eligible, not satisfied	Not eligible	Not eligible	Not eligible	Eligible, not satisfied	Not eligible	Eligible, not satisfied	35.0265874056521	122			36.5999984741211	120	4.59999990463257	144									150	85	34.5168
5125	Female	>=80	85	Male	45-59	Urban	0	1	1	Eligible, not satisfied	Eligible, not satisfied	Eligible, not satisfied	Not eligible	Not eligible	Not eligible	Not eligible	Not eligible	Eligible, satisfied	Not eligible	Not eligible	66.1893008513843	69.5999984741211			38.2999992370605	126.000003814697								83.5999984741211			108	54
5139	Female	>=80	335	Male	<45	Urban	1	1	1	Not eligible	Eligible, satisfied	Eligible, satisfied	Not eligible	Not eligible	Eligible, satisfied	Not eligible	Eligible, satisfied	Eligible, satisfied	Eligible, satisfied	Eligible, not satisfied	43.7050447767726	101			37.4000015258789	121.000003814697	3.36999988555908		5.69999980926514	3.36999988555908		2.37999999523163		86.5			110	70	26.1749
5144	Female	>=80	335	Male	<45	Urban	0	1	1	Not eligible	Eligible, not satisfied	Eligible, not satisfied	Eligible, not satisfied	Not eligible	Eligible, not satisfied	Not eligible	Eligible, satisfied	Eligible, satisfied	Not eligible	Eligible, satisfied	63.6582889617549	74			35.5999984741211	121.999998092651	4.57000017166138		5.40000009536743								128	80	23.533
5165	Female	>=80	326	Male	<45	Non-urban	0	1	0	Not eligible	Eligible, satisfied	Eligible, satisfied	Not eligible	Not eligible	Eligible, satisfied	Not eligible	Eligible, satisfied	Eligible, not satisfied	Not eligible	Eligible, satisfied	33.2802774427446	118.699996948242			34.4000015258789	113.999996185303	4.03000020980835							208.100006103516			179.5	66	22.6757
5167	Female	>=80	178	Male	45-59	Urban	1	1	1	Not eligible	Eligible, satisfied	Eligible, satisfied	Eligible, satisfied	Eligible, satisfied	Eligible, satisfied	Not eligible	Eligible, satisfied	Eligible, satisfied	Eligible, satisfied	Eligible, satisfied	37.3453767265199	115.699996948242					4.82999992370606		5.69999980926514					120.599998474121			100	50	23.1184
5168	Female	65-79	178	Male	45-59	Urban	0	1	0	Eligible, not satisfied	Eligible, satisfied	Eligible, not satisfied	Eligible, satisfied	Not eligible	Eligible, not satisfied	Eligible, not satisfied	Eligible, satisfied	Eligible, satisfied	Not eligible	Eligible, not satisfied	43.1646346515837	106.900001525879					3.80999994277954										130	70	26.2917
5180	Female	>=80	73	Male	45-59	Urban	0	1	0	Not eligible	Eligible, satisfied	Eligible, satisfied	Eligible, satisfied	Eligible, not satisfied	Eligible, satisfied	Not eligible	Eligible, satisfied	Eligible, satisfied	Not eligible	Eligible, satisfied	40.2200553977298	100.900001525879			29.6000003814697	93.9999961853027	3.69000005722046										100	64	24.3248
5181	Male	>=80	73	Male	45-59	Urban	0	1	1	Eligible, not satisfied	Eligible, satisfied	Eligible, satisfied	Eligible, satisfied	Not eligible	Eligible, satisfied	Not eligible	Eligible, satisfied	Eligible, not satisfied	Not eligible	Eligible, not satisfied	51.2459991459332	107.699996948242			37.9000015258789	125	4.46999979019165										160	90	29.6026
5182	Female	>=80	185	Male	45-59	Urban	1	1	1	Not eligible	Eligible, satisfied	Eligible, satisfied	Eligible, satisfied	Not eligible	Eligible, not satisfied	Not eligible	Eligible, satisfied	Eligible, not satisfied	Not eligible	Eligible, satisfied	56.2727920856947	79.5999984741211			41.9999986886978	139	4.17000007629395		5.90000009536743								150	85	24.1415
5192	Female	>=80	185	Male	45-59	Urban	0	1	1	Not eligible	Eligible, satisfied	Eligible, satisfied	Eligible, satisfied	Eligible, satisfied	Eligible, not satisfied	Not eligible	Eligible, satisfied	Eligible, not satisfied	Eligible, not satisfied	Not eligible	42.6355638732442	101.900001525879							6.90000009536743								150	100
5194	Male	>=80	73	Male	45-59	Urban	1	0	1	Not eligible	Eligible, satisfied	Eligible, satisfied	Not eligible	Not eligible	Eligible, satisfied	Not eligible	Eligible, satisfied	Eligible, not satisfied	Eligible, not satisfied	Eligible, satisfied	20.4364887028614	235.800003051758															148	72	24.169
5197	Female	>=80	185	Male	45-59	Urban	1	1	1	Not eligible	Eligible, satisfied	Eligible, satisfied	Not eligible	Not eligible	Eligible, satisfied	Not eligible	Eligible, satisfied	Eligible, satisfied	Eligible, satisfied	Eligible, satisfied	38.3695660062503	109.900001525879			46.9999998807907	144											130	85	24.256
5201	Male	65-79	73	Male	45-59	Urban	1	1	0	Not eligible	Eligible, not satisfied	Eligible, not satisfied	Eligible, not satisfied	Eligible, not satisfied	Eligible, satisfied	Eligible, satisfied	Eligible, not satisfied	Eligible, not satisfied	Eligible, not satisfied	Eligible, not satisfied	22.5892175422942	238.199996948242			37.7999992370606	126.000003814697											162	70	39.5755
5203	Male	>=80	73	Male	45-59	Urban	0	1	0	Not eligible	Eligible, satisfied	Eligible, satisfied	Eligible, satisfied	Eligible, not satisfied	Eligible, satisfied	Not eligible	Eligible, satisfied	Eligible, not satisfied	Not eligible	Eligible, not satisfied	38.1841348231261	135			39.2999992370606	130	4.03000020980835										168.5	66	26.3298
5209	Male	>=80	73	Male	45-59	Urban	0	1	0	Not eligible	Eligible, satisfied	Eligible, not satisfied	Not eligible	Not eligible	Eligible, not satisfied	Not eligible	Eligible, satisfied	Eligible, not satisfied	Not eligible	Eligible, satisfied	50.2488918898882	108.199996948242			37.0000004768372	118	3.66000008583069							136.300003051758			145	80	24.1447
5215	Female	>=80	335	Male	<45	Urban	0	1	0	Not eligible	Eligible, satisfied	Eligible, satisfied	Eligible, satisfied	Not eligible	Eligible, satisfied	Not eligible	Eligible, satisfied	Eligible, satisfied	Not eligible	Eligible, satisfied	68.7490764640134	65.9000015258789			43.2000007629395	145	4.13000011444092		5.5					102.599998474121			120	70	24.1948
5217	Female	>=80	73	Male	45-59	Urban	0	1	0	Not eligible	Eligible, satisfied	Eligible, satisfied	Not eligible	Not eligible	Eligible, satisfied	Not eligible	Eligible, satisfied	Eligible, not satisfied	Not eligible	Eligible, not satisfied	28.0396929097925	145.800003051758			27	91.9999980926514	4.8899998664856							84.5			174.5	73.5	17.8403
5220	Female	>=80	185	Male	45-59	Urban	0	1	1	Not eligible	Eligible, satisfied	Eligible, satisfied	Not eligible	Not eligible	Eligible, not satisfied	Eligible, satisfied	Eligible, not satisfied	Eligible, satisfied	Not eligible	Eligible, not satisfied	46.407553403811	97.8000030517578			38.8999998569489	131	3.88000011444092		6.09999990463257					83.9000015258789			120	85	29.5848
5222	Male	>=80	85	Male	45-59	Urban	0	1	1	Not eligible	Eligible, satisfied	Eligible, satisfied	Not eligible	Not eligible	Not eligible	Not eligible	Not eligible	Eligible, satisfied	Not eligible	Eligible, satisfied	82.1098094896468	68.1999969482422				110				4.5	2.90000009536743						128	60	24.4473
5226	Female	>=80	73	Male	45-59	Urban	0	1	0	Not eligible	Eligible, satisfied	Eligible, satisfied	Not eligible	Not eligible	Eligible, satisfied	Not eligible	Eligible, satisfied	Eligible, not satisfied	Not eligible	Eligible, satisfied	45.8576544108785	96.5			36.5999984741211	118.999996185303								194.699996948242			148	78	22.9238
5231	Female	65-79	178	Male	45-59	Urban	0	1	1	Not eligible	Eligible, satisfied	Eligible, satisfied	Eligible, satisfied	Not eligible	Eligible, satisfied	Eligible, satisfied	Eligible, satisfied	Eligible, satisfied	Not eligible	Eligible, satisfied	58.6705715474161	81.5			43	148.000001907349	4.17999982833862							71.3000030517578			136	76	22.8529
5248	Female	>=80	185	Male	45-59	Urban	1	1	1	Not eligible	Eligible, satisfied	Eligible, satisfied	Eligible, satisfied	Eligible, not satisfied	Eligible, not satisfied	Not eligible	Eligible, satisfied	Eligible, satisfied	Eligible, satisfied	Eligible, not satisfied	34.5369811499763	119.199996948242			33.9000015258789	108.999996185303	2.61999988555908										130	75	27.8876
5259	Male	<65	178	Male	45-59	Urban	1	1	1	Not eligible	Eligible, satisfied	Eligible, satisfied	Eligible, satisfied	Not eligible	Eligible, satisfied	Eligible, satisfied	Eligible, satisfied	Eligible, satisfied	Eligible, satisfied	Eligible, not satisfied	68.2385480533412	100		0.5					7								115	85	27.0262
5265	Male	>=80	266	Female	<45	Urban	0	1	1	Not eligible	Eligible, satisfied	Eligible, satisfied	Not eligible	Not eligible	Eligible, satisfied	Not eligible	Eligible, satisfied	Eligible, satisfied	Not eligible	Eligible, not satisfied	28.1182519022218	181.100006103516					3.91000008583069										130	70	29.8662
5267	Female	65-79	185	Male	45-59	Urban	1	1	1	Not eligible	Eligible, not satisfied	Eligible, not satisfied	Eligible, not satisfied	Not eligible	Eligible, not satisfied	Eligible, satisfied	Eligible, satisfied	Eligible, not satisfied	Eligible, not satisfied	Not eligible	60.6942686459678	83.5			42.5999984741211	148.000001907349	3.66000008583069		6.09999990463257					86.1999969482422			140	70
5269	Male	>=80	266	Female	<45	Urban	0	1	0	Eligible, not satisfied	Eligible, satisfied	Eligible, satisfied	Eligible, satisfied	Not eligible	Eligible, not satisfied	Not eligible	Eligible, satisfied	Eligible, not satisfied	Not eligible	Eligible, satisfied	66.7172486386006	92.3000030517578															140	75	25.0135
5281	Female	65-79	73	Male	45-59	Urban	0	1	1	Not eligible	Eligible, satisfied	Eligible, satisfied	Not eligible	Not eligible	Eligible, satisfied	Eligible, satisfied	Eligible, satisfied	Eligible, satisfied	Not eligible	Eligible, not satisfied	30.8801869134094	135.399993896484			39.5	133.999996185303	5.17999982833862										105	68	31.405
5299	Male	>=80	85	Male	45-59	Urban	0	1	1	Not eligible	Eligible, not satisfied	Eligible, not satisfied	Not eligible	Not eligible	Not eligible	Not eligible	Not eligible	Eligible, satisfied	Not eligible	Eligible, not satisfied	38.0544837144272	141			39.5999984741211	133.000001907349	4.69999980926514	144	5.5			2.57999992370605					138	78	25.8645
5306	Female	<65	178	Male	45-59	Urban	0	1	0	Not eligible	Eligible, satisfied	Eligible, satisfied	Eligible, satisfied	Not eligible	Eligible, satisfied	Eligible, not satisfied	Eligible, satisfied	Eligible, not satisfied	Not eligible	Eligible, not satisfied	55.1729851413463	100.900001525879			38.0999984741211	128.999996185303	3.83999991416931			7.3600001335144		2.46000003814697	1.22000002861023				150	90	33.8972
5310	Female	>=80	73	Male	45-59	Urban	0	1	1	Not eligible	Eligible, satisfied	Eligible, satisfied	Not eligible	Not eligible	Eligible, satisfied	Not eligible	Eligible, satisfied	Eligible, not satisfied	Not eligible	Eligible, satisfied	46.973506788371	94.5999984741211			33.500000834465	110											134	90	21.5243
5318	Male	65-79	178	Male	45-59	Urban	0	0	0	Not eligible	Eligible, satisfied	Eligible, satisfied	Eligible, satisfied	Not eligible	Eligible, not satisfied	Eligible, not satisfied	Eligible, satisfied	Eligible, not satisfied	Not eligible	Eligible, not satisfied	63.8770985820668	96.8000030517578			38.4000015258789	133.000001907349											140	70	26.7755
5321	Female	>=80	335	Male	<45	Urban	0	1	1	Eligible, not satisfied	Eligible, not satisfied	Eligible, not satisfied	Eligible, not satisfied	Not eligible	Eligible, not satisfied	Not eligible	Eligible, satisfied	Eligible, not satisfied	Not eligible	Eligible, satisfied	22.6818313242786	167.800003051758			34.2000007629395	108.999996185303	4.51000022888184										159	65	22.3081
5325	Female	65-79	178	Male	45-59	Urban	0	1	0	Not eligible	Eligible, not satisfied	Eligible, not satisfied	Eligible, not satisfied	Not eligible	Eligible, not satisfied	Eligible, not satisfied	Eligible, not satisfied	Eligible, not satisfied	Not eligible	Eligible, not satisfied	52.9078355733203	93		0.600000023841858	36.9000015258789	126.000003814697			5.80000019073486					87.8000030517578			152	72	27.2633
5328	Male	>=80	335	Male	<45	Urban	0	1	1	Not eligible	Eligible, satisfied	Eligible, satisfied	Eligible, satisfied	Eligible, not satisfied	Eligible, satisfied	Not eligible	Eligible, satisfied	Eligible, not satisfied	Not eligible	Eligible, not satisfied	41.3341861906572	125.699996948242					3.96000003814697										120	90	27.8421
5342	Female	65-79	73	Male	45-59	Urban	0	1	0	Not eligible	Eligible, satisfied	Eligible, satisfied	Eligible, satisfied	Not eligible	Eligible, satisfied	Eligible, not satisfied	Eligible, satisfied	Eligible, not satisfied	Not eligible	Eligible, satisfied	52.4617530469087	89.4000015258789					3.88000011444092										140	82	25.2237
5345	Male	65-79	185	Male	45-59	Urban	1	1	1	Not eligible	Eligible, not satisfied	Eligible, not satisfied	Eligible, not satisfied	Not eligible	Eligible, satisfied	Eligible, not satisfied	Eligible, satisfied	Eligible, not satisfied	Eligible, not satisfied	Not eligible	52.2155661068821	115.699996948242			44.4000005722046	147	4.55000019073486		7.5					75.5			140	90
5347	Male	>=80	185	Male	45-59	Urban	0	1	1	Not eligible	Eligible, satisfied	Eligible, satisfied	Eligible, satisfied	Not eligible	Eligible, satisfied	Not eligible	Eligible, satisfied	Eligible, satisfied	Not eligible	Eligible, not satisfied	50.7625524689646	111.099998474121					4.90000009536743		5.5	2.71000003814697				90.1999969482422			95	65	26.5285
5361	Female	>=80	73	Male	45-59	Urban	1	1	1	Not eligible	Eligible, satisfied	Eligible, satisfied	Not eligible	Not eligible	Eligible, satisfied	Not eligible	Eligible, satisfied	Eligible, satisfied	Eligible, satisfied	Eligible, not satisfied	24.8466814567528	160.199996948242					5.94000005722046		9.10000038146973								110	64	31.5399
5363	Female	>=80	85	Male	45-59	Urban	0	1	0	Not eligible	Eligible, satisfied	Eligible, satisfied	Not eligible	Not eligible	Not eligible	Not eligible	Not eligible	Eligible, satisfied	Not eligible	Eligible, not satisfied	66.9114569887949	70.5999984741211			40.1000003814697	136.500000953674											126	74	41.7778
5366	Male	>=80	335	Male	<45	Urban	0	1	1	Not eligible	Eligible, not satisfied	Eligible, not satisfied	Not eligible	Not eligible	Eligible, satisfied	Not eligible	Eligible, satisfied	Eligible, not satisfied	Not eligible	Not eligible	37.0162299026114	146.800003051758			44.2999988794327	103											165	75
5375	Female	>=80	73	Male	45-59	Urban	0	0	0	Eligible, not satisfied	Eligible, not satisfied	Eligible, not satisfied	Eligible, not satisfied	Not eligible	Eligible, not satisfied	Not eligible	Eligible, satisfied	Eligible, satisfied	Not eligible	Eligible, satisfied	45.9123784589604	98.0999984741211			38.9000015258789	130	4.69000005722046		5.30000019073486					74.4000015258789			110	70	23.3109
5381	Male	65-79	445	Male	<45	Urban	0	1	0	Not eligible	Eligible, satisfied	Eligible, satisfied	Not eligible	Not eligible	Eligible, satisfied	Eligible, not satisfied	Eligible, satisfied	Eligible, satisfied	Not eligible	Eligible, not satisfied									5.69999980926514								80	50	30.8642
5392	Male	>=80	73	Male	45-59	Urban	0	1	0	Not eligible	Eligible, satisfied	Eligible, satisfied	Not eligible	Not eligible	Eligible, satisfied	Not eligible	Eligible, satisfied	Eligible, not satisfied	Not eligible	Eligible, not satisfied	34.8632678498073	146.399993896484			41.100001335144	142	4.15999984741211		5.69999980926514					60.7999992370606			140	70	28.5573
5395	Female	65-79	318	Female	<45	Urban	0	1	1	Not eligible	Eligible, not satisfied	Eligible, not satisfied	Eligible, not satisfied	Eligible, not satisfied	Eligible, satisfied	Eligible, satisfied	Eligible, satisfied	Eligible, not satisfied	Not eligible	Eligible, not satisfied	67.9938747367821	74.6999969482422			47.2999992370606	151.999998092651			5.59999990463257	5.13000011444092							155	110	46.6939
5398	Female	65-79	85	Male	45-59	Urban	0	1	0	Not eligible	Eligible, satisfied	Eligible, satisfied	Not eligible	Not eligible	Not eligible	Not eligible	Not eligible	Eligible, satisfied	Not eligible	Not eligible	42.3998505039839	106															138	70
5404	Male	>=80	178	Male	45-59	Urban	0	1	0	Not eligible	Eligible, satisfied	Eligible, satisfied	Eligible, satisfied	Not eligible	Eligible, satisfied	Eligible, not satisfied	Eligible, satisfied	Eligible, not satisfied	Not eligible	Eligible, satisfied	58.438413840152	101.800003051758		0.699999988079071	40.7000007629395	138.000001907349	3.95000004768372		5.80000019073486	4.46000003814697				95.0999984741211			152	60	23.1544
5408	Male	65-79	335	Male	<45	Urban	0	1	0	Not eligible	Eligible, satisfied	Eligible, satisfied	Eligible, satisfied	Not eligible	Eligible, satisfied	Eligible, not satisfied	Eligible, satisfied	Eligible, not satisfied	Not eligible	Eligible, satisfied	64.1670730718752	97			35.2999992370606	120											120	90	25
5409	Male	>=80	73	Male	45-59	Urban	1	1	1	Not eligible	Eligible, satisfied	Eligible, satisfied	Eligible, satisfied	Not eligible	Eligible, satisfied	Not eligible	Eligible, satisfied	Eligible, not satisfied	Eligible, not satisfied	Eligible, not satisfied	51.2877808507543	110.800003051758			42.2000007629395	138.999996185303	4.36999988555908		5.59999990463257								162.5	72	26.3224
5426	Male	>=80	73	Male	45-59	Urban	0	1	0	Not eligible	Eligible, satisfied	Eligible, satisfied	Not eligible	Not eligible	Eligible, not satisfied	Not eligible	Eligible, satisfied	Eligible, not satisfied	Not eligible	Eligible, not satisfied	43.3341094472701	125.900001525879					3.22000002861023										160	82	27.4295
5428	Male	65-79	73	Male	45-59	Urban	1	1	1	Eligible, satisfied	Eligible, not satisfied	Not eligible	Not eligible	Not eligible	Eligible, satisfied	Eligible, satisfied	Not eligible	Eligible, not satisfied	Eligible, not satisfied	Eligible, satisfied	70.8021208417654	88.9000015258789		11.8999996185303	48.4000015258789	162.999992370605											152	84	24.0509
5442	Male	65-79	178	Male	45-59	Urban	0	1	0	Not eligible	Eligible, satisfied	Eligible, satisfied	Eligible, satisfied	Eligible, satisfied	Eligible, satisfied	Eligible, not satisfied	Eligible, satisfied	Eligible, not satisfied	Not eligible	Eligible, not satisfied	41.7290159247783	140.899993896484			49.2000007629395	161.000003814697	3.92000007629395		5.69999980926514	5.84999990463257				88			142	76	29.9654
5458	Male	>=80	178	Male	45-59	Urban	0	1	0	Not eligible	Eligible, not satisfied	Eligible, not satisfied	Eligible, not satisfied	Not eligible	Eligible, satisfied	Not eligible	Eligible, satisfied	Eligible, not satisfied	Not eligible	Eligible, satisfied	61.1842566039354	95.1999969482422		0.800000011920929	44	143.000001907349	4.32999992370605		5.40000009536743	4.40999984741211							176	81	24.3824
5460	Male	>=80	73	Male	45-59	Urban	0	0	1	Not eligible	Eligible, satisfied	Eligible, satisfied	Eligible, satisfied	Eligible, satisfied	Eligible, not satisfied	Not eligible	Eligible, satisfied	Eligible, not satisfied	Not eligible	Eligible, not satisfied	55.1103395778973	102.599998474121			43.5999984741211	148.999996185303											145	73	26.0935
5470	Female	65-79	73	Male	45-59	Urban	0	1	1	Not eligible	Eligible, satisfied	Eligible, satisfied	Eligible, not satisfied	Not eligible	Eligible, satisfied	Eligible, satisfied	Eligible, satisfied	Eligible, not satisfied	Not eligible	Eligible, satisfied	64.3285622651839	77.3000030517578					3.66000008583069		5.69999980926514								165	90	22.4322
5472	Female	65-79	335	Male	<45	Urban	0	0	1	Not eligible	Eligible, satisfied	Eligible, satisfied	Eligible, satisfied	Not eligible	Eligible, not satisfied	Eligible, not satisfied	Eligible, satisfied	Eligible, not satisfied	Not eligible	Eligible, not satisfied	48.0779866296819	99.5			36.5999984741211	121.999998092651	4.55000019073486		5.80000019073486								148	92	28.6635
5475	Female	>=80	185	Male	45-59	Urban	1	1	1	Not eligible	Eligible, not satisfied	Eligible, not satisfied	Eligible, not satisfied	Eligible, not satisfied	Eligible, satisfied	Not eligible	Eligible, not satisfied	Eligible, satisfied	Eligible, satisfied	Eligible, not satisfied	34.5700456678815	121.199996948242					3.55999994277954		5.80000019073486	6.07999992370606				44.7000007629395			135	60	30.0444
5477	Female	>=80	73	Male	45-59	Urban	1	1	1	Not eligible	Eligible, satisfied	Eligible, not satisfied	Not eligible	Not eligible	Eligible, satisfied	Eligible, satisfied	Eligible, satisfied	Eligible, not satisfied	Eligible, not satisfied	Eligible, not satisfied	40.7668773121469	109.5			37.9000008106232	129	4.42999982833862		7.09999990463257					78.3000030517578			140	80	34.9494
5478	Female	>=80	73	Male	45-59	Urban	0	0	1	Not eligible	Eligible, satisfied	Eligible, satisfied	Eligible, satisfied	Eligible, not satisfied	Eligible, not satisfied	Not eligible	Eligible, satisfied	Eligible, satisfied	Not eligible	Eligible, not satisfied	48.1797700847522	92.0999984741211			36.5	118.999996185303	3.77999997138977			5.59999990463257		2.51499998569489					138	76	28.2031
5484	Female	>=80	73	Male	45-59	Urban	0	1	1	Not eligible	Eligible, not satisfied	Eligible, not satisfied	Not eligible	Not eligible	Eligible, satisfied	Not eligible	Eligible, satisfied	Eligible, not satisfied	Not eligible	Eligible, satisfied	20.5025266260858	187.800003051758			29.3000012636185	92											180	75	25.1486
5485	Female	65-79	178	Male	45-59	Urban	0	1	1	Not eligible	Eligible, satisfied	Eligible, satisfied	Eligible, satisfied	Not eligible	Eligible, not satisfied	Eligible, not satisfied	Eligible, satisfied	Eligible, not satisfied	Not eligible	Eligible, not satisfied	48.2665120835961	96.9000015258789			45.7000007629395	150	4.92999982833862										140	80	17.4566
5502	Female	>=80	178	Male	45-59	Urban	1	1	1	Not eligible	Eligible, satisfied	Eligible, not satisfied	Eligible, satisfied	Not eligible	Eligible, satisfied	Not eligible	Eligible, satisfied	Eligible, not satisfied	Eligible, not satisfied	Eligible, not satisfied	49.8596416649514	91.0999984741211			33.9000015258789	113.999996185303	4.42000007629395		7.80000019073486			2.42000007629395	1.1599999666214	94.4000015258789			140	84	27.4756
5505	Female	>=80	73	Male	45-59	Urban	1	1	0	Not eligible	Eligible, satisfied	Eligible, satisfied	Not eligible	Not eligible	Eligible, satisfied	Not eligible	Eligible, satisfied	Eligible, satisfied	Not eligible	Eligible, not satisfied	26.103934948229	152.899993896484			42.7999992370606	146.000003814697	3.67000007629395		7								116	82	33.7564
5515	Female	65-79	185	Male	45-59	Urban	0	1	0	Not eligible	Eligible, satisfied	Eligible, satisfied	Not eligible	Not eligible	Eligible, satisfied	Eligible, not satisfied	Eligible, satisfied	Eligible, satisfied	Not eligible	Eligible, not satisfied	51.2291604532749	89.5999984741211			37.2999992370606	123.999996185303	3.22000002861023		5.59999990463257	6.73999977111816				85.6999969482422			130	80	33.7891
5519	Female	65-79	73	Male	45-59	Urban	0	1	1	Not eligible	Eligible, satisfied	Eligible, satisfied	Eligible, satisfied	Not eligible	Eligible, satisfied	Eligible, satisfied	Eligible, satisfied	Eligible, satisfied	Not eligible	Eligible, satisfied	69.3033525655079	70.5999984741211					4.26999998092651							105.699996948242			129	69	24.3359
5521	Female	>=80	178	Male	45-59	Urban	0	1	1	Eligible, not satisfied	Eligible, not satisfied	Eligible, not satisfied	Eligible, not satisfied	Not eligible	Eligible, satisfied	Not eligible	Eligible, satisfied	Eligible, satisfied	Not eligible	Eligible, satisfied	55.1575318298076	83.8000030517578			34.2999992370606	116.000003814697											130	80	24.5852
5524	Male	65-79	326	Male	<45	Non-urban	0	1	0	Not eligible	Eligible, satisfied	Eligible, not satisfied	Eligible, not satisfied	Not eligible	Eligible, satisfied	Eligible, satisfied	Eligible, not satisfied	Eligible, not satisfied	Not eligible	Eligible, not satisfied	55.7656730062486	111.5			49	162.000007629395	5.21000003814697		5.69999980926514	4.71000003814697							160	90	30.6689
5529	Male	>=80	178	Male	45-59	Urban	0	1	1	Eligible, not satisfied	Eligible, not satisfied	Eligible, not satisfied	Eligible, not satisfied	Not eligible	Eligible, satisfied	Not eligible	Eligible, satisfied	Eligible, satisfied	Not eligible	Eligible, not satisfied	58.2529485868622	98			28.3999996185303	96.9999980926514	3.22000002861023		4.19999980926514								100	60	31.3645
5541	Female	>=80	73	Male	45-59	Urban	1	0	1	Not eligible	Eligible, satisfied	Eligible, satisfied	Eligible, satisfied	Not eligible	Eligible, satisfied	Not eligible	Eligible, satisfied	Eligible, not satisfied	Eligible, not satisfied	Eligible, not satisfied	58.2668012024177	78.6999969482422		14.5					6.90000009536743								166	89	33.241
5543	Female	65-79	318	Female	<45	Urban	0	1	1	Not eligible	Eligible, satisfied	Eligible, satisfied	Eligible, satisfied	Eligible, satisfied	Eligible, satisfied	Eligible, not satisfied	Eligible, satisfied	Eligible, not satisfied	Not eligible	Eligible, satisfied	48.3435879810873	95.0999984741211			36	118.000001907349	4.40000009536743		5.30000019073486					130.300003051758			150	70	24.2188
5544	Female	65-79	335	Male	<45	Urban	0	1	1	Not eligible	Eligible, not satisfied	Eligible, not satisfied	Eligible, not satisfied	Not eligible	Eligible, satisfied	Eligible, satisfied	Eligible, satisfied	Eligible, not satisfied	Not eligible	Not eligible	32.9593153670016	134.399993896484			35.2000007629395	118.999996185303	4.8899998664856										146	74
5548	Male	65-79	185	Male	45-59	Urban	0	1	1	Not eligible	Eligible, satisfied	Eligible, satisfied	Eligible, satisfied	Eligible, satisfied	Eligible, satisfied	Eligible, satisfied	Eligible, satisfied	Eligible, satisfied	Not eligible	Eligible, not satisfied	42.231531723291	137.899993896484			34.2999992370606	116.000003814697											130	70	28.251
5550	Female	>=80	73	Male	45-59	Urban	0	0	1	Not eligible	Eligible, satisfied	Eligible, satisfied	Not eligible	Not eligible	Eligible, satisfied	Eligible, satisfied	Eligible, satisfied	Eligible, satisfied	Not eligible	Eligible, not satisfied	54.7622527287693	84.3000030517578			38.9000015258789	130	4.48999977111816										137	69	34.8994
5558	Female	>=80	73	Male	45-59	Urban	0	1	0	Not eligible	Eligible, not satisfied	Eligible, not satisfied	Eligible, not satisfied	Not eligible	Eligible, satisfied	Not eligible	Eligible, satisfied	Eligible, not satisfied	Not eligible	Eligible, satisfied	58.6062281535152	79.6999969482422			36.3999992609024	115											144	80	25.0639
5560	Male	65-79	335	Male	<45	Urban	1	1	0	Not eligible	Eligible, satisfied	Eligible, satisfied	Not eligible	Not eligible	Eligible, satisfied	Eligible, not satisfied	Eligible, satisfied	Eligible, not satisfied	Eligible, not satisfied	Not eligible	42.8102784143058	134							8	4.05000019073486							146	80
5571	Male	>=80	73	Male	45-59	Urban	0	1	1	Not eligible	Eligible, satisfied	Eligible, satisfied	Not eligible	Not eligible	Eligible, satisfied	Not eligible	Eligible, satisfied	Eligible, not satisfied	Not eligible	Eligible, not satisfied	39.9938187267069	137.699996948242			48.199999332428	161											140	82	27.7159
5574	Male	>=80	178	Male	45-59	Urban	0	1	1	Not eligible	Eligible, satisfied	Eligible, satisfied	Not eligible	Not eligible	Eligible, satisfied	Not eligible	Eligible, satisfied	Eligible, not satisfied	Not eligible	Eligible, satisfied	17.0107866980716	269.700012207031			38	126.000003814697	4.73000001907349										155	85	22.9591
5579	Female	>=80	73	Male	45-59	Urban	0	1	1	Not eligible	Eligible, satisfied	Eligible, satisfied	Not eligible	Not eligible	Eligible, satisfied	Not eligible	Eligible, satisfied	Eligible, satisfied	Not eligible	Eligible, satisfied	49.5508205818041	85.9000015258789			43.4000015258789	140	4.3600001335144										113	58	22.9719
5584	Male	>=80	73	Male	45-59	Urban	0	1	0	Eligible, not satisfied	Eligible, not satisfied	Eligible, not satisfied	Eligible, not satisfied	Eligible, not satisfied	Eligible, satisfied	Not eligible	Eligible, satisfied	Eligible, not satisfied	Not eligible	Eligible, satisfied	36.7726235663959	140.899993896484			42.5	145	4.53000020980835							80.3000030517578			151.5	74	24.4983
5606	Male	<65	185	Male	45-59	Urban	0	1	1	Not eligible	Eligible, not satisfied	Eligible, not satisfied	Not eligible	Not eligible	Eligible, satisfied	Eligible, satisfied	Eligible, satisfied	Eligible, satisfied	Not eligible	Not eligible	49.2776251233024	130.899993896484			40.7999992370605	135											125	75
5608	Male	>=80	178	Male	45-59	Urban	0	1	0	Not eligible	Eligible, satisfied	Eligible, satisfied	Eligible, satisfied	Eligible, satisfied	Eligible, satisfied	Not eligible	Eligible, satisfied	Eligible, satisfied	Not eligible	Eligible, not satisfied	29.4829795004984	177.199996948242			39.4000015258789	128.999996185303	4.69000005722046		5.30000019073486	3.67000007629395				81.3000030517578			103	60	16.1246
5615	Male	65-79	178	Male	45-59	Urban	1	1	1	Not eligible	Eligible, not satisfied	Eligible, not satisfied	Not eligible	Not eligible	Eligible, satisfied	Eligible, not satisfied	Eligible, satisfied	Eligible, satisfied	Eligible, satisfied	Eligible, satisfied	47.7221687629372	123.199996948242							8								90	60	23.8895
5623	Male	65-79	185	Male	45-59	Urban	1	1	1	Not eligible	Eligible, satisfied	Eligible, satisfied	Eligible, satisfied	Not eligible	Eligible, satisfied	Eligible, satisfied	Eligible, satisfied	Eligible, satisfied	Eligible, satisfied	Eligible, satisfied	62.4201334366482	100.400001525879					4.67999982833862			3.73000001907349		2.40500009059906		409.299987792969			110	70	19.9432
5627	Female	65-79	73	Male	45-59	Urban	0	1	0	Not eligible	Eligible, not satisfied	Eligible, not satisfied	Eligible, not satisfied	Eligible, not satisfied	Eligible, satisfied	Eligible, not satisfied	Eligible, not satisfied	Eligible, satisfied	Not eligible	Eligible, satisfied	31.0552945566498	144.5															96	58	22.5194
5634	Female	65-79	266	Female	<45	Urban	0	1	0	Eligible, not satisfied	Eligible, not satisfied	Eligible, not satisfied	Eligible, not satisfied	Not eligible	Eligible, satisfied	Eligible, not satisfied	Eligible, satisfied	Eligible, not satisfied	Not eligible	Eligible, not satisfied	53.4171403931741	91.1999969482422		5.5	36.2999992370606	126.000003814697	4.01000022888184		5.30000019073486	5.34000015258789		2.47500002384186					140	70	31.2026
5637	Female	65-79	178	Male	45-59	Urban	0	1	0	Eligible, not satisfied	Eligible, satisfied	Eligible, satisfied	Eligible, satisfied	Eligible, not satisfied	Eligible, satisfied	Eligible, not satisfied	Eligible, satisfied	Eligible, satisfied	Not eligible	Eligible, satisfied	51.4994750265271	94					4.40000009536743										128	70	23.4159
5643	Female	>=80	318	Female	<45	Urban	1	1	0	Not eligible	Eligible, satisfied	Eligible, satisfied	Eligible, satisfied	Eligible, not satisfied	Eligible, not satisfied	Eligible, satisfied	Eligible, satisfied	Eligible, satisfied	Eligible, satisfied	Eligible, not satisfied	36.6448962092002	118.900001525879					4.36999988555908							62.5999984741211			120	80	27.9273
5644	Female	>=80	73	Male	45-59	Urban	0	1	0	Not eligible	Eligible, satisfied	Eligible, satisfied	Eligible, satisfied	Not eligible	Eligible, not satisfied	Not eligible	Eligible, satisfied	Eligible, not satisfied	Not eligible	Eligible, not satisfied	56.8388135492722	80.8000030517578			44.2000007629395	150	4.5		5.40000009536743								140	86	30.8968
5654	Female	>=80	185	Male	45-59	Urban	1	1	1	Not eligible	Eligible, satisfied	Eligible, satisfied	Not eligible	Not eligible	Eligible, not satisfied	Not eligible	Eligible, satisfied	Eligible, satisfied	Eligible, satisfied	Not eligible	30.9958343126069	134.199996948242			30.0999999046326	98											122	80
5656	Female	65-79	185	Male	45-59	Urban	0	1	1	Not eligible	Eligible, satisfied	Eligible, satisfied	Eligible, satisfied	Eligible, satisfied	Eligible, satisfied	Eligible, not satisfied	Eligible, satisfied	Eligible, satisfied	Not eligible	Eligible, not satisfied	40.8024423913794	110.699996948242			40.2999992370606	135			5.59999990463257								115	75	39.0334
5657	Female	>=80	85	Male	45-59	Urban	1	1	1	Not eligible	Eligible, satisfied	Eligible, satisfied	Not eligible	Not eligible	Not eligible	Not eligible	Not eligible	Eligible, satisfied	Eligible, satisfied	Eligible, satisfied	81.558113610814	61.2000007629395				93.9999961853027			6.79999995231628								104	78	19.9219
5663	Male	65-79	335	Male	<45	Urban	0	0	0	Not eligible	Eligible, satisfied	Eligible, satisfied	Eligible, satisfied	Not eligible	Eligible, not satisfied	Eligible, not satisfied	Eligible, satisfied	Eligible, not satisfied	Not eligible	Not eligible	63.1801441870769	99.4000015258789					4.23000001907349		5.19999980926514	5.30000019073486				70.3000030517578			146	94
5665	Female	65-79	178	Male	45-59	Urban	1	1	0	Eligible, not satisfied	Eligible, satisfied	Eligible, not satisfied	Eligible, satisfied	Not eligible	Eligible, satisfied	Eligible, satisfied	Eligible, satisfied	Eligible, satisfied	Eligible, satisfied	Eligible, satisfied	66.7255939607068	73.6999969482422		2.40000009536743	40.9000015258789	138.000001907349	3.80999994277954							136			122	65	20.9643
5671	Male	65-79	185	Male	45-59	Urban	1	1	0	Not eligible	Eligible, satisfied	Eligible, satisfied	Not eligible	Not eligible	Eligible, satisfied	Eligible, satisfied	Eligible, not satisfied	Eligible, not satisfied	Eligible, not satisfied	Eligible, not satisfied	53.400409736447	114.900001525879												148.199996948242			140	85	36.2897
5672	Male	>=80	178	Male	45-59	Urban	0	1	1	Eligible, not satisfied	Eligible, not satisfied	Eligible, not satisfied	Eligible, not satisfied	Eligible, not satisfied	Eligible, satisfied	Not eligible	Eligible, satisfied	Eligible, not satisfied	Not eligible	Eligible, not satisfied	24.5368433384158	199.199996948242												505.899993896484			190	85	34.4842
5674	Male	>=80	85	Male	45-59	Urban	0	1	0	Eligible, not satisfied	Eligible, satisfied	Eligible, satisfied	Eligible, satisfied	Eligible, satisfied	Not eligible	Not eligible	Not eligible	Eligible, not satisfied	Not eligible	Eligible, satisfied	46.4328917729181	121					4.32999992370605										140	70	24.9108
5676	Female	65-79	73	Male	45-59	Urban	0	0	1	Not eligible	Eligible, satisfied	Eligible, not satisfied	Eligible, not satisfied	Eligible, not satisfied	Eligible, not satisfied	Eligible, satisfied	Eligible, satisfied	Eligible, satisfied	Not eligible	Eligible, satisfied	40.1748752503791	114.099998474121												106.400001525879			136	76	21.5319
5690	Female	65-79	335	Male	<45	Urban	0	1	0	Not eligible	Eligible, satisfied	Eligible, satisfied	Not eligible	Not eligible	Eligible, satisfied	Eligible, satisfied	Eligible, satisfied	Eligible, not satisfied	Not eligible	Not eligible	38.344398131168	117.900001525879			31.5	106.999998092651	5.11999988555908		4.90000009536743								146	70
5695	Female	>=80	178	Male	45-59	Urban	0	0	0	Not eligible	Eligible, satisfied	Eligible, satisfied	Eligible, satisfied	Eligible, satisfied	Eligible, satisfied	Not eligible	Eligible, satisfied	Eligible, not satisfied	Not eligible	Eligible, not satisfied	34.1221027918308	119.699996948242			36.2000007629395	115	4.3600001335144										140	70	17.7734
5698	Male	>=80	185	Male	45-59	Urban	0	1	0	Not eligible	Eligible, satisfied	Eligible, satisfied	Not eligible	Not eligible	Eligible, satisfied	Eligible, satisfied	Eligible, satisfied	Eligible, satisfied	Eligible, satisfied	Eligible, not satisfied	50.629078257832	113.300003051758							8								130	85	25.565
5713	Male	65-79	73	Male	45-59	Urban	0	1	1	Not eligible	Eligible, satisfied	Eligible, satisfied	Not eligible	Not eligible	Eligible, satisfied	Eligible, satisfied	Eligible, satisfied	Eligible, satisfied	Not eligible	Eligible, not satisfied	33.1758780619885	164.5			44.0999984741211	135											134	70	25.5456
5714	Female	>=80	185	Male	45-59	Urban	0	1	0	Not eligible	Eligible, satisfied	Eligible, satisfied	Not eligible	Not eligible	Eligible, satisfied	Not eligible	Eligible, satisfied	Eligible, not satisfied	Not eligible	Eligible, not satisfied	18.0903919678877	203.5			27	88.0000019073486											150	95	30.0837
5716	Female	65-79	266	Female	<45	Urban	1	1	0	Not eligible	Eligible, satisfied	Eligible, satisfied	Not eligible	Not eligible	Eligible, satisfied	Eligible, satisfied	Eligible, satisfied	Eligible, satisfied	Not eligible	Eligible, not satisfied	51.5540366033096	90.6999969482422			37.2999992370606	121.000003814697											120	65	35.7012
5721	Male	65-79	73	Male	45-59	Urban	0	0	0	Not eligible	Eligible, satisfied	Eligible, satisfied	Eligible, satisfied	Eligible, not satisfied	Eligible, satisfied	Eligible, satisfied	Eligible, satisfied	Eligible, not satisfied	Eligible, not satisfied	Eligible, satisfied	43.0663938029551	131.800003051758		6.90000009536743					7.69999980926514								163	73	23.0178
5726	Female	>=80	73	Male	45-59	Urban	0	1	1	Eligible, not satisfied	Eligible, satisfied	Eligible, satisfied	Eligible, satisfied	Not eligible	Eligible, satisfied	Not eligible	Eligible, satisfied	Eligible, satisfied	Not eligible	Eligible, not satisfied	45.0889657247045	91.8000030517578			38.9000015258789	130	4.17999982833862							145.100006103516			134	72	27.4762
5741	Male	>=80	445	Male	<45	Urban	0	1	1	Not eligible	Eligible, not satisfied	Eligible, not satisfied	Not eligible	Not eligible	Eligible, not satisfied	Not eligible	Eligible, satisfied	Eligible, satisfied	Not eligible	Eligible, not satisfied	33.8378009777222	157.199996948242			40.5000001192093												106	68	29.3724
5744	Female	>=80	73	Male	45-59	Urban	1	1	0	Not eligible	Eligible, satisfied	Eligible, satisfied	Not eligible	Not eligible	Eligible, satisfied	Not eligible	Eligible, satisfied	Eligible, not satisfied	Eligible, not satisfied	Eligible, not satisfied	31.4922005812932	125.699996948242			43.5999984741211	153.000001907349	4.94000005722046										165	100	29.2151
5747	Male	>=80	85	Male	45-59	Urban	0	1	1	Not eligible	Eligible, satisfied	Eligible, satisfied	Not eligible	Not eligible	Not eligible	Not eligible	Not eligible	Eligible, satisfied	Not eligible	Eligible, not satisfied	33.7877939935711	152				106.000003814697											110	64	25.9701
5749	Female	>=80	178	Male	45-59	Urban	1	1	1	Not eligible	Eligible, satisfied	Eligible, satisfied	Eligible, satisfied	Eligible, satisfied	Eligible, not satisfied	Not eligible	Eligible, not satisfied	Eligible, satisfied	Eligible, satisfied	Not eligible	33.5441486230495	120.699996948242					3.83999991416931							111.5			134	62
5753	Female	>=80	335	Male	<45	Urban	1	1	0	Not eligible	Eligible, satisfied	Eligible, satisfied	Not eligible	Not eligible	Eligible, satisfied	Not eligible	Eligible, satisfied	Eligible, satisfied	Not eligible	Not eligible	33.5452631053758	121.400001525879					4.69999980926514		5.80000019073486								120	70
5757	Female	65-79	178	Male	45-59	Urban	0	1	0	Not eligible	Eligible, not satisfied	Eligible, not satisfied	Eligible, not satisfied	Not eligible	Eligible, satisfied	Eligible, not satisfied	Eligible, satisfied	Eligible, not satisfied	Not eligible	Eligible, not satisfied	50.1370366463664	93.9000015258789			44.5999984741211	151.000003814697			5.59999990463257								140	80	27.2222
5763	Female	65-79	178	Male	45-59	Urban	1	1	0	Not eligible	Eligible, satisfied	Eligible, satisfied	Eligible, satisfied	Eligible, not satisfied	Eligible, satisfied	Eligible, not satisfied	Eligible, not satisfied	Eligible, not satisfied	Eligible, not satisfied	Eligible, satisfied	46.7682725002165	104.800003051758		14.1999998092651													185	105	23.9867
5764	Female	65-79	318	Female	<45	Urban	0	1	0	Not eligible	Eligible, satisfied	Eligible, satisfied	Eligible, not satisfied	Not eligible	Eligible, not satisfied	Eligible, not satisfied	Eligible, not satisfied	Eligible, not satisfied	Not eligible	Eligible, not satisfied	47.0371372392816	103.699996948242															160	70	16.0247
5768	Male	>=80	335	Male	<45	Urban	1	1	1	Not eligible	Eligible, satisfied	Eligible, not satisfied	Eligible, satisfied	Eligible, satisfied	Eligible, satisfied	Not eligible	Eligible, satisfied	Eligible, not satisfied	Eligible, not satisfied	Not eligible	40.2528134192959	134.600006103516										2.23000001907349					146	74
5774	Female	>=80	185	Male	45-59	Urban	0	1	1	Not eligible	Eligible, satisfied	Eligible, satisfied	Not eligible	Not eligible	Eligible, satisfied	Not eligible	Eligible, not satisfied	Eligible, satisfied	Not eligible	Eligible, not satisfied	21.5170781328181	179.399993896484										2.49500000476837					135	65	28.8644
5778	Female	>=80	178	Male	45-59	Urban	0	0	1	Not eligible	Eligible, satisfied	Eligible, satisfied	Eligible, satisfied	Eligible, not satisfied	Eligible, satisfied	Not eligible	Eligible, satisfied	Eligible, not satisfied	Not eligible	Eligible, not satisfied	43.7985775150265	102					4.09000015258789										145	75	17.4609
5788	Female	>=80	178	Male	45-59	Urban	0	1	0	Not eligible	Eligible, not satisfied	Eligible, not satisfied	Eligible, not satisfied	Eligible, not satisfied	Eligible, satisfied	Not eligible	Eligible, satisfied	Eligible, satisfied	Not eligible	Eligible, not satisfied	37.3401989014909	112.400001525879					5.05000019073486		6.40000009536743					62.2999992370606			135	85	30.7306
5794	Male	>=80	335	Male	<45	Urban	0	1	0	Not eligible	Eligible, satisfied	Eligible, satisfied	Eligible, satisfied	Not eligible	Eligible, satisfied	Not eligible	Eligible, satisfied	Eligible, satisfied	Not eligible	Eligible, satisfied	50.3831416250647	110.5			47.2999992370606	162.000007629395	4.38000011444092		5.30000019073486			2.25499999523163					120	70	25.3515
5798	Male	>=80	185	Male	45-59	Urban	0	1	0	Not eligible	Eligible, satisfied	Eligible, satisfied	Eligible, satisfied	Eligible, not satisfied	Eligible, satisfied	Not eligible	Eligible, satisfied	Eligible, satisfied	Not eligible	Eligible, satisfied	30.8237984424009	170.800003051758					4.76999998092651			4.73000001907349		2.45500004291534		120.699996948242			130	85	24.2215
5804	Male	>=80	73	Male	45-59	Urban	1	1	0	Not eligible	Eligible, satisfied	Eligible, satisfied	Not eligible	Not eligible	Eligible, satisfied	Not eligible	Eligible, satisfied	Eligible, satisfied	Eligible, satisfied	Eligible, not satisfied	46.2513874033123	122.099998474121			35.6000006198883	109											96	62	27.5052
5818	Male	65-79	178	Male	45-59	Urban	0	1	1	Not eligible	Eligible, satisfied	Eligible, satisfied	Eligible, satisfied	Not eligible	Eligible, satisfied	Eligible, not satisfied	Eligible, satisfied	Eligible, satisfied	Not eligible	Eligible, not satisfied	52.5482605069814	117.800003051758					4.07000017166138			5.13000011444092				75.0999984741211			130	60	28.9807
5823	Male	65-79	73	Male	45-59	Urban	1	1	1	Not eligible	Eligible, satisfied	Eligible, satisfied	Eligible, satisfied	Eligible, satisfied	Eligible, satisfied	Eligible, satisfied	Eligible, satisfied	Eligible, satisfied	Eligible, satisfied	Eligible, not satisfied	35.9297711044793	154		5.5					5.80000019073486								123	84	31.3682
5830	Female	>=80	335	Male	<45	Urban	0	1	0	Not eligible	Eligible, not satisfied	Eligible, not satisfied	Not eligible	Not eligible	Eligible, satisfied	Eligible, not satisfied	Eligible, not satisfied	Eligible, satisfied	Eligible, satisfied	Eligible, not satisfied	36.4732782732999	117.300003051758			37.7999992370606	123.000001907349	4.73000001907349		6								120	70	26.986
5833	Male	<65	73	Male	45-59	Urban	1	1	0	Not eligible	Eligible, not satisfied	Eligible, not satisfied	Eligible, not satisfied	Eligible, not satisfied	Eligible, satisfied	Eligible, satisfied	Eligible, not satisfied	Eligible, not satisfied	Eligible, not satisfied	Eligible, not satisfied	24.2075339084187	242.600006103516		33								2.30999994277954		116			162	92	41.1709
5838	Male	>=80	178	Male	45-59	Urban	0	1	0	Not eligible	Eligible, not satisfied	Eligible, not satisfied	Not eligible	Not eligible	Eligible, not satisfied	Not eligible	Eligible, satisfied	Eligible, satisfied	Not eligible	Eligible, not satisfied	33.1653315540564	161.699996948242															130	65	34.6021
5847	Male	65-79	73	Male	45-59	Urban	1	0	1	Eligible, satisfied	Eligible, not satisfied	Eligible, satisfied	Eligible, satisfied	Not eligible	Eligible, not satisfied	Eligible, satisfied	Eligible, satisfied	Eligible, not satisfied	Eligible, not satisfied	Eligible, not satisfied	52.9152314654747	115.099998474121		0.5	38.2999992370605	131.000003814697			6.40000009536743	3.94000005722046							150	81	28.2154
5851	Male	65-79	178	Male	45-59	Urban	0	1	0	Not eligible	Eligible, not satisfied	Eligible, not satisfied	Not eligible	Not eligible	Eligible, satisfied	Eligible, not satisfied	Eligible, satisfied	Eligible, not satisfied	Not eligible	Eligible, satisfied	44.6416865730557	127.199996948242			41.7000007629395	143.000001907349											140	60	22.2193
5859	Female	>=80	178	Male	45-59	Urban	0	1	0	Not eligible	Eligible, satisfied	Eligible, satisfied	Eligible, satisfied	Not eligible	Eligible, satisfied	Not eligible	Eligible, satisfied	Eligible, not satisfied	Not eligible	Eligible, satisfied	45.2412295982555	95.9000015258789			35.5999984741211	120	4.51999998092651										150	70	22.1687
5860	Male	>=80	73	Male	45-59	Urban	0	1	1	Not eligible	Eligible, satisfied	Eligible, satisfied	Not eligible	Not eligible	Eligible, satisfied	Not eligible	Eligible, satisfied	Eligible, not satisfied	Not eligible	Eligible, not satisfied	22.8119022497258	215.300003051758			40.7999992370605	125	4.09999990463257										172	90	27.4811
5862	Female	65-79	185	Male	45-59	Urban	0	1	0	Eligible, not satisfied	Eligible, satisfied	Eligible, satisfied	Eligible, satisfied	Not eligible	Eligible, satisfied	Eligible, not satisfied	Eligible, not satisfied	Eligible, satisfied	Not eligible	Eligible, not satisfied	60.5771539522935	85.5999984741211										2.50499999523163					130	80	50.3906
5870	Male	65-79	178	Male	45-59	Urban	1	1	1	Not eligible	Eligible, satisfied	Eligible, satisfied	Eligible, satisfied	Not eligible	Eligible, satisfied	Eligible, satisfied	Eligible, satisfied	Eligible, satisfied	Eligible, satisfied	Eligible, not satisfied	58.5158281690619	108.400001525879					3.74000000953674		7.69999980926514								124	80	31.9508
5871	Male	>=80	73	Male	45-59	Urban	0	1	1	Eligible, not satisfied	Eligible, satisfied	Eligible, satisfied	Eligible, satisfied	Not eligible	Eligible, not satisfied	Not eligible	Eligible, satisfied	Eligible, satisfied	Not eligible	Eligible, satisfied	47.099600760871	118.199996948242					3.97000002861023			5.8600001335144				82.4000015258789			106	74	20.9343
5883	Male	65-79	318	Female	<45	Urban	0	1	1	Not eligible	Eligible, satisfied	Eligible, satisfied	Eligible, satisfied	Eligible, not satisfied	Eligible, satisfied	Eligible, satisfied	Eligible, satisfied	Eligible, satisfied	Not eligible	Eligible, not satisfied	66.2955711041709	97.1999969482422			48.2000007629395	151.000003814697											120	80	31.1138
5890	Male	65-79	185	Male	45-59	Urban	0	1	0	Not eligible	Not eligible	Not eligible	Not eligible	Not eligible	Not eligible	Not eligible	Not eligible	Eligible, satisfied	Not eligible	Eligible, not satisfied	43.9200835651126	133.5			39.0999984741211	133.999996185303	4.44999980926514		5.40000009536743	6.78000020980835		2.33500003814697		108.5			125	85	29.5684
5894	Male	65-79	178	Male	45-59	Urban	0	1	1	Not eligible	Eligible, satisfied	Eligible, satisfied	Eligible, satisfied	Not eligible	Eligible, satisfied	Eligible, not satisfied	Eligible, not satisfied	Eligible, not satisfied	Not eligible	Eligible, not satisfied	48.7697081180472	125.300003051758		0.5	52.2999992370606	177.000007629395	4.28000020980835		6.69999980926514	4.69000005722046				71.5			146	86	34.9368
5906	Male	65-79	178	Male	45-59	Urban	1	1	1	Not eligible	Eligible, satisfied	Eligible, satisfied	Eligible, not satisfied	Not eligible	Eligible, satisfied	Eligible, not satisfied	Eligible, satisfied	Eligible, not satisfied	Eligible, not satisfied	Eligible, not satisfied	64.591584465444	97.5999984741211							6.30000019073486								154	89	29.1349
5916	Male	>=80	73	Male	45-59	Urban	0	1	0	Not eligible	Eligible, satisfied	Eligible, satisfied	Not eligible	Not eligible	Eligible, not satisfied	Not eligible	Eligible, satisfied	Eligible, satisfied	Not eligible	Eligible, satisfied	34.9891809185527	153.800003051758			40.0999984741211	135	4.19999980926514										89	57.5	24.673
5923	Female	>=80	73	Male	45-59	Urban	0	1	1	Not eligible	Eligible, satisfied	Eligible, satisfied	Eligible, satisfied	Eligible, satisfied	Eligible, satisfied	Not eligible	Eligible, satisfied	Eligible, satisfied	Not eligible	Eligible, not satisfied	41.3536361403438	102.699996948242			41.9999986886978	135	4.05999994277954		6.19999980926514								132	70	38.463
5930	Female	>=80	185	Male	45-59	Urban	0	1	0	Not eligible	Eligible, satisfied	Eligible, satisfied	Eligible, satisfied	Not eligible	Eligible, not satisfied	Not eligible	Eligible, satisfied	Eligible, not satisfied	Not eligible	Eligible, satisfied	74.1590881436425	60.5999984741211			34.2000007629395	111.999998092651	3.07999992370605							99.6999969482422			150	58	21.6413
5933	Male	65-79	185	Male	45-59	Urban	1	1	1	Not eligible	Eligible, satisfied	Eligible, satisfied	Eligible, satisfied	Eligible, satisfied	Eligible, satisfied	Eligible, satisfied	Eligible, not satisfied	Eligible, satisfied	Eligible, satisfied	Eligible, not satisfied	66.7629114845629	97.1999969482422			41.7999992370606	141.999998092651	4.67999982833862		7.09999990463257	3.41000008583069		2.53999996185303		166.399993896484			130	80	38.5343
5943	Female	>=80	185	Male	45-59	Urban	1	1	1	Not eligible	Eligible, satisfied	Eligible, satisfied	Eligible, satisfied	Eligible, not satisfied	Eligible, satisfied	Not eligible	Eligible, satisfied	Eligible, satisfied	Eligible, satisfied	Eligible, not satisfied	61.8594535319479	74.9000015258789			30.2999992370606	103.000001907349											120	80	25.7971
5946	Male	65-79	85	Male	45-59	Urban	0	1	1	Not eligible	Eligible, satisfied	Eligible, satisfied	Not eligible	Not eligible	Not eligible	Not eligible	Not eligible	Eligible, satisfied	Not eligible	Eligible, satisfied	52.9708656832962	115			36.9000015258789	118.000001907349											114	60	21.1927
5952	Female	65-79	73	Male	45-59	Urban	0	0	0	Not eligible	Eligible, satisfied	Eligible, satisfied	Eligible, satisfied	Eligible, not satisfied	Eligible, not satisfied	Eligible, not satisfied	Eligible, satisfied	Eligible, satisfied	Not eligible	Eligible, satisfied	39.362768946866	117.400001525879										2.35999989509583					135	75	23.2981
5970	Male	>=80	185	Male	45-59	Urban	1	1	1	Not eligible	Eligible, satisfied	Eligible, not satisfied	Eligible, not satisfied	Not eligible	Eligible, not satisfied	Not eligible	Eligible, satisfied	Eligible, not satisfied	Eligible, not satisfied	Eligible, satisfied	50.4902561912822	108.400001525879			37.9000015258789	123.000001907349	3.89000010490418		6.5								145	90	24.5435
5972	Female	>=80	73	Male	45-59	Urban	0	0	1	Not eligible	Eligible, not satisfied	Eligible, not satisfied	Not eligible	Not eligible	Eligible, satisfied	Not eligible	Eligible, satisfied	Eligible, not satisfied	Not eligible	Eligible, satisfied	33.646065335782	119.699996948242					3.67000007629395										148	68	23.8424
5974	Male	65-79	73	Male	45-59	Urban	1	1	1	Eligible, not satisfied	Eligible, satisfied	Eligible, not satisfied	Eligible, satisfied	Not eligible	Eligible, satisfied	Eligible, satisfied	Eligible, satisfied	Eligible, not satisfied	Eligible, not satisfied	Eligible, not satisfied	51.2892878406395	122.300003051758		19.1000003814697			4.42999982833862			4.80000019073486				85.0999984741211			190	94.5	28.658
5981	Female	>=80	85	Male	45-59	Urban	0	0	0	Eligible, not satisfied	Eligible, satisfied	Eligible, satisfied	Eligible, satisfied	Not eligible	Not eligible	Not eligible	Not eligible	Eligible, satisfied	Not eligible	Eligible, not satisfied	36.8657301757078	119			31.5	108.000001907349											130	60	25.5367
5985	Male	>=80	178	Male	45-59	Urban	0	1	1	Not eligible	Eligible, satisfied	Eligible, satisfied	Eligible, satisfied	Not eligible	Eligible, not satisfied	Not eligible	Eligible, satisfied	Eligible, not satisfied	Not eligible	Eligible, not satisfied	47.4744731923232	118.800003051758			43.4000015258789	141.000003814697	4.71999979019165		5.19999980926514					99.8000030517578			140	72	25.5647
5994	Male	>=80	73	Male	45-59	Urban	0	1	0	Eligible, not satisfied	Eligible, not satisfied	Eligible, not satisfied	Eligible, not satisfied	Not eligible	Eligible, not satisfied	Eligible, not satisfied	Eligible, not satisfied	Eligible, not satisfied	Not eligible	Eligible, not satisfied	53.7554215720258	111			37.7000007629395	126.999998092651											141	66	27.6796
5996	Male	65-79	335	Male	<45	Urban	0	1	1	Not eligible	Eligible, satisfied	Eligible, satisfied	Eligible, satisfied	Not eligible	Eligible, satisfied	Eligible, satisfied	Eligible, satisfied	Eligible, satisfied	Not eligible	Eligible, satisfied	54.5499925879558	110.300003051758			31.5	101.000003814697											116	64	25.1808
6000	Female	>=80	418	Female	<45	Urban	0	1	1	Not eligible	Eligible, satisfied	Eligible, satisfied	Eligible, satisfied	Eligible, not satisfied	Eligible, satisfied	Not eligible	Eligible, satisfied	Eligible, not satisfied	Not eligible	Eligible, satisfied	35.1324944992145	118.900001525879			35.5999984741211	118.999996185303	4.21000003814697		5.69999980926514								190	100	23.3958
6004	Male	65-79	178	Male	45-59	Urban	0	1	1	Not eligible	Eligible, not satisfied	Eligible, not satisfied	Not eligible	Not eligible	Eligible, satisfied	Eligible, satisfied	Eligible, satisfied	Eligible, satisfied	Not eligible	Eligible, not satisfied	46.1682151433014	128.100006103516			37	126.000003814697	4.3600001335144		5					79.0999984741211			132	70	29.6533
6007	Male	65-79	418	Female	<45	Urban	1	1	1	Not eligible	Eligible, satisfied	Eligible, satisfied	Eligible, satisfied	Eligible, satisfied	Eligible, satisfied	Eligible, satisfied	Eligible, satisfied	Eligible, satisfied	Eligible, satisfied	Eligible, not satisfied	29.7687980149125	191.800003051758							5.69999980926514								120	80	29.2261
6009	Female	65-79	326	Male	<45	Non-urban	1	1	0	Not eligible	Eligible, not satisfied	Eligible, not satisfied	Eligible, not satisfied	Not eligible	Eligible, satisfied	Eligible, satisfied	Eligible, satisfied	Eligible, not satisfied	Not eligible	Eligible, not satisfied	29.3070584907745	146.399993896484							7.5								165	75	28.3353
6010	Female	65-79	185	Male	45-59	Urban	1	1	1	Not eligible	Eligible, satisfied	Eligible, satisfied	Not eligible	Not eligible	Eligible, satisfied	Eligible, satisfied	Eligible, not satisfied	Eligible, satisfied	Eligible, satisfied	Eligible, satisfied	52.1341112003861	87.8000030517578			40.2999992370606	138.999996185303											125	75	23.4236
6011	Female	>=80	185	Male	45-59	Urban	0	0	0	Not eligible	Eligible, not satisfied	Eligible, not satisfied	Eligible, not satisfied	Not eligible	Eligible, satisfied	Not eligible	Eligible, satisfied	Eligible, satisfied	Not eligible	Not eligible	53.9208703242121	80.0999984741211			39.0999984741211	128.000001907349			5.19999980926514								120	80
6021	Female	>=80	73	Male	45-59	Urban	0	0	1	Not eligible	Eligible, satisfied	Eligible, satisfied	Eligible, satisfied	Eligible, not satisfied	Eligible, satisfied	Not eligible	Eligible, satisfied	Eligible, satisfied	Not eligible	Eligible, not satisfied	42.1349493324298	103.5			29.2999992370606	98.9999961853027											135	79	25.7582
6022	Female	65-79	185	Male	45-59	Urban	0	1	0	Not eligible	Eligible, satisfied	Eligible, satisfied	Eligible, satisfied	Eligible, not satisfied	Eligible, satisfied	Eligible, not satisfied	Eligible, satisfied	Eligible, not satisfied	Not eligible	Eligible, satisfied	32.5352216090617	133.5					2.99000000953674										150	80	21.0962
6023	Female	>=80	85	Male	45-59	Urban	0	1	1	Not eligible	Eligible, satisfied	Eligible, not satisfied	Not eligible	Not eligible	Not eligible	Not eligible	Not eligible	Eligible, satisfied	Not eligible	Eligible, not satisfied	50.3267888407472	90.4000015258789				133.999996185303				3.26999998092651	1.08000004291534						106	70	28.4799
6045	Female	>=80	73	Male	45-59	Urban	0	1	0	Eligible, not satisfied	Eligible, not satisfied	Eligible, not satisfied	Eligible, not satisfied	Not eligible	Eligible, not satisfied	Not eligible	Eligible, satisfied	Eligible, not satisfied	Not eligible	Eligible, satisfied	59.1989160705077	79.5			41.9000015258789	138.999996185303											142	80	19.5595
6046	Male	65-79	185	Male	45-59	Urban	1	1	1	Not eligible	Eligible, satisfied	Eligible, satisfied	Eligible, satisfied	Not eligible	Eligible, satisfied	Eligible, not satisfied	Eligible, not satisfied	Eligible, not satisfied	Eligible, not satisfied	Eligible, satisfied	88.1801707964338	71.5999984741211							5.90000009536743								140	85	23.1084
6068	Male	>=80	178	Male	45-59	Urban	0	1	1	Not eligible	Eligible, satisfied	Eligible, satisfied	Eligible, not satisfied	Eligible, not satisfied	Eligible, satisfied	Not eligible	Eligible, satisfied	Eligible, satisfied	Eligible, satisfied	Eligible, satisfied	44.0197463474316	125			43.0999984741211	143.999996185303			5.90000009536743								130	80	22.0688
6075	Male	65-79	73	Male	45-59	Urban	1	1	1	Not eligible	Eligible, satisfied	Eligible, satisfied	Eligible, satisfied	Eligible, not satisfied	Eligible, satisfied	Eligible, satisfied	Eligible, not satisfied	Eligible, satisfied	Not eligible	Eligible, not satisfied	48.4799891424708	120.199996948242		2.20000004768372	44.7000007629395	151.999998092651											120	80	31.4815
6079	Male	65-79	326	Male	<45	Non-urban	0	0	0	Eligible, not satisfied	Eligible, not satisfied	Eligible, not satisfied	Not eligible	Not eligible	Eligible, not satisfied	Eligible, not satisfied	Eligible, satisfied	Eligible, satisfied	Not eligible	Eligible, not satisfied	46.0198384086942	130.699996948242												123.800003051758			134	88	33.4124
6083	Male	>=80	85	Male	45-59	Urban	0	1	1	Eligible, not satisfied	Eligible, not satisfied	Eligible, not satisfied	Eligible, not satisfied	Eligible, not satisfied	Not eligible	Not eligible	Not eligible	Eligible, satisfied	Not eligible	Eligible, not satisfied	62.1367875070259	91.3000030517578	8.89999961853027	0.899999976158142	45.9000015258789	155	3.59999990463257	143						70.8000030517578			103	65	26.5625
6084	Male	65-79	178	Male	45-59	Urban	1	1	1	Not eligible	Eligible, not satisfied	Eligible, not satisfied	Eligible, not satisfied	Not eligible	Eligible, satisfied	Eligible, not satisfied	Eligible, satisfied	Eligible, satisfied	Eligible, satisfied	Eligible, not satisfied	59.3503164851769	105.900001525879			38.7999992370606	128.000001907349			4.80000019073486								124	75	31.002
6093	Male	>=80	178	Male	45-59	Urban	1	1	1	Not eligible	Eligible, not satisfied	Eligible, not satisfied	Not eligible	Not eligible	Eligible, satisfied	Not eligible	Eligible, satisfied	Eligible, not satisfied	Eligible, not satisfied	Eligible, satisfied	30.8934405154446	165.600006103516				139			5.80000019073486								140	80	23.939
6103	Female	65-79	73	Male	45-59	Urban	0	1	0	Not eligible	Eligible, satisfied	Eligible, not satisfied	Not eligible	Not eligible	Eligible, not satisfied	Eligible, not satisfied	Eligible, not satisfied	Eligible, satisfied	Not eligible	Eligible, not satisfied	33.9932755468573	128			37.7999992370606	125	4.26000022888184		5.40000009536743								119	71	15.8203
6111	Female	>=80	73	Male	45-59	Urban	0	1	0	Not eligible	Eligible, not satisfied	Eligible, not satisfied	Eligible, not satisfied	Not eligible	Eligible, satisfied	Not eligible	Eligible, satisfied	Not eligible	Not eligible	Not eligible	54.9139252664016	78.9000015258789			36.1999988555908	126	4.05000019073486
6113	Male	>=80	335	Male	<45	Urban	1	1	1	Not eligible	Eligible, satisfied	Eligible, not satisfied	Eligible, satisfied	Not eligible	Eligible, not satisfied	Not eligible	Eligible, satisfied	Eligible, satisfied	Eligible, satisfied	Not eligible	42.819481701914	133.199996948242			40.5999984741211	128.999996185303											138	78
6117	Female	>=80	178	Male	45-59	Urban	0	1	0	Eligible, not satisfied	Eligible, satisfied	Eligible, satisfied	Eligible, satisfied	Eligible, satisfied	Eligible, not satisfied	Not eligible	Eligible, satisfied	Eligible, not satisfied	Not eligible	Eligible, satisfied	45.3277106548487	98			42.2999992370606	138.000001907349											140	80	24.5878
6134	Female	65-79	178	Male	45-59	Urban	0	1	1	Not eligible	Eligible, not satisfied	Eligible, not satisfied	Eligible, not satisfied	Eligible, not satisfied	Eligible, satisfied	Eligible, satisfied	Eligible, satisfied	Eligible, satisfied	Not eligible	Eligible, satisfied	34.7242739711323	126.5			37.0999984741211	123.999996185303											130	70	21.5451
6140	Female	>=80	73	Male	45-59	Urban	0	1	1	Not eligible	Eligible, not satisfied	Eligible, not satisfied	Eligible, not satisfied	Not eligible	Eligible, not satisfied	Not eligible	Eligible, satisfied	Eligible, not satisfied	Not eligible	Eligible, satisfied	40.4660579795836	108.900001525879			36.0000014305115	115											142	88	22.0158
6141	Female	>=80	178	Male	45-59	Urban	0	0	0	Not eligible	Eligible, satisfied	Eligible, satisfied	Eligible, satisfied	Not eligible	Eligible, not satisfied	Not eligible	Eligible, satisfied	Eligible, not satisfied	Not eligible	Eligible, not satisfied	60.6820952606434	76.0999984741211					4.23000001907349										135	90	26.2227
6152	Male	65-79	73	Male	45-59	Urban	1	1	0	Not eligible	Not eligible	Not eligible	Not eligible	Not eligible	Not eligible	Not eligible	Not eligible	Eligible, not satisfied	Eligible, not satisfied	Eligible, not satisfied	78.7071160241092	82.4000015258789		32.1499996185303					7.80000019073486								140	82	25.5018
6155	Female	>=80	335	Male	<45	Urban	0	0	0	Not eligible	Eligible, satisfied	Eligible, not satisfied	Eligible, not satisfied	Not eligible	Eligible, not satisfied	Not eligible	Eligible, satisfied	Eligible, satisfied	Not eligible	Eligible, not satisfied	81.7100544778265	47.0999984741211			26.1000007390976	83	3.75999999046326							131.699996948242			134	68	28.7638
6161	Female	>=80	318	Female	<45	Urban	1	1	0	Not eligible	Eligible, satisfied	Eligible, satisfied	Not eligible	Not eligible	Eligible, satisfied	Eligible, satisfied	Eligible, satisfied	Eligible, satisfied	Eligible, satisfied	Eligible, not satisfied	40.8520120098119	106.800003051758			45.7000007629395	145											105	70	33.9117
6162	Female	65-79	73	Male	45-59	Urban	0	1	1	Not eligible	Eligible, not satisfied	Eligible, not satisfied	Eligible, not satisfied	Not eligible	Eligible, satisfied	Eligible, satisfied	Eligible, not satisfied	Eligible, satisfied	Not eligible	Eligible, not satisfied	57.346345830431	86			40.2999997138977	126			5.80000019073486								134	74	32.4815
6174	Female	>=80	178	Male	45-59	Urban	0	1	0	Not eligible	Eligible, not satisfied	Eligible, not satisfied	Not eligible	Not eligible	Eligible, satisfied	Not eligible	Eligible, satisfied	Eligible, not satisfied	Not eligible	Eligible, satisfied	24.7523070281999	154.300003051758					4.34000015258789							92.0999984741211			140	80	22.8883
6178	Male	65-79	73	Male	45-59	Urban	0	1	1	Not eligible	Eligible, satisfied	Eligible, satisfied	Eligible, satisfied	Not eligible	Eligible, satisfied	Eligible, satisfied	Eligible, satisfied	Eligible, satisfied	Not eligible	Eligible, satisfied	77.3180249307157	84.5999984741211			41.2000007629395	138.999996185303											126	71	24.2424
6203	Male	65-79	185	Male	45-59	Urban	0	1	0	Not eligible	Eligible, satisfied	Eligible, satisfied	Eligible, satisfied	Eligible, satisfied	Eligible, not satisfied	Eligible, not satisfied	Eligible, satisfied	Eligible, satisfied	Not eligible	Eligible, not satisfied	38.2153313130321	156					5.03000020980835		4.90000009536743					99.8000030517578			113	83	25.7122
6208	Male	>=80	73	Male	45-59	Urban	0	1	1	Not eligible	Eligible, satisfied	Eligible, satisfied	Eligible, satisfied	Not eligible	Eligible, not satisfied	Not eligible	Eligible, satisfied	Eligible, not satisfied	Not eligible	Eligible, not satisfied	67.7812061924864	91.0999984741211			51.2999992370606	177.000007629395	4.5		5.69999980926514								150	72	28.5594
6210	Male	>=80	178	Male	45-59	Urban	1	1	1	Not eligible	Eligible, satisfied	Eligible, satisfied	Eligible, satisfied	Eligible, satisfied	Eligible, satisfied	Not eligible	Eligible, satisfied	Eligible, not satisfied	Eligible, not satisfied	Eligible, not satisfied	28.8846078907183	183.399993896484			31.4999997615814	96											158	80	28.696
6217	Male	>=80	178	Male	45-59	Urban	0	1	1	Not eligible	Eligible, satisfied	Eligible, satisfied	Eligible, satisfied	Eligible, not satisfied	Eligible, satisfied	Not eligible	Eligible, satisfied	Eligible, not satisfied	Not eligible	Not eligible	38.8187289918066	138.699996948242					4.59000015258789										144	72
6223	Male	>=80	185	Male	45-59	Urban	0	1	1	Not eligible	Eligible, satisfied	Eligible, satisfied	Not eligible	Not eligible	Eligible, not satisfied	Not eligible	Eligible, satisfied	Eligible, not satisfied	Not eligible	Eligible, not satisfied	49.4884865246783	111.5					4.17999982833862		4.5	4.42000007629395				185.899993896484			145	50	26.4915
6246	Male	>=80	73	Male	45-59	Urban	0	1	0	Not eligible	Eligible, satisfied	Eligible, not satisfied	Eligible, not satisfied	Not eligible	Eligible, not satisfied	Not eligible	Eligible, satisfied	Eligible, not satisfied	Not eligible	Eligible, not satisfied	58.8160924569697	96.0999984741211															150	84	32.5401
6267	Female	65-79	73	Male	45-59	Urban	0	0	0	Not eligible	Eligible, satisfied	Eligible, satisfied	Eligible, satisfied	Eligible, satisfied	Eligible, satisfied	Eligible, satisfied	Eligible, satisfied	Eligible, satisfied	Not eligible	Eligible, not satisfied	54.1174817909129	89.6999969482422			42.5	141.999998092651	4.34999990463257		6	4.48999977111816				82.5			125	74	38.9167
6279	Female	>=80	335	Male	<45	Urban	0	1	0	Not eligible	Eligible, satisfied	Eligible, satisfied	Eligible, satisfied	Not eligible	Eligible, not satisfied	Not eligible	Eligible, satisfied	Eligible, satisfied	Not eligible	Not eligible	47.4683870207148	92.6999969482422			43	143.999996185303	4.25		5.19999980926514								136	60
6286	Male	65-79	185	Male	45-59	Urban	1	1	1	Eligible, not satisfied	Eligible, satisfied	Eligible, satisfied	Eligible, satisfied	Eligible, satisfied	Eligible, satisfied	Eligible, satisfied	Eligible, satisfied	Eligible, satisfied	Eligible, satisfied	Eligible, not satisfied	39.9241432134719	147							6.5								125	85	28.3737
6310	Male	>=80	178	Male	45-59	Urban	1	1	1	Not eligible	Eligible, satisfied	Eligible, satisfied	Not eligible	Not eligible	Eligible, satisfied	Not eligible	Eligible, satisfied	Eligible, satisfied	Eligible, satisfied	Eligible, not satisfied	17.1514608867979	271			31.0000002384186	97											130	70	31.4359
6316	Female	>=80	73	Male	45-59	Urban	0	1	0	Not eligible	Eligible, not satisfied	Eligible, not satisfied	Not eligible	Not eligible	Eligible, satisfied	Not eligible	Eligible, satisfied	Eligible, satisfied	Not eligible	Eligible, not satisfied	47.2789303046694	91.4000015258789			31.2000007629395	106.000003814697											90	80	16.243
6320	Female	<65	178	Male	45-59	Urban	1	1	1	Not eligible	Eligible, satisfied	Eligible, satisfied	Eligible, satisfied	Not eligible	Eligible, satisfied	Eligible, not satisfied	Eligible, satisfied	Eligible, satisfied	Eligible, satisfied	Eligible, not satisfied	53.8313542948002	96.5999984741211		0.400000005960465			4.8899998664856										115	60	37.1618
6321	Female	65-79	73	Male	45-59	Urban	1	1	1	Not eligible	Eligible, satisfied	Eligible, satisfied	Eligible, satisfied	Not eligible	Eligible, satisfied	Eligible, satisfied	Eligible, satisfied	Eligible, not satisfied	Eligible, not satisfied	Eligible, not satisfied	38.9021925133702	116.5		2.20000004768372					7.59999990463257								159	95	33.6719
6329	Male	65-79	73	Male	45-59	Urban	0	1	1	Eligible, not satisfied	Eligible, satisfied	Eligible, satisfied	Eligible, satisfied	Eligible, satisfied	Eligible, satisfied	Eligible, satisfied	Eligible, not satisfied	Eligible, not satisfied	Not eligible	Eligible, satisfied	14.7486428905019	348.899993896484					3.82999992370605										167.5	74.5	23.5102
6333	Female	>=80	335	Male	<45	Urban	1	1	1	Eligible, not satisfied	Eligible, not satisfied	Eligible, not satisfied	Eligible, not satisfied	Not eligible	Eligible, satisfied	Not eligible	Eligible, satisfied	Eligible, not satisfied	Eligible, not satisfied	Eligible, not satisfied	45.6437219019368	95.1999969482422			39.7000007629395	136.000003814697	4.40000009536743		5.80000019073486								140	74	30.8444
6334	Female	>=80	178	Male	45-59	Urban	0	1	1	Not eligible	Eligible, not satisfied	Eligible, not satisfied	Not eligible	Not eligible	Eligible, satisfied	Not eligible	Eligible, satisfied	Eligible, not satisfied	Not eligible	Eligible, satisfied	42.6984542988036	100.599998474121			36.9000015258789	123.999996185303			6								170	78	23.2507
6336	Female	>=80	185	Male	45-59	Urban	0	1	1	Not eligible	Eligible, satisfied	Eligible, satisfied	Not eligible	Not eligible	Eligible, satisfied	Eligible, satisfied	Eligible, not satisfied	Eligible, not satisfied	Not eligible	Eligible, satisfied	37.4817374057217	116.699996948242			31.9999992847443	99	5.05000019073486		6					66			150	90	25.2182
6343	Male	65-79	178	Male	45-59	Urban	0	1	0	Eligible, not satisfied	Eligible, satisfied	Eligible, satisfied	Eligible, satisfied	Eligible, satisfied	Eligible, satisfied	Eligible, not satisfied	Eligible, not satisfied	Eligible, not satisfied	Not eligible	Eligible, not satisfied	41.2489020055329	145.600006103516			44.5999984741211	156.999998092651											140	70	31.3027
6358	Female	>=80	185	Male	45-59	Urban	1	1	0	Not eligible	Eligible, not satisfied	Eligible, not satisfied	Not eligible	Not eligible	Eligible, satisfied	Eligible, not satisfied	Eligible, satisfied	Eligible, satisfied	Eligible, satisfied	Eligible, satisfied	33.455340102052	129.699996948242			38.400000333786	120			5.69999980926514	6.44999980926514							120	75	25.2994
6362	Female	<65	185	Male	45-59	Urban	0	1	0	Not eligible	Eligible, satisfied	Eligible, satisfied	Not eligible	Not eligible	Eligible, satisfied	Eligible, satisfied	Eligible, satisfied	Eligible, satisfied	Not eligible	Eligible, not satisfied	45.3817374827204	115.199996948242			37.9000015258789	121.999998092651											115	75	34.4222
6365	Female	>=80	335	Male	<45	Urban	0	1	1	Not eligible	Eligible, satisfied	Eligible, satisfied	Not eligible	Not eligible	Eligible, satisfied	Not eligible	Eligible, satisfied	Eligible, satisfied	Not eligible	Not eligible	34.3385330308995	123.300003051758					5.03999996185303		5								130	60
6367	Female	65-79	185	Male	45-59	Urban	0	1	1	Not eligible	Eligible, not satisfied	Eligible, not satisfied	Eligible, not satisfied	Not eligible	Eligible, satisfied	Eligible, satisfied	Eligible, not satisfied	Eligible, satisfied	Not eligible	Eligible, not satisfied	64.7321487764546	77.8000030517578			40.9000015258789	135											135	75	27.2793
6368	Female	>=80	185	Male	45-59	Urban	0	1	0	Not eligible	Eligible, not satisfied	Eligible, not satisfied	Not eligible	Not eligible	Eligible, satisfied	Not eligible	Eligible, satisfied	Eligible, not satisfied	Not eligible	Not eligible	45.4586842179947	97.1999969482422															150	85
6370	Male	65-79	185	Male	45-59	Urban	0	1	1	Eligible, not satisfied	Eligible, satisfied	Eligible, satisfied	Eligible, satisfied	Eligible, satisfied	Eligible, not satisfied	Eligible, satisfied	Eligible, satisfied	Eligible, satisfied	Not eligible	Eligible, not satisfied	33.3356973718761	167.699996948242			29.3999996185303	93.0000019073486	2.9300000667572		6.40000009536743	3.16000008583069		2.23000001907349		147.800003051758			128	75	29.5816
6387	Male	>=80	85	Male	45-59	Urban	0	1	0	Not eligible	Eligible, satisfied	Eligible, satisfied	Not eligible	Not eligible	Not eligible	Not eligible	Not eligible	Eligible, satisfied	Not eligible	Eligible, not satisfied	58.0224477081348	103			41.7999992370606	141.999998092651	4.25										110	76	27.7177
6389	Male	<65	73	Male	45-59	Urban	0	1	1	Not eligible	Eligible, satisfied	Eligible, satisfied	Eligible, satisfied	Eligible, satisfied	Eligible, satisfied	Eligible, satisfied	Eligible, satisfied	Eligible, satisfied	Not eligible	Eligible, not satisfied	48.6350649070211	130.800003051758			39.2999992370606	136.999998092651	4.28999996185303		5.19999980926514	4.26999998092651							90	64	27.7853
6390	Female	65-79	178	Male	45-59	Urban	0	1	1	Not eligible	Eligible, satisfied	Eligible, satisfied	Eligible, satisfied	Eligible, not satisfied	Eligible, not satisfied	Eligible, satisfied	Eligible, satisfied	Eligible, not satisfied	Not eligible	Eligible, not satisfied	49.6933906634492	93.5			43.7999992370605	148.999996185303	3.95000004768372										165	85	27.14
6394	Female	<65	73	Male	45-59	Urban	0	0	0	Not eligible	Eligible, not satisfied	Eligible, not satisfied	Eligible, not satisfied	Eligible, not satisfied	Eligible, not satisfied	Eligible, not satisfied	Eligible, satisfied	Eligible, satisfied	Not eligible	Eligible, not satisfied	40.6842031075796	123.199996948242					3.66000008583069			5.53999996185303				113.300003051758			106	70	27.8159
6398	Female	65-79	178	Male	45-59	Urban	0	1	0	Not eligible	Eligible, not satisfied	Eligible, not satisfied	Eligible, not satisfied	Not eligible	Eligible, satisfied	Eligible, not satisfied	Eligible, satisfied	Eligible, not satisfied	Not eligible	Eligible, not satisfied	51.4650919488895	94.5999984741211		0.800000011920929	36.5	123.000001907349	4.05000019073486		5.69999980926514	6.19000005722046				131.600006103516			170	102	27.7163
6420	Male	>=80	178	Male	45-59	Urban	1	1	1	Not eligible	Eligible, satisfied	Eligible, satisfied	Eligible, satisfied	Not eligible	Eligible, satisfied	Not eligible	Eligible, satisfied	Eligible, satisfied	Eligible, satisfied	Eligible, not satisfied	15.3770649688154	294.899993896484			45.5999984741211	150											115	65	28.7317
6423	Female	>=80	85	Male	45-59	Urban	0	1	0	Eligible, not satisfied	Eligible, satisfied	Eligible, satisfied	Eligible, satisfied	Not eligible	Not eligible	Not eligible	Not eligible	Eligible, not satisfied	Not eligible	Eligible, satisfied	73.3134958082081	67			36.2500002384186	120.5	3.70000004768372			5.86999988555908	2.92000007629395						173	86	20.9644
6438	Female	65-79	73	Male	45-59	Urban	1	1	1	Not eligible	Eligible, satisfied	Eligible, satisfied	Eligible, satisfied	Not eligible	Eligible, satisfied	Eligible, satisfied	Eligible, satisfied	Eligible, satisfied	Eligible, satisfied	Eligible, not satisfied	55.5563665712803	88.8000030517578		0.899999976158142						3.73000001907349				79.6999969482422			136	84	31.1182
6475	Male	65-79	73	Male	45-59	Urban	0	0	0	Not eligible	Eligible, satisfied	Eligible, satisfied	Eligible, satisfied	Not eligible	Eligible, not satisfied	Eligible, not satisfied	Eligible, satisfied	Eligible, not satisfied	Not eligible	Eligible, not satisfied	68.4162648890095	90.4000015258789			43	146.000003814697	3.98000001907349		5.40000009536743					89.1999969482422			174	84	31.2948
6477	Male	<65	185	Male	45-59	Urban	1	1	0	Not eligible	Eligible, not satisfied	Eligible, not satisfied	Eligible, not satisfied	Not eligible	Eligible, not satisfied	Eligible, satisfied	Eligible, satisfied	Eligible, not satisfied	Eligible, not satisfied	Eligible, not satisfied	50.7744228269965	127.699996948242		0.400000005960465	45.2999992370606	150											160	100	36.1682
6480	Male	65-79	178	Male	45-59	Urban	0	1	0	Not eligible	Eligible, satisfied	Eligible, satisfied	Eligible, satisfied	Eligible, not satisfied	Eligible, satisfied	Eligible, not satisfied	Eligible, satisfied	Eligible, not satisfied	Not eligible	Eligible, not satisfied	35.3258065920257	158															154	70	36.1602
6487	Female	>=80	178	Male	45-59	Urban	0	1	1	Not eligible	Eligible, not satisfied	Eligible, not satisfied	Eligible, not satisfied	Eligible, not satisfied	Eligible, satisfied	Not eligible	Eligible, satisfied	Eligible, not satisfied	Not eligible	Eligible, not satisfied	41.4512087687801	102.5			37.7000007629395	123.000001907349	4.26999998092651		5.59999990463257	4.57999992370606				95.5			160	90	26.8136
6488	Female	65-79	178	Male	45-59	Urban	0	1	1	Not eligible	Eligible, satisfied	Eligible, satisfied	Not eligible	Not eligible	Eligible, satisfied	Eligible, not satisfied	Eligible, satisfied	Eligible, not satisfied	Not eligible	Eligible, not satisfied	50.008153641922	95.1999969482422			43.2999992370605	145	4.67000007629395		5.5	8.15999984741211				85.6999969482422			170	96	29.5752
6496	Female	65-79	73	Male	45-59	Urban	1	1	1	Not eligible	Eligible, not satisfied	Eligible, not satisfied	Not eligible	Not eligible	Eligible, satisfied	Eligible, not satisfied	Eligible, satisfied	Eligible, satisfied	Eligible, satisfied	Eligible, satisfied	48.2687934841359	98.5999984741211			34.0000003576279	108			7.30000019073486								90	45	22.2819
6498	Female	>=80	73	Male	45-59	Urban	1	1	1	Not eligible	Eligible, satisfied	Eligible, satisfied	Not eligible	Not eligible	Eligible, satisfied	Not eligible	Eligible, satisfied	Eligible, satisfied	Eligible, satisfied	Eligible, satisfied	33.2713579272372	125.099998474121			39.8999989032745												98	72	20.6035
6522	Male	>=80	73	Male	45-59	Urban	0	1	0	Not eligible	Eligible, not satisfied	Eligible, not satisfied	Eligible, not satisfied	Not eligible	Eligible, satisfied	Not eligible	Eligible, satisfied	Eligible, satisfied	Not eligible	Eligible, satisfied	54.4393871985467	106.699996948242			45.3999996185303	143											121	60.5	23.3849
6525	Female	65-79	178	Male	45-59	Urban	0	1	0	Not eligible	Eligible, satisfied	Eligible, satisfied	Not eligible	Not eligible	Eligible, satisfied	Eligible, not satisfied	Eligible, not satisfied	Eligible, not satisfied	Not eligible	Eligible, not satisfied	62.5952860376605	77.6999969482422					5.6100001335144		5.80000019073486					292.299987792969			130	90	28.2828
6526	Male	>=80	178	Male	45-59	Urban	0	1	1	Not eligible	Eligible, not satisfied	Eligible, not satisfied	Eligible, not satisfied	Eligible, not satisfied	Eligible, not satisfied	Not eligible	Eligible, not satisfied	Eligible, satisfied	Not eligible	Eligible, satisfied	42.298547684935	127.699996948242					4.38000011444092							98.9000015258789			128	84	23.5078
6528	Male	65-79	85	Male	45-59	Urban	0	1	0	Not eligible	Eligible, satisfied	Eligible, not satisfied	Not eligible	Not eligible	Not eligible	Not eligible	Not eligible	Eligible, not satisfied	Not eligible	Eligible, satisfied	53.0054796856744	111			39	133.000001907349	3.61999988555908	142	5.40000009536743	5.21999979019165	2.89000010490418						157	87	24.2215
6543	Female	65-79	185	Male	45-59	Urban	1	1	0	Not eligible	Eligible, satisfied	Eligible, satisfied	Not eligible	Not eligible	Eligible, not satisfied	Eligible, not satisfied	Eligible, satisfied	Eligible, not satisfied	Not eligible	Not eligible	69.8620659360844	72.1999969482422							6.5								155	85
6555	Female	65-79	85	Male	45-59	Urban	0	1	1	Not eligible	Eligible, satisfied	Eligible, satisfied	Not eligible	Not eligible	Not eligible	Not eligible	Not eligible	Eligible, satisfied	Not eligible	Eligible, satisfied	44.9386029283205	104			38.5999984741211	128.999996185303											84	60	22.6951
6565	Male	<65	335	Male	<45	Urban	1	1	1	Not eligible	Eligible, satisfied	Eligible, satisfied	Not eligible	Not eligible	Eligible, satisfied	Eligible, satisfied	Eligible, satisfied	Eligible, satisfied	Eligible, satisfied	Not eligible	24.2060720862701	234.300003051758			22.2000007629395	70.9999990463257	3.99000000953674		6	4.59999990463257							130	80
6620	Male	>=80	73	Male	45-59	Urban	0	1	1	Not eligible	Eligible, satisfied	Eligible, satisfied	Eligible, satisfied	Not eligible	Eligible, satisfied	Eligible, satisfied	Eligible, satisfied	Eligible, satisfied	Not eligible	Eligible, satisfied	54.3644184217451	108.699996948242			37.2999992370606	131.000003814697	4.21999979019165		6.40000009536743								112	60	25.1781
6633	Male	>=80	73	Male	45-59	Urban	0	1	1	Not eligible	Eligible, satisfied	Eligible, satisfied	Eligible, satisfied	Not eligible	Eligible, satisfied	Not eligible	Eligible, satisfied	Eligible, not satisfied	Not eligible	Eligible, not satisfied	66.8935998545998	86.9000015258789			39.0999984741211	136.000003814697	4.07000017166138										171.5	75	25.7706
6638	Male	>=80	178	Male	45-59	Urban	0	1	1	Not eligible	Eligible, satisfied	Eligible, satisfied	Not eligible	Not eligible	Eligible, not satisfied	Not eligible	Eligible, satisfied	Eligible, satisfied	Not eligible	Eligible, satisfied	47.9251690569616	114.5			19.8999996185303	65											105	60	23.4602
6639	Male	65-79	185	Male	45-59	Urban	0	1	1	Not eligible	Eligible, satisfied	Eligible, satisfied	Eligible, satisfied	Not eligible	Eligible, not satisfied	Eligible, not satisfied	Eligible, satisfied	Eligible, not satisfied	Not eligible	Eligible, not satisfied	84.6867467112599	79			34.7000007629395	110											150	90	28.0277
6647	Male	65-79	178	Male	45-59	Urban	1	1	1	Eligible, satisfied	Eligible, satisfied	Eligible, satisfied	Eligible, satisfied	Not eligible	Eligible, satisfied	Eligible, satisfied	Eligible, satisfied	Eligible, satisfied	Eligible, satisfied	Eligible, not satisfied	62.9151981771685	101.5		19.3999996185303	41.7000007629395	133.999996185303											130	68	28.5627
6649	Male	<65	178	Male	45-59	Urban	1	1	0	Not eligible	Not eligible	Not eligible	Not eligible	Not eligible	Not eligible	Not eligible	Not eligible	Eligible, not satisfied	Eligible, not satisfied	Eligible, not satisfied	108.608711116768	60.7000007629395		26.5						7.01000022888184				89.8000030517578			146	97	35.3395
6652	Female	65-79	335	Male	<45	Urban	0	1	1	Not eligible	Eligible, satisfied	Eligible, satisfied	Not eligible	Not eligible	Eligible, satisfied	Eligible, not satisfied	Eligible, satisfied	Eligible, not satisfied	Not eligible	Not eligible	48.9025597041117	94.1999969482422			38.2999992370605	126.999998092651	4.55000019073486										122	90
6653	Male	65-79	178	Male	45-59	Urban	0	1	0	Eligible, not satisfied	Eligible, not satisfied	Eligible, not satisfied	Eligible, not satisfied	Eligible, not satisfied	Eligible, not satisfied	Eligible, not satisfied	Eligible, satisfied	Eligible, satisfied	Not eligible	Eligible, not satisfied	41.7335691665885	144.199996948242			33.2999992370605	111.000003814697											134	76	26.1493
6671	Male	>=80	178	Male	45-59	Urban	0	1	1	Not eligible	Eligible, satisfied	Eligible, satisfied	Not eligible	Not eligible	Eligible, satisfied	Not eligible	Eligible, satisfied	Eligible, not satisfied	Not eligible	Eligible, satisfied	32.2374849410353	160.800003051758			46.5000003576279	152	4.03999996185303										145	80	24.1633
6680	Male	>=80	335	Male	<45	Urban	0	1	0	Not eligible	Eligible, not satisfied	Eligible, not satisfied	Eligible, not satisfied	Not eligible	Eligible, satisfied	Not eligible	Eligible, satisfied	Eligible, satisfied	Not eligible	Eligible, not satisfied	49.2739310142451	115.199996948242			41.7000007629395	136.999998092651											114	80	29.3664
6688	Female	65-79	178	Male	45-59	Urban	0	0	0	Not eligible	Eligible, satisfied	Eligible, satisfied	Eligible, satisfied	Not eligible	Eligible, not satisfied	Eligible, not satisfied	Eligible, satisfied	Eligible, not satisfied	Not eligible	Eligible, not satisfied	51.2419855310854	93.3000030517578					4.51999998092651										150	90	17.3965
6693	Male	>=80	335	Male	<45	Urban	1	1	1	Not eligible	Eligible, satisfied	Eligible, satisfied	Not eligible	Not eligible	Eligible, satisfied	Not eligible	Eligible, satisfied	Eligible, satisfied	Not eligible	Eligible, satisfied	33.2064614717725	156			51.0999984741211	168.999996185303	4.71999979019165		7.90000009536743								115	70	24.9605
6696	Male	65-79	178	Male	45-59	Urban	0	1	0	Not eligible	Eligible, satisfied	Eligible, satisfied	Eligible, satisfied	Not eligible	Eligible, satisfied	Eligible, satisfied	Eligible, satisfied	Eligible, satisfied	Not eligible	Eligible, not satisfied	58.7830931952933	104.900001525879			42.0999984741211	140	4.05999994277954		5.90000009536743	4.92000007629395				185.699996948242			128	80	31.358
6698	Female	>=80	185	Male	45-59	Urban	0	1	1	Not eligible	Eligible, satisfied	Eligible, satisfied	Eligible, satisfied	Eligible, not satisfied	Eligible, satisfied	Not eligible	Eligible, satisfied	Eligible, satisfied	Not eligible	Eligible, not satisfied	38.9482384660769	111.099998474121			35.7999992370605	121.000003814697											115	75	18.8707
6712	Female	>=80	73	Male	45-59	Urban	0	1	1	Not eligible	Eligible, satisfied	Eligible, satisfied	Not eligible	Not eligible	Eligible, satisfied	Not eligible	Eligible, satisfied	Eligible, not satisfied	Not eligible	Eligible, satisfied	39.3191693106541	107.699996948242			42	135	4.48999977111816		5					141.100006103516			145	73	20.9644
6713	Male	>=80	85	Male	45-59	Urban	1	1	1	Not eligible	Eligible, satisfied	Eligible, satisfied	Not eligible	Not eligible	Not eligible	Not eligible	Not eligible	Eligible, not satisfied	Not eligible	Eligible, satisfied	48.699812496602	117			33	113.999996185303											142	72	22.921
6732	Male	>=80	178	Male	45-59	Urban	1	1	1	Not eligible	Eligible, satisfied	Eligible, satisfied	Not eligible	Not eligible	Eligible, not satisfied	Not eligible	Eligible, satisfied	Eligible, not satisfied	Eligible, not satisfied	Eligible, not satisfied	42.7537488883272	128.800003051758			29.1000008583069				7.80000019073486								190	80	27.4691
6733	Female	>=80	185	Male	45-59	Urban	1	0	0	Not eligible	Eligible, satisfied	Eligible, satisfied	Not eligible	Not eligible	Eligible, satisfied	Eligible, not satisfied	Eligible, satisfied	Eligible, not satisfied	Eligible, not satisfied	Eligible, satisfied	57.3252591602038	80.6999969482422		1.89999997615814	41.7000007629395	141.000003814697	4.51000022888184		6			2.51499998569489		78.1999969482422			150	80	21.3675
6735	Female	65-79	178	Male	45-59	Urban	0	1	1	Not eligible	Eligible, satisfied	Eligible, satisfied	Eligible, satisfied	Not eligible	Eligible, satisfied	Eligible, not satisfied	Eligible, satisfied	Eligible, not satisfied	Not eligible	Eligible, not satisfied	53.5460339312138	87.9000015258789			33.5999984741211	111.000003814697	4.28999996185303		5.19999980926514	7.23999977111816				73.4000015258789			140	90	28.3652
6750	Male	65-79	85	Male	45-59	Urban	0	1	1	Not eligible	Eligible, satisfied	Eligible, satisfied	Not eligible	Not eligible	Not eligible	Not eligible	Not eligible	Eligible, not satisfied	Not eligible	Eligible, not satisfied	40.5246788434113	137	34.2000007629395	6.19999980926514	42.2000007629395	150	4.03999996185303	139	5.19999980926514					51.5			180	90	25.8546
6759	Male	65-79	266	Female	<45	Urban	0	1	1	Eligible, satisfied	Eligible, satisfied	Eligible, satisfied	Eligible, satisfied	Not eligible	Eligible, satisfied	Eligible, satisfied	Eligible, satisfied	Eligible, not satisfied	Not eligible	Not eligible	52.7338360019949	116.099998474121		1.29999995231628	42.5999984741211	143.000001907349	4.8600001335144		5.09999990463257	3.48000001907349							130	90
6772	Female	65-79	73	Male	45-59	Urban	0	1	1	Eligible, satisfied	Eligible, satisfied	Eligible, satisfied	Eligible, satisfied	Eligible, satisfied	Eligible, satisfied	Eligible, satisfied	Eligible, satisfied	Eligible, not satisfied	Not eligible	Eligible, satisfied	50.1031540401008	94.5		0.800000011920929	35.5999984741211	116.999998092651	4.65000009536743		5.90000009536743	4.82000017166138							142	76	23.9133
6774	Female	65-79	185	Male	45-59	Urban	1	1	1	Not eligible	Eligible, satisfied	Eligible, satisfied	Not eligible	Not eligible	Eligible, not satisfied	Eligible, not satisfied	Eligible, satisfied	Eligible, satisfied	Eligible, satisfied	Eligible, not satisfied	47.5946395763047	104.5			37.0999991893768	119											125	80	26.093
6777	Female	>=80	185	Male	45-59	Urban	0	1	1	Not eligible	Eligible, satisfied	Eligible, satisfied	Not eligible	Not eligible	Eligible, not satisfied	Not eligible	Eligible, satisfied	Eligible, satisfied	Not eligible	Eligible, satisfied	30.9844271763202	125.199996948242			22.5	75											130	80	23.8343
6793	Male	>=80	178	Male	45-59	Urban	0	1	1	Not eligible	Eligible, satisfied	Eligible, satisfied	Eligible, satisfied	Eligible, satisfied	Eligible, not satisfied	Not eligible	Eligible, satisfied	Eligible, satisfied	Not eligible	Eligible, not satisfied	40.9999424176956	131.800003051758			37.0000004768372	106											134	70	25.8645
6795	Female	65-79	73	Male	45-59	Urban	0	1	0	Not eligible	Eligible, satisfied	Eligible, satisfied	Eligible, satisfied	Eligible, satisfied	Eligible, satisfied	Eligible, not satisfied	Eligible, satisfied	Eligible, not satisfied	Not eligible	Eligible, satisfied	88.2795687245467	58.2999992370606		1	41.5	140	3.73000001907349							61.7999992370606			173	86	20.7812
6796	Female	>=80	388	Female	<45	Urban	0	1	0	Not eligible	Eligible, satisfied	Eligible, satisfied	Eligible, satisfied	Eligible, satisfied	Eligible, not satisfied	Not eligible	Eligible, satisfied	Eligible, not satisfied	Not eligible	Eligible, satisfied	47.3068020356723	90.3000030517578			38.4000015258789	126.000003814697	4.46000003814697		5.5								160	92	23.1934
6799	Female	>=80	85	Male	45-59	Urban	0	1	0	Not eligible	Eligible, satisfied	Eligible, satisfied	Not eligible	Not eligible	Not eligible	Not eligible	Not eligible	Eligible, not satisfied	Not eligible	Eligible, not satisfied	36.5830375832913	113				128.000001907349											143	80	27.4714
6804	Male	>=80	178	Male	45-59	Urban	0	1	0	Not eligible	Eligible, satisfied	Eligible, satisfied	Eligible, satisfied	Eligible, not satisfied	Eligible, not satisfied	Not eligible	Eligible, satisfied	Eligible, not satisfied	Not eligible	Eligible, satisfied	42.5696064523825	132.300003051758					4.90000009536743		4.90000009536743	5.25							150	70	24.6098
6809	Male	>=80	73	Male	45-59	Urban	1	1	0	Not eligible	Eligible, satisfied	Eligible, satisfied	Not eligible	Not eligible	Eligible, satisfied	Not eligible	Eligible, satisfied	Eligible, satisfied	Eligible, satisfied	Eligible, satisfied	38.5122044037855	137.199996948242			26.8999996185303	91.9999980926514	4.59999990463257										126	74	23.8067
6835	Male	>=80	85	Male	45-59	Urban	0	1	1	Not eligible	Eligible, satisfied	Eligible, satisfied	Not eligible	Not eligible	Not eligible	Not eligible	Not eligible	Eligible, satisfied	Not eligible	Not eligible	24.7774923833121	207				101.999998092651											132	80
6838	Male	>=80	73	Male	45-59	Urban	0	1	0	Not eligible	Eligible, satisfied	Eligible, satisfied	Eligible, satisfied	Not eligible	Eligible, satisfied	Not eligible	Eligible, satisfied	Eligible, satisfied	Not eligible	Eligible, satisfied	47.9555095995776	118.5			39.4000015258789	131.999998092651	5.21999979019165							138.5			122	68	24.6692
6840	Female	65-79	388	Female	<45	Urban	1	1	0	Not eligible	Eligible, satisfied	Eligible, satisfied	Not eligible	Not eligible	Eligible, satisfied	Eligible, not satisfied	Eligible, satisfied	Eligible, not satisfied	Eligible, not satisfied	Eligible, not satisfied	37.0607618186321	123.400001525879			40.0999984741211	136.999998092651			7.09999990463257								150	60	36.6528
6872	Female	>=80	178	Male	45-59	Urban	0	1	1	Not eligible	Eligible, satisfied	Eligible, satisfied	Not eligible	Not eligible	Eligible, not satisfied	Not eligible	Eligible, satisfied	Eligible, not satisfied	Not eligible	Eligible, satisfied	44.5312632610561	96.5999984741211			45.3000009059906	139	4.69999980926514										152	100	23.0435
6890	Female	>=80	73	Male	45-59	Urban	0	0	1	Eligible, not satisfied	Eligible, satisfied	Eligible, satisfied	Eligible, satisfied	Not eligible	Eligible, not satisfied	Not eligible	Eligible, satisfied	Eligible, not satisfied	Not eligible	Eligible, satisfied	54.4929720352253	80.8000030517578			34.7000007629395	116.000003814697	4.5		5.5					60.7999992370606			155.5	72.5	20.0941
6900	Female	>=80	73	Male	45-59	Urban	0	1	0	Eligible, not satisfied	Eligible, not satisfied	Eligible, not satisfied	Eligible, not satisfied	Not eligible	Eligible, not satisfied	Eligible, not satisfied	Eligible, satisfied	Eligible, satisfied	Not eligible	Eligible, not satisfied	46.7748764009028	98.3000030517578			40.0999984741211	136.000003814697	4.1100001335144										108	70	26.8186
6904	Female	65-79	178	Male	45-59	Urban	0	1	0	Not eligible	Eligible, satisfied	Eligible, satisfied	Eligible, satisfied	Eligible, satisfied	Eligible, satisfied	Eligible, satisfied	Eligible, satisfied	Eligible, satisfied	Not eligible	Eligible, not satisfied	39.0808730888289	118.099998474121					4.46999979019165			5.67000007629395				163.699996948242			130	74	32.1585
6919	Male	<65	73	Male	45-59	Urban	1	1	1	Not eligible	Eligible, satisfied	Eligible, satisfied	Not eligible	Not eligible	Eligible, satisfied	Eligible, not satisfied	Eligible, satisfied	Eligible, satisfied	Eligible, satisfied	Eligible, not satisfied	14.8615753950687	342.700012207031					3.97000002861023										108	62	32.2245
6922	Male	>=80	73	Male	45-59	Urban	1	1	1	Eligible, not satisfied	Eligible, satisfied	Not eligible	Not eligible	Not eligible	Eligible, satisfied	Not eligible	Not eligible	Eligible, satisfied	Eligible, satisfied	Eligible, satisfied	86.025591412363	65.1999969482422		14.8000001907349			4.51999998092651		7.09999990463257	4.90999984741211							108	66	23.0344
6925	Female	65-79	178	Male	45-59	Urban	0	1	0	Not eligible	Eligible, not satisfied	Eligible, not satisfied	Eligible, not satisfied	Not eligible	Eligible, satisfied	Eligible, not satisfied	Eligible, satisfied	Eligible, not satisfied	Not eligible	Eligible, not satisfied	55.7513155252094	90.0999984741211			41.5	143.999996185303	3.97000002861023										158	90	40.8587
6932	Male	>=80	178	Male	45-59	Urban	1	1	1	Not eligible	Eligible, satisfied	Eligible, not satisfied	Eligible, not satisfied	Not eligible	Eligible, not satisfied	Not eligible	Eligible, satisfied	Eligible, satisfied	Eligible, satisfied	Eligible, not satisfied	16.5874189539963	278.600006103516					4.28000020980835										114	64	30.7805
6974	Female	>=80	73	Male	45-59	Urban	0	1	1	Not eligible	Eligible, not satisfied	Eligible, not satisfied	Eligible, not satisfied	Not eligible	Eligible, not satisfied	Not eligible	Eligible, satisfied	Eligible, not satisfied	Not eligible	Eligible, satisfied	48.1136512549209	87			42.1999990940094	138	4.17000007629395		5.59999990463257								148	71	20.2546
6985	Female	>=80	178	Male	45-59	Urban	0	1	1	Not eligible	Eligible, satisfied	Eligible, satisfied	Eligible, satisfied	Not eligible	Eligible, satisfied	Not eligible	Eligible, satisfied	Eligible, satisfied	Not eligible	Eligible, satisfied	37.5051262946491	113.300003051758			40.5	123.999996185303											95	65	20.5592
7028	Male	>=80	178	Male	45-59	Urban	1	1	0	Not eligible	Eligible, satisfied	Eligible, satisfied	Eligible, satisfied	Eligible, satisfied	Eligible, satisfied	Eligible, satisfied	Eligible, not satisfied	Eligible, not satisfied	Eligible, not satisfied	Eligible, satisfied	54.9752838066889	107.699996948242		32.7999992370606			5.25										142	60	24.098
7029	Female	>=80	185	Male	45-59	Urban	1	1	1	Not eligible	Eligible, satisfied	Eligible, satisfied	Not eligible	Not eligible	Eligible, not satisfied	Not eligible	Eligible, not satisfied	Eligible, satisfied	Not eligible	Eligible, satisfied	44.6352031978324	95.3000030517578			53.2000005245209	163											130	80	21.9098
7040	Male	65-79	185	Male	45-59	Urban	0	1	0	Not eligible	Eligible, satisfied	Eligible, satisfied	Eligible, satisfied	Not eligible	Eligible, not satisfied	Eligible, not satisfied	Eligible, satisfied	Eligible, satisfied	Not eligible	Eligible, satisfied	55.8868451931098	111.300003051758			44.7999992370606	146.000003814697	3.79999995231628		5.59999990463257					62.4000015258789			110	70	25.4327
7044	Female	>=80	85	Male	45-59	Urban	0	0	0	Not eligible	Eligible, not satisfied	Eligible, not satisfied	Not eligible	Not eligible	Not eligible	Not eligible	Not eligible	Eligible, not satisfied	Not eligible	Eligible, satisfied	50.707717861749	88.8000030517578			35.7999992370605	113.999996185303								72.4000015258789			160	70	21.0772
7054	Male	65-79	178	Male	45-59	Urban	0	1	1	Not eligible	Eligible, satisfied	Eligible, satisfied	Not eligible	Not eligible	Eligible, satisfied	Eligible, satisfied	Eligible, satisfied	Eligible, satisfied	Not eligible	Eligible, satisfied	45.6792594823974	127			42.9000015258789	143.999996185303											120	65	25.2482
7061	Male	>=80	85	Male	45-59	Urban	0	0	0	Not eligible	Eligible, satisfied	Eligible, satisfied	Not eligible	Not eligible	Not eligible	Not eligible	Not eligible	Eligible, satisfied	Not eligible	Eligible, not satisfied	48.8633834407913	116															120	70	26.2917
7064	Female	>=80	73	Male	45-59	Urban	0	1	0	Not eligible	Eligible, satisfied	Eligible, satisfied	Eligible, satisfied	Not eligible	Eligible, satisfied	Not eligible	Eligible, satisfied	Eligible, not satisfied	Not eligible	Eligible, satisfied	34.5000543809686	120.699996948242					5.40000009536743										144	82	20.7512
7091	Male	65-79	178	Male	45-59	Urban	0	1	0	Not eligible	Eligible, satisfied	Eligible, satisfied	Eligible, satisfied	Not eligible	Eligible, satisfied	Eligible, satisfied	Eligible, satisfied	Eligible, not satisfied	Not eligible	Eligible, satisfied	58.2360983151865	108.199996948242			42.7000007629395	136.999998092651	3.61999988555908										150	100	25.0886
7106	Female	<65	178	Male	45-59	Urban	0	1	0	Not eligible	Eligible, satisfied	Eligible, satisfied	Eligible, satisfied	Eligible, not satisfied	Eligible, not satisfied	Eligible, not satisfied	Eligible, satisfied	Eligible, satisfied	Not eligible	Eligible, not satisfied	32.0433218181545	145.800003051758			37	121.999998092651											112	68	27.2903
7127	Female	>=80	73	Male	45-59	Urban	0	1	0	Not eligible	Eligible, satisfied	Eligible, satisfied	Eligible, satisfied	Not eligible	Eligible, not satisfied	Not eligible	Eligible, satisfied	Eligible, satisfied	Not eligible	Eligible, satisfied	62.2658319583201	70.6999969482422			27.2000007629395	88.9999961853027											136	84	20.6331
7129	Female	>=80	335	Male	<45	Urban	0	0	1	Not eligible	Eligible, satisfied	Eligible, satisfied	Eligible, satisfied	Not eligible	Eligible, not satisfied	Not eligible	Eligible, satisfied	Eligible, satisfied	Not eligible	Eligible, satisfied	45.2080939029734	94.3000030517578			38.5999984741211	133.999996185303	4.07000017166138		5.30000019073486								124	60	23.4948
7138	Male	<65	185	Male	45-59	Urban	0	1	0	Not eligible	Eligible, satisfied	Eligible, satisfied	Not eligible	Not eligible	Eligible, satisfied	Eligible, not satisfied	Eligible, satisfied	Eligible, satisfied	Not eligible	Not eligible	48.9971434895987	130								6.32999992370606				145.699996948242			130	85
7145	Male	>=80	178	Male	45-59	Urban	0	1	1	Not eligible	Eligible, satisfied	Eligible, satisfied	Eligible, satisfied	Eligible, satisfied	Eligible, satisfied	Not eligible	Eligible, satisfied	Eligible, satisfied	Not eligible	Eligible, satisfied	22.1146023946236	220.899993896484			32.9000015258789	111.000003814697	3.44000005722046							77.4000015258789			120	60	23.9838
7152	Female	65-79	178	Male	45-59	Urban	0	1	1	Eligible, not satisfied	Eligible, satisfied	Eligible, satisfied	Eligible, satisfied	Not eligible	Eligible, not satisfied	Eligible, satisfied	Eligible, satisfied	Eligible, satisfied	Not eligible	Eligible, not satisfied	87.5448864451433	57.2999992370606			35.4000015258789	118.999996185303											130	80	31.4844
7155	Female	65-79	73	Male	45-59	Urban	0	0	0	Not eligible	Eligible, satisfied	Eligible, satisfied	Eligible, satisfied	Not eligible	Eligible, not satisfied	Eligible, not satisfied	Eligible, satisfied	Eligible, satisfied	Not eligible	Eligible, not satisfied	56.5086910825558	89.0999984741211			42.5	143.999996185303											124	80	30.7266
7166	Male	65-79	178	Male	45-59	Urban	1	1	1	Not eligible	Eligible, satisfied	Eligible, satisfied	Not eligible	Not eligible	Eligible, satisfied	Eligible, satisfied	Eligible, satisfied	Eligible, satisfied	Eligible, satisfied	Eligible, not satisfied	27.5927997268881	192.699996948242			35.2999985218048	114	4.92000007629395		8.30000019073486								120	80	29.5493
7173	Female	65-79	318	Female	<45	Urban	0	0	0	Not eligible	Not eligible	Not eligible	Not eligible	Not eligible	Not eligible	Not eligible	Not eligible	Eligible, satisfied	Not eligible	Not eligible	49.2479363969716	95.3000030517578			38.7999992370606	126.000003814697	3.78999996185303		5.19999980926514	7.09000015258789				73.3000030517578			138	84
7174	Female	65-79	73	Male	45-59	Urban	0	1	1	Not eligible	Eligible, satisfied	Eligible, satisfied	Not eligible	Not eligible	Eligible, satisfied	Eligible, satisfied	Eligible, satisfied	Eligible, satisfied	Eligible, satisfied	Eligible, satisfied	30.5070348662858	140.800003051758		0.699999988079071	33.7999992370606	106.000003814697			6								136	67	23.2005
7180	Male	>=80	445	Male	<45	Urban	0	1	0	Not eligible	Eligible, satisfied	Eligible, satisfied	Not eligible	Not eligible	Eligible, satisfied	Not eligible	Eligible, not satisfied	Eligible, satisfied	Not eligible	Eligible, satisfied	21.528800004461	228.5															120	70	24.684
7185	Male	<65	178	Male	45-59	Urban	0	0	0	Eligible, satisfied	Eligible, satisfied	Eligible, satisfied	Eligible, not satisfied	Not eligible	Eligible, not satisfied	Eligible, not satisfied	Eligible, satisfied	Eligible, satisfied	Not eligible	Eligible, satisfied	55.1307057920355	122.099998474121		0.5			4.69999980926514										100	70	25.2598
7186	Female	65-79	335	Male	<45	Urban	0	0	0	Not eligible	Eligible, satisfied	Eligible, not satisfied	Eligible, not satisfied	Eligible, not satisfied	Eligible, not satisfied	Eligible, satisfied	Eligible, satisfied	Eligible, satisfied	Not eligible	Eligible, not satisfied	58.5147688954099	83.5999984741211			32.5	106.000003814697	4.09000015258789							98.9000015258789			105	70	17.5779
7197	Male	65-79	73	Male	45-59	Urban	1	1	1	Eligible, satisfied	Eligible, not satisfied	Eligible, satisfied	Eligible, not satisfied	Not eligible	Eligible, not satisfied	Eligible, satisfied	Eligible, not satisfied	Eligible, not satisfied	Eligible, not satisfied	Eligible, satisfied	49.3676293586126	121.900001525879		0.899999976158142					6.90000009536743								162.5	89	24.3918
7221	Female	65-79	178	Male	45-59	Urban	0	0	1	Not eligible	Eligible, satisfied	Eligible, satisfied	Eligible, satisfied	Not eligible	Eligible, not satisfied	Eligible, not satisfied	Eligible, satisfied	Eligible, satisfied	Not eligible	Eligible, not satisfied	62.7788580881427	81.1999969482422		3.09999990463257	35.0999984741211	116.000003814697											137.5	80	35.9963
7226	Female	65-79	73	Male	45-59	Urban	0	1	0	Not eligible	Not eligible	Not eligible	Not eligible	Not eligible	Not eligible	Not eligible	Not eligible	Eligible, not satisfied	Not eligible	Eligible, not satisfied	58.9753468478995	82.0999984741211			39.0999984741211	130	4.55000019073486		4.80000019073486	7.96000003814697				86.1999969482422			157	93	27.5652
7232	Male	65-79	73	Male	45-59	Urban	1	1	0	Eligible, satisfied	Eligible, satisfied	Eligible, satisfied	Eligible, satisfied	Eligible, not satisfied	Eligible, satisfied	Eligible, satisfied	Eligible, not satisfied	Eligible, satisfied	Eligible, satisfied	Eligible, not satisfied	67.4011785173549	97		1.39999997615814	42.0999984741211	143.000001907349											117	86	33.8359
7234	Female	>=80	73	Male	45-59	Urban	0	0	0	Not eligible	Eligible, satisfied	Eligible, satisfied	Eligible, satisfied	Eligible, satisfied	Eligible, not satisfied	Not eligible	Eligible, satisfied	Eligible, not satisfied	Not eligible	Eligible, satisfied	50.3948934169577	86.6999969482422												86.0999984741211			143	77	21.8717
7237	Male	>=80	73	Male	45-59	Urban	0	1	0	Not eligible	Eligible, not satisfied	Eligible, not satisfied	Not eligible	Not eligible	Eligible, satisfied	Not eligible	Eligible, satisfied	Eligible, satisfied	Not eligible	Eligible, satisfied	25.8670122795996	191.800003051758			32.4000000953674												108	52	20.8159
7246	Female	>=80	73	Male	45-59	Urban	1	1	0	Not eligible	Eligible, satisfied	Eligible, satisfied	Eligible, satisfied	Eligible, not satisfied	Eligible, satisfied	Not eligible	Eligible, satisfied	Eligible, not satisfied	Eligible, not satisfied	Eligible, not satisfied	46.1412118521239	94.9000015258789		0.899999976158142					8.5								146	77.5	31.2872
7286	Male	>=80	178	Male	45-59	Urban	0	1	1	Not eligible	Eligible, not satisfied	Eligible, not satisfied	Not eligible	Not eligible	Eligible, not satisfied	Not eligible	Eligible, satisfied	Eligible, not satisfied	Not eligible	Eligible, not satisfied	56.1901116381708	99.8000030517578			42.1999990940094	144											140	80	27.7344
7315	Male	65-79	185	Male	45-59	Urban	0	1	0	Not eligible	Eligible, satisfied	Eligible, satisfied	Eligible, satisfied	Eligible, satisfied	Eligible, satisfied	Eligible, satisfied	Eligible, satisfied	Eligible, not satisfied	Not eligible	Eligible, not satisfied	40.4686174853228	141.199996948242					4.6399998664856			3.57999992370605				78.1999969482422			140	75	32.8125
7316	Male	65-79	73	Male	45-59	Urban	1	1	1	Not eligible	Eligible, satisfied	Eligible, satisfied	Not eligible	Not eligible	Eligible, satisfied	Eligible, not satisfied	Eligible, satisfied	Eligible, satisfied	Eligible, satisfied	Eligible, satisfied	31.6214703337617	181.399993896484			30.0999999046326	93	4.11999988555908										120	56	20.9366
7320	Female	65-79	185	Male	45-59	Urban	1	1	1	Eligible, not satisfied	Eligible, satisfied	Eligible, satisfied	Eligible, satisfied	Not eligible	Eligible, not satisfied	Eligible, satisfied	Eligible, satisfied	Eligible, satisfied	Eligible, satisfied	Eligible, not satisfied	53.0737417661099	93.3000030517578					4.51999998092651			6.28999996185303		2.35500001907349		106.699996948242			135	75	36.6841
7322	Female	65-79	178	Male	45-59	Urban	1	1	0	Not eligible	Eligible, satisfied	Eligible, satisfied	Not eligible	Not eligible	Eligible, satisfied	Eligible, satisfied	Eligible, not satisfied	Eligible, not satisfied	Eligible, not satisfied	Eligible, not satisfied	58.0770243107606	85.5999984741211										2.48500001430511					150	90	42.2773
7324	Female	>=80	73	Male	45-59	Urban	0	1	0	Not eligible	Eligible, satisfied	Eligible, satisfied	Eligible, satisfied	Eligible, satisfied	Eligible, satisfied	Not eligible	Eligible, satisfied	Eligible, not satisfied	Not eligible	Eligible, not satisfied	27.3641834553859	146.199996948242			28	90								198.800003051758			171.5	90	18.5491
7325	Female	65-79	73	Male	45-59	Urban	0	1	1	Not eligible	Eligible, satisfied	Eligible, satisfied	Eligible, satisfied	Eligible, satisfied	Eligible, satisfied	Eligible, satisfied	Eligible, satisfied	Eligible, satisfied	Not eligible	Eligible, not satisfied	36.6104941844404	122.5					4.21999979019165			4.46000003814697				109.5			129	77	36.859
7327	Female	>=80	178	Male	45-59	Urban	1	1	1	Not eligible	Eligible, not satisfied	Eligible, not satisfied	Eligible, not satisfied	Eligible, not satisfied	Eligible, satisfied	Not eligible	Eligible, satisfied	Eligible, satisfied	Eligible, satisfied	Eligible, not satisfied	22.6450800925888	175							6.59999990463257								120	72	18.0613
7338	Female	65-79	178	Male	45-59	Urban	1	1	1	Not eligible	Eligible, satisfied	Eligible, satisfied	Not eligible	Not eligible	Eligible, satisfied	Eligible, not satisfied	Eligible, satisfied	Eligible, not satisfied	Eligible, not satisfied	Eligible, not satisfied	42.57341984613	107.5		0.800000011920929	41.7999992370606	133.999996185303			6.40000009536743								189	63	33.1648
7341	Female	65-79	85	Male	45-59	Urban	0	0	1	Eligible, not satisfied	Eligible, satisfied	Eligible, satisfied	Eligible, satisfied	Not eligible	Not eligible	Not eligible	Not eligible	Eligible, satisfied	Not eligible	Eligible, satisfied	63.9806334792649	78.0999984741211			35.4000015258789	120											106	60	23.0332
7351	Female	>=80	335	Male	<45	Urban	0	1	0	Eligible, not satisfied	Eligible, not satisfied	Eligible, not satisfied	Eligible, not satisfied	Eligible, not satisfied	Eligible, satisfied	Not eligible	Eligible, satisfied	Eligible, not satisfied	Not eligible	Eligible, satisfied	33.4278611846794	116.900001525879										2.4099999666214		104.300003051758			150	100	22.8906
7376	Female	>=80	266	Female	<45	Urban	0	1	0	Not eligible	Eligible, not satisfied	Eligible, not satisfied	Not eligible	Not eligible	Eligible, satisfied	Not eligible	Eligible, satisfied	Eligible, satisfied	Not eligible	Not eligible	59.2555861827524	79.9000015258789															120	70
7383	Female	>=80	178	Male	45-59	Urban	0	1	0	Not eligible	Eligible, satisfied	Eligible, satisfied	Not eligible	Not eligible	Eligible, satisfied	Not eligible	Eligible, satisfied	Eligible, not satisfied	Not eligible	Eligible, not satisfied	38.5975820903319	110			38.4999990463257	122											160	90	28.2005
7391	Male	65-79	335	Male	<45	Urban	0	0	0	Not eligible	Eligible, satisfied	Eligible, satisfied	Eligible, satisfied	Not eligible	Eligible, not satisfied	Eligible, not satisfied	Eligible, satisfied	Eligible, not satisfied	Not eligible	Eligible, not satisfied	64.0262681511197	101.800003051758															150	84	25.7234
7412	Female	>=80	73	Male	45-59	Urban	0	1	1	Not eligible	Eligible, satisfied	Eligible, satisfied	Not eligible	Not eligible	Eligible, satisfied	Not eligible	Eligible, satisfied	Eligible, satisfied	Not eligible	Eligible, satisfied	40.2578880389026	102			33.0999984741211	111.000003814697											120	60	23.1911
7440	Male	<65	178	Male	45-59	Urban	0	1	0	Not eligible	Eligible, satisfied	Eligible, satisfied	Eligible, satisfied	Not eligible	Eligible, satisfied	Eligible, not satisfied	Eligible, satisfied	Eligible, not satisfied	Not eligible	Eligible, not satisfied	48.9971434895987	130			42.5	148.999996185303	4.34000015258789		5.59999990463257								170	75	35.2097
7455	Male	>=80	178	Male	45-59	Urban	0	1	1	Not eligible	Eligible, satisfied	Eligible, satisfied	Eligible, satisfied	Not eligible	Eligible, satisfied	Not eligible	Eligible, satisfied	Eligible, not satisfied	Not eligible	Eligible, not satisfied	34.6451237413559	151.5			41.2999992370605	126.999998092651											150	100	27.6343
7467	Male	65-79	335	Male	<45	Urban	0	1	1	Not eligible	Eligible, satisfied	Eligible, satisfied	Eligible, satisfied	Not eligible	Eligible, satisfied	Eligible, satisfied	Eligible, satisfied	Eligible, satisfied	Not eligible	Eligible, satisfied	49.4229235739272	118.300003051758			36.5999984741211	125											110	70	24.8971
7472	Female	65-79	178	Male	45-59	Urban	0	1	0	Not eligible	Eligible, satisfied	Eligible, satisfied	Eligible, satisfied	Eligible, not satisfied	Eligible, not satisfied	Eligible, not satisfied	Eligible, satisfied	Eligible, satisfied	Not eligible	Eligible, not satisfied	39.8005232112169	113			39.9000015258789	135	4.25		5.5								130	75	30.9733
7485	Male	65-79	185	Male	45-59	Urban	0	1	0	Eligible, not satisfied	Eligible, not satisfied	Eligible, not satisfied	Eligible, not satisfied	Not eligible	Eligible, not satisfied	Eligible, not satisfied	Eligible, satisfied	Eligible, satisfied	Not eligible	Eligible, not satisfied	57.3886399094075	110.800003051758			43.2999992370605	150	4.21000003814697		5.59999990463257	5.48000001907349		2.42000007629395		64.5999984741211			130	85	28.0664
7501	Female	>=80	85	Male	45-59	Urban	0	0	0	Eligible, not satisfied	Eligible, satisfied	Eligible, satisfied	Eligible, satisfied	Eligible, not satisfied	Not eligible	Not eligible	Not eligible	Eligible, satisfied	Not eligible	Eligible, not satisfied	41.047042847687	107			37.0999984741211	116.000003814697											118	58	17.6254
7517	Female	>=80	73	Male	45-59	Urban	0	1	1	Eligible, not satisfied	Eligible, satisfied	Eligible, satisfied	Eligible, satisfied	Eligible, satisfied	Eligible, satisfied	Not eligible	Eligible, satisfied	Eligible, satisfied	Not eligible	Not eligible	27.7845764418799	142.699996948242			31.7000007629395	105	3.76999998092651		5.09999990463257	4.34999990463257		2.22000002861023		90.9000015258789			129	53
7522	Male	65-79	73	Male	45-59	Urban	0	1	1	Not eligible	Eligible, satisfied	Eligible, satisfied	Eligible, satisfied	Not eligible	Eligible, satisfied	Eligible, satisfied	Eligible, not satisfied	Eligible, satisfied	Not eligible	Eligible, not satisfied	61.3764913386464	103			43.7000007629395	143.999996185303			5.40000009536743	3.16000008583069				90.5999984741211			138	80	26.2461
7541	Female	>=80	178	Male	45-59	Urban	0	1	0	Not eligible	Eligible, satisfied	Eligible, satisfied	Eligible, satisfied	Eligible, satisfied	Eligible, satisfied	Not eligible	Eligible, satisfied	Eligible, not satisfied	Not eligible	Eligible, satisfied	55.2808356616256	82.1999969482422			37.7000007629395	116.000003814697											140	85	21.2939
7547	Male	<65	178	Male	45-59	Urban	1	1	0	Not eligible	Eligible, satisfied	Eligible, satisfied	Eligible, satisfied	Not eligible	Eligible, satisfied	Eligible, satisfied	Eligible, satisfied	Eligible, satisfied	Eligible, satisfied	Eligible, not satisfied	63.3683474524666	105.699996948242		1					6.59999990463257								125	75	38.498
7561	Male	65-79	178	Male	45-59	Urban	1	1	1	Not eligible	Eligible, satisfied	Eligible, satisfied	Not eligible	Not eligible	Eligible, satisfied	Eligible, not satisfied	Eligible, satisfied	Eligible, satisfied	Not eligible	Eligible, not satisfied	44.7701176675729	131.399993896484		13.3000001907349					6.40000009536743								132	80	30.1534
7569	Female	65-79	335	Male	<45	Urban	0	1	0	Not eligible	Eligible, satisfied	Eligible, satisfied	Eligible, satisfied	Not eligible	Eligible, satisfied	Eligible, not satisfied	Eligible, satisfied	Eligible, not satisfied	Not eligible	Eligible, not satisfied	55.5474837862095	90.9000015258789					4.17000007629395										160	100	30.7599
7606	Male	>=80	36	Male	45-59	Non-urban	0	1	1	Eligible, not satisfied	Eligible, not satisfied	Eligible, not satisfied	Eligible, not satisfied	Not eligible	Not eligible	Not eligible	Not eligible	Eligible, not satisfied	Not eligible	Eligible, satisfied	61.7724254807895	95			40.4000014066696	136	4	140		5.44000005722046	2.78999996185303			51	8.36999988555908		173	89	21.551
7608	Male	65-79	185	Male	45-59	Urban	0	1	0	Not eligible	Eligible, satisfied	Eligible, satisfied	Eligible, satisfied	Not eligible	Eligible, satisfied	Eligible, not satisfied	Eligible, satisfied	Eligible, satisfied	Not eligible	Not eligible	62.1851478639225	98.4000015258789			44.2000007629395	148.999996185303	4.13000011444092		5.59999990463257	4.92000007629395		2.35999989509583		83.8000030517578			130	65
7613	Female	65-79	73	Male	45-59	Urban	1	1	1	Not eligible	Eligible, satisfied	Eligible, satisfied	Eligible, satisfied	Eligible, not satisfied	Eligible, satisfied	Eligible, satisfied	Eligible, satisfied	Eligible, not satisfied	Eligible, not satisfied	Eligible, not satisfied	42.2817019414643	111.300003051758		19.6000003814697	37.2000007629395	118.000001907349	4.11999988555908		7.19999980926514	6.94999980926514				59.5999984741211			172	82	27.846
7631	Female	65-79	178	Male	45-59	Urban	0	1	0	Not eligible	Eligible, satisfied	Eligible, satisfied	Eligible, satisfied	Not eligible	Eligible, satisfied	Eligible, not satisfied	Eligible, not satisfied	Eligible, not satisfied	Not eligible	Eligible, not satisfied	49.2364189747771	98.6999969482422					3.88000011444092		5.90000009536743								210	105	34.8828
7636	Male	>=80	335	Male	<45	Urban	1	1	1	Not eligible	Eligible, satisfied	Eligible, satisfied	Eligible, satisfied	Not eligible	Eligible, satisfied	Eligible, satisfied	Eligible, not satisfied	Eligible, satisfied	Eligible, satisfied	Eligible, not satisfied	62.5450475354902	96.8000030517578					4.1100001335144		6.40000009536743								116	65	28.28
7641	Female	>=80	178	Male	45-59	Urban	0	1	1	Not eligible	Eligible, satisfied	Eligible, satisfied	Eligible, satisfied	Not eligible	Eligible, satisfied	Not eligible	Eligible, satisfied	Eligible, satisfied	Not eligible	Eligible, satisfied	51.9539702928302	89.5999984741211			38.7999992370606	128.999996185303											130	55	24.841
7642	Female	65-79	266	Female	<45	Urban	0	1	0	Not eligible	Eligible, satisfied	Eligible, satisfied	Not eligible	Not eligible	Eligible, satisfied	Eligible, satisfied	Eligible, satisfied	Eligible, satisfied	Not eligible	Eligible, satisfied	36.7191862147452	122.199996948242			39.2999992370606	133.999996185303	3.97000002861023		5.69999980926514			2.32999992370605		66.1999969482422			120	72	21.7181
7660	Female	>=80	73	Male	45-59	Urban	0	1	1	Not eligible	Eligible, not satisfied	Eligible, not satisfied	Eligible, not satisfied	Not eligible	Eligible, satisfied	Not eligible	Eligible, satisfied	Eligible, not satisfied	Not eligible	Eligible, satisfied	52.1215960688858	85.8000030517578			40.200001001358	126											156	78	25.2764
7663	Female	65-79	73	Male	45-59	Urban	0	1	0	Not eligible	Eligible, satisfied	Eligible, satisfied	Not eligible	Not eligible	Eligible, satisfied	Eligible, satisfied	Eligible, satisfied	Eligible, not satisfied	Not eligible	Eligible, satisfied	23.0754480233444	173.300003051758			34.5999984741211	108.999996185303											140.5	67	20.0402
7695	Female	65-79	85	Male	45-59	Urban	0	1	1	Eligible, not satisfied	Eligible, not satisfied	Eligible, not satisfied	Eligible, not satisfied	Not eligible	Not eligible	Not eligible	Not eligible	Eligible, satisfied	Not eligible	Eligible, satisfied	67.2029113137948	77.1999969482422			32.1500002741814	107.499999046326	3.92000007629395	140		3.72000002861023	2.0699999332428			48.5999984741211			116	68	23.3726
7731	Female	65-79	178	Male	45-59	Urban	0	1	0	Eligible, not satisfied	Eligible, not satisfied	Eligible, not satisfied	Eligible, not satisfied	Not eligible	Eligible, not satisfied	Eligible, not satisfied	Eligible, not satisfied	Eligible, satisfied	Not eligible	Eligible, not satisfied	44.366025788148	104.5			36.7000007629395	116.999998092651											114	70	33.0469
7741	Female	65-79	418	Female	<45	Urban	0	1	0	Eligible, not satisfied	Eligible, not satisfied	Eligible, not satisfied	Eligible, not satisfied	Not eligible	Eligible, not satisfied	Eligible, not satisfied	Eligible, satisfied	Eligible, not satisfied	Not eligible	Eligible, not satisfied	54.4616282266959	88.1999969482422		2.70000004768372	41.5999984741211	138.000001907349	4.23000001907349		5.5								170	90	26.986
7742	Female	65-79	73	Male	45-59	Urban	1	1	0	Not eligible	Eligible, satisfied	Eligible, satisfied	Not eligible	Not eligible	Eligible, satisfied	Eligible, satisfied	Eligible, satisfied	Eligible, satisfied	Eligible, satisfied	Eligible, not satisfied	34.0445150428138	127.099998474121		9.69999980926514	40.2000007629395	133.999996185303			5.69999980926514	9.27000045776367							135	75	37.0983
7745	Male	>=80	73	Male	45-59	Urban	0	1	0	Not eligible	Eligible, not satisfied	Eligible, not satisfied	Eligible, not satisfied	Eligible, not satisfied	Eligible, satisfied	Not eligible	Eligible, satisfied	Eligible, satisfied	Not eligible	Eligible, satisfied	42.8564236598004	127.800003051758			46.4000015258789	155	4.42000007629395										98	63	23.3234
7752	Male	65-79	73	Male	45-59	Urban	1	1	1	Not eligible	Eligible, satisfied	Eligible, satisfied	Eligible, satisfied	Not eligible	Eligible, satisfied	Eligible, satisfied	Eligible, satisfied	Eligible, not satisfied	Eligible, not satisfied	Eligible, not satisfied	44.0278406593031	141.199996948242					4.30999994277954		6.40000009536743								157.5	79.5	31.8367
7753	Female	>=80	73	Male	45-59	Urban	1	1	1	Not eligible	Eligible, satisfied	Eligible, satisfied	Eligible, satisfied	Eligible, not satisfied	Eligible, satisfied	Eligible, satisfied	Eligible, satisfied	Eligible, not satisfied	Eligible, not satisfied	Eligible, not satisfied	43.0826366633821	103.400001525879			38	128.000001907349	5.01000022888184		5.80000019073486	5.71999979019165				78.9000015258789			144	70	26.964
7761	Male	>=80	178	Male	45-59	Urban	0	1	1	Not eligible	Not eligible	Not eligible	Not eligible	Not eligible	Not eligible	Not eligible	Not eligible	Eligible, satisfied	Not eligible	Eligible, not satisfied	59.4855967268028	100.900001525879			44.7999992370606	148.999996185303	4.40000009536743		5.30000019073486	6.76999998092651				59.7000007629395			125	80	28.5375
7766	Female	>=80	185	Male	45-59	Urban	0	1	0	Not eligible	Eligible, satisfied	Eligible, satisfied	Not eligible	Not eligible	Eligible, satisfied	Not eligible	Eligible, satisfied	Eligible, satisfied	Not eligible	Eligible, satisfied	35.5808618933669	116.300003051758										2.30999994277954					125	75	21.2183
7772	Male	65-79	178	Male	45-59	Urban	0	1	0	Not eligible	Eligible, satisfied	Eligible, satisfied	Eligible, satisfied	Not eligible	Eligible, satisfied	Eligible, satisfied	Eligible, satisfied	Eligible, satisfied	Not eligible	Eligible, not satisfied	54.2330370272684	114.099998474121			48.2999992370606	160											130	75	29.0643
7776	Female	>=80	335	Male	<45	Urban	0	1	1	Not eligible	Eligible, satisfied	Eligible, satisfied	Eligible, satisfied	Not eligible	Eligible, not satisfied	Not eligible	Eligible, satisfied	Eligible, satisfied	Not eligible	Eligible, not satisfied	45.9655548326592	94.0999984741211															130	70	26.2864
7791	Female	65-79	85	Male	45-59	Urban	0	0	0	Not eligible	Eligible, not satisfied	Eligible, not satisfied	Not eligible	Not eligible	Not eligible	Not eligible	Not eligible	Eligible, satisfied	Not eligible	Eligible, not satisfied	46.407553403811	97.8000030517578			38.9000015258789	131.000003814697	3.82999992370605	141									133	84	31.9559
7795	Male	>=80	73	Male	45-59	Urban	0	1	0	Not eligible	Eligible, satisfied	Eligible, satisfied	Eligible, satisfied	Not eligible	Eligible, not satisfied	Eligible, not satisfied	Eligible, satisfied	Eligible, not satisfied	Not eligible	Eligible, satisfied	71.7581323076629	86.4000015258789			41.5	141.999998092651											146	65.5	22.526
7801	Male	>=80	85	Male	45-59	Urban	0	1	1	Eligible, not satisfied	Eligible, satisfied	Eligible, satisfied	Eligible, satisfied	Not eligible	Not eligible	Not eligible	Not eligible	Eligible, not satisfied	Not eligible	Eligible, satisfied	54.1835698003859	109			37.4000015258789	125	3.89000010490418	138	5.59999990463257	4.82999992370606							170	80	22.8395
7808	Male	65-79	85	Male	45-59	Urban	0	1	1	Not eligible	Eligible, satisfied	Eligible, not satisfied	Not eligible	Not eligible	Not eligible	Not eligible	Not eligible	Eligible, not satisfied	Not eligible	Eligible, satisfied	69.9679139020775	86.6999969482422			35.5999984741211	123.999996185303											150	76	25.1486
7813	Male	>=80	178	Male	45-59	Urban	0	1	1	Not eligible	Eligible, satisfied	Eligible, satisfied	Eligible, satisfied	Not eligible	Eligible, satisfied	Not eligible	Eligible, satisfied	Eligible, satisfied	Not eligible	Eligible, satisfied	52.7143505807543	102.199996948242			42.7000007629395	141.000003814697											130	70	21.9375
7814	Female	<65	335	Male	<45	Urban	0	0	1	Eligible, not satisfied	Eligible, not satisfied	Eligible, not satisfied	Eligible, not satisfied	Not eligible	Eligible, not satisfied	Eligible, satisfied	Eligible, satisfied	Eligible, satisfied	Not eligible	Eligible, not satisfied	55.0258477042966	98.8000030517578			41.5	136.000003814697	4.23000001907349		5.80000019073486	5.07000017166138				60.7000007629395			110	66	32.7295
7820	Female	>=80	178	Male	45-59	Urban	1	1	0	Not eligible	Eligible, satisfied	Eligible, not satisfied	Eligible, not satisfied	Eligible, not satisfied	Eligible, satisfied	Not eligible	Eligible, satisfied	Eligible, not satisfied	Eligible, not satisfied	Not eligible	56.2984757257279	80.5			29.5	96.0000038146973	4.8899998664856										160	90
7829	Female	<65	335	Male	<45	Urban	0	0	0	Not eligible	Eligible, not satisfied	Eligible, not satisfied	Eligible, not satisfied	Not eligible	Eligible, not satisfied	Eligible, not satisfied	Eligible, satisfied	Eligible, satisfied	Not eligible	Eligible, satisfied	58.6590820904195	90.5			39	131.000003814697											100	60	24.7769
7856	Male	65-79	418	Female	<45	Urban	0	1	0	Eligible, not satisfied	Eligible, satisfied	Eligible, satisfied	Eligible, satisfied	Not eligible	Eligible, satisfied	Eligible, satisfied	Eligible, satisfied	Eligible, not satisfied	Not eligible	Eligible, not satisfied	48.817487505989	127.400001525879			40.2000007629395	136.999998092651											130	90	17.8145
7864	Male	<65	73	Male	45-59	Urban	0	1	0	Not eligible	Eligible, satisfied	Eligible, satisfied	Eligible, satisfied	Eligible, not satisfied	Eligible, not satisfied	Eligible, satisfied	Eligible, not satisfied	Eligible, not satisfied	Not eligible	Eligible, satisfied	51.5888881998333	125.300003051758		3.29999995231628	39.5999984741211	128.000001907349											142	90	25.2163
7865	Male	>=80	178	Male	45-59	Urban	1	1	0	Not eligible	Eligible, satisfied	Eligible, satisfied	Eligible, satisfied	Not eligible	Eligible, satisfied	Eligible, satisfied	Eligible, not satisfied	Eligible, satisfied	Eligible, satisfied	Eligible, satisfied	67.6913631679641	91.1999969482422		1.20000004768372					6.59999990463257								138	65	24.1154
7897	Female	65-79	185	Male	45-59	Urban	1	1	0	Not eligible	Eligible, satisfied	Eligible, satisfied	Not eligible	Not eligible	Eligible, not satisfied	Eligible, satisfied	Eligible, satisfied	Eligible, satisfied	Eligible, satisfied	Eligible, not satisfied	44.8470190437621	108.5			42.5	138.000001907349			6.09999990463257								120	80	25.5132
7931	Female	>=80	178	Male	45-59	Urban	0	0	0	Not eligible	Eligible, satisfied	Eligible, satisfied	Eligible, satisfied	Not eligible	Eligible, not satisfied	Not eligible	Eligible, satisfied	Eligible, not satisfied	Not eligible	Eligible, not satisfied	47.8545197462853	93.6999969482422			40.2999997138977	127	4.21999979019165		6.09999990463257	5.48000001907349							152	80	28.9341
7946	Female	>=80	335	Male	<45	Urban	0	0	0	Not eligible	Eligible, satisfied	Eligible, satisfied	Eligible, satisfied	Eligible, not satisfied	Eligible, not satisfied	Not eligible	Eligible, not satisfied	Eligible, not satisfied	Not eligible	Eligible, not satisfied	64.0768042567742	73.5999984741211			38	126.000003814697	4.86999988555908										140	80	28.4009
7947	Male	<65	418	Female	<45	Urban	0	1	0	Eligible, not satisfied	Eligible, not satisfied	Eligible, not satisfied	Eligible, not satisfied	Not eligible	Eligible, satisfied	Eligible, not satisfied	Eligible, satisfied	Eligible, not satisfied	Not eligible	Eligible, not satisfied	55.2959725954198	119		2.79999995231628			4.94999980926514										160	95	31.467
7965	Female	>=80	318	Female	<45	Urban	0	1	1	Eligible, not satisfied	Eligible, satisfied	Eligible, not satisfied	Eligible, satisfied	Not eligible	Eligible, satisfied	Not eligible	Eligible, satisfied	Eligible, not satisfied	Not eligible	Eligible, satisfied	53.0074984863233	86.0999984741211			35.7999992370605	116.999998092651	4.84000015258789		6.19999980926514	9.39999961853027		2.47000002861023					155	60	25.3906
7990	Female	>=80	73	Male	45-59	Urban	0	1	0	Not eligible	Eligible, satisfied	Eligible, not satisfied	Not eligible	Not eligible	Eligible, satisfied	Not eligible	Eligible, satisfied	Eligible, satisfied	Not eligible	Not eligible	58.3406236925037	80															115	75
7992	Male	65-79	178	Male	45-59	Urban	0	1	0	Eligible, not satisfied	Eligible, satisfied	Eligible, satisfied	Eligible, satisfied	Not eligible	Eligible, satisfied	Eligible, satisfied	Eligible, not satisfied	Eligible, not satisfied	Not eligible	Eligible, not satisfied	53.923650503857	119.400001525879			43.5999984741211	150	4.76000022888184		4.90000009536743	4.65999984741211							145	80	28.4055
8000	Female	<65	185	Male	45-59	Urban	0	1	0	Not eligible	Eligible, satisfied	Eligible, satisfied	Eligible, satisfied	Not eligible	Eligible, satisfied	Eligible, not satisfied	Eligible, not satisfied	Eligible, not satisfied	Not eligible	Eligible, not satisfied	56.9525242110882	92.1999969482422										2.34500002861023					180	85	36.4444
8005	Male	65-79	73	Male	45-59	Urban	0	1	1	Not eligible	Eligible, satisfied	Eligible, satisfied	Not eligible	Not eligible	Eligible, satisfied	Eligible, satisfied	Eligible, satisfied	Eligible, not satisfied	Eligible, not satisfied	Eligible, not satisfied	61.5969766997783	102.099998474121		0.600000023841858					7.59999990463257								145	65	28.6035
8016	Male	>=80	335	Male	<45	Urban	0	1	0	Not eligible	Eligible, satisfied	Eligible, satisfied	Eligible, satisfied	Not eligible	Eligible, not satisfied	Not eligible	Eligible, satisfied	Eligible, not satisfied	Not eligible	Eligible, not satisfied	40.6713101199567	135.800003051758			42.5999984741211	138.999996185303											138	90	30.0968
8020	Male	>=80	73	Male	45-59	Urban	0	0	0	Not eligible	Eligible, satisfied	Eligible, satisfied	Eligible, satisfied	Eligible, not satisfied	Eligible, not satisfied	Not eligible	Eligible, satisfied	Eligible, satisfied	Not eligible	Eligible, satisfied	32.1620885051805	164.899993896484			35.2000007629395	105											130	74	21.0723
8033	Male	65-79	85	Male	45-59	Urban	0	1	0	Not eligible	Eligible, satisfied	Eligible, satisfied	Not eligible	Not eligible	Not eligible	Not eligible	Not eligible	Eligible, not satisfied	Not eligible	Eligible, not satisfied	53.4276548181007	109	17.2999992370605	1.20000004768372	44.0999984741211	151.999998092651	4.1399998664856	142		5.44000005722046	3.47000002861023						160	70	27.7778
8035	Female	<65	178	Male	45-59	Urban	1	1	1	Not eligible	Eligible, satisfied	Eligible, satisfied	Eligible, satisfied	Eligible, not satisfied	Eligible, satisfied	Eligible, satisfied	Eligible, satisfied	Eligible, not satisfied	Eligible, not satisfied	Eligible, not satisfied	48.4401061316753	104.800003051758		0.800000011920929					6.40000009536743								152	75	36.1069
8055	Male	65-79	178	Male	45-59	Urban	1	1	0	Not eligible	Eligible, satisfied	Eligible, satisfied	Eligible, satisfied	Not eligible	Eligible, satisfied	Eligible, satisfied	Eligible, satisfied	Eligible, satisfied	Eligible, satisfied	Eligible, satisfied	67.7499281246131	92.1999969482422		1.29999995231628													137	69	25.4437
8059	Female	65-79	178	Male	45-59	Urban	0	1	0	Eligible, not satisfied	Eligible, not satisfied	Eligible, not satisfied	Eligible, not satisfied	Not eligible	Eligible, not satisfied	Eligible, not satisfied	Eligible, satisfied	Eligible, satisfied	Not eligible	Eligible, satisfied	55.4530633758968	87.4000015258789			41.0999984741211	135	4.1100001335144		5.5	6.26000022888184							120	80	21.1457
8072	Female	65-79	85	Male	45-59	Urban	0	1	1	Not eligible	Eligible, satisfied	Eligible, satisfied	Not eligible	Not eligible	Not eligible	Not eligible	Not eligible	Eligible, not satisfied	Not eligible	Eligible, not satisfied	86.3413074901687	58.5			41.7999992370606	141.999998092651											144	88	26.0584
8081	Female	>=80	185	Male	45-59	Urban	0	1	0	Not eligible	Eligible, satisfied	Eligible, satisfied	Not eligible	Not eligible	Eligible, not satisfied	Not eligible	Eligible, satisfied	Eligible, not satisfied	Not eligible	Not eligible	36.3349399123005	114.300003051758			43.0000007152557	139	3.51999998092651		5.80000019073486					109.400001525879			140	85
8088	Male	65-79	185	Male	45-59	Urban	1	1	1	Eligible, not satisfied	Eligible, not satisfied	Eligible, not satisfied	Eligible, not satisfied	Not eligible	Eligible, satisfied	Eligible, not satisfied	Eligible, satisfied	Eligible, satisfied	Eligible, satisfied	Eligible, not satisfied	57.6969145408427	105.300003051758							5.59999990463257								130	75	29.7143
8123	Male	>=80	85	Male	45-59	Urban	1	1	1	Not eligible	Eligible, satisfied	Eligible, satisfied	Not eligible	Not eligible	Not eligible	Not eligible	Not eligible	Eligible, not satisfied	Eligible, not satisfied	Eligible, not satisfied	15.712813986915	288							7								148	64	29.6875
8130	Female	>=80	73	Male	45-59	Urban	0	1	1	Not eligible	Eligible, satisfied	Eligible, satisfied	Eligible, satisfied	Not eligible	Eligible, satisfied	Not eligible	Eligible, satisfied	Eligible, satisfied	Not eligible	Eligible, not satisfied	54.9905232722115	84.5			34.0999984741211	103.999996185303											138	75	18.0768
8155	Female	65-79	178	Male	45-59	Urban	1	1	0	Eligible, not satisfied	Eligible, not satisfied	Eligible, not satisfied	Eligible, not satisfied	Not eligible	Eligible, satisfied	Eligible, not satisfied	Eligible, satisfied	Eligible, not satisfied	Eligible, not satisfied	Eligible, not satisfied	57.6049525019091	84.1999969482422			40.7000007629395	128.999996185303											160	90	26.7092
8215	Male	65-79	445	Male	<45	Urban	0	0	0	Not eligible	Eligible, not satisfied	Eligible, not satisfied	Not eligible	Not eligible	Eligible, not satisfied	Eligible, not satisfied	Eligible, satisfied	Eligible, not satisfied	Not eligible	Eligible, not satisfied	49.679744831291	126.300003051758															140	70	26.4463
8246	Male	65-79	185	Male	45-59	Urban	1	1	0	Not eligible	Eligible, satisfied	Eligible, satisfied	Eligible, satisfied	Not eligible	Eligible, satisfied	Eligible, not satisfied	Eligible, not satisfied	Eligible, satisfied	Eligible, satisfied	Not eligible	53.0820864296211	117.5							6.90000009536743								115	70
8266	Female	65-79	418	Female	<45	Urban	0	1	1	Not eligible	Eligible, satisfied	Eligible, satisfied	Eligible, satisfied	Eligible, not satisfied	Eligible, satisfied	Eligible, satisfied	Eligible, not satisfied	Eligible, satisfied	Not eligible	Eligible, not satisfied	52.2953616112867	93.9000015258789		0.5			4.67999982833862										130	80	36.1764
8270	Male	<65	178	Male	45-59	Urban	1	1	1	Not eligible	Eligible, satisfied	Eligible, satisfied	Eligible, satisfied	Not eligible	Eligible, satisfied	Eligible, not satisfied	Eligible, satisfied	Eligible, not satisfied	Eligible, not satisfied	Eligible, not satisfied	72.7894572003827	94.8000030517578		0.600000023841858						4.67999982833862							142	85	30.1543
8318	Female	65-79	73	Male	45-59	Urban	0	0	0	Not eligible	Eligible, satisfied	Eligible, satisfied	Eligible, satisfied	Not eligible	Eligible, not satisfied	Eligible, not satisfied	Eligible, satisfied	Eligible, satisfied	Not eligible	Eligible, not satisfied	57.1940826047021	84.6999969482422			35.5	115	4.67000007629395							70.1999969482422			96.5	58	29.7656
8334	Male	65-79	73	Male	45-59	Urban	0	1	0	Not eligible	Eligible, satisfied	Eligible, satisfied	Not eligible	Not eligible	Eligible, not satisfied	Eligible, not satisfied	Eligible, satisfied	Eligible, satisfied	Not eligible	Eligible, not satisfied	67.1332230622718	92.9000015258789			40.4000015258789	135											122	80	28.4275
8339	Male	65-79	85	Male	45-59	Urban	1	1	0	Eligible, satisfied	Eligible, satisfied	Eligible, satisfied	Eligible, satisfied	Not eligible	Not eligible	Not eligible	Not eligible	Eligible, not satisfied	Eligible, not satisfied	Eligible, not satisfied	81.1634322939931	80.8000030517578	4	0.899999976158142	41.0999984741211	141.999998092651	4.19000005722046		5.59999990463257	4.90999984741211	2.90000009536743			48.7000007629395			135	90	27.0051
8340	Male	>=80	73	Male	45-59	Urban	0	0	0	Not eligible	Eligible, not satisfied	Eligible, not satisfied	Not eligible	Not eligible	Eligible, not satisfied	Not eligible	Eligible, satisfied	Eligible, not satisfied	Not eligible	Eligible, satisfied	63.8406979757751	89.8000030517578										2.22500002384186					140	72	23.0303
8357	Male	>=80	185	Male	45-59	Urban	0	1	1	Not eligible	Eligible, satisfied	Eligible, satisfied	Not eligible	Not eligible	Eligible, satisfied	Not eligible	Eligible, satisfied	Eligible, satisfied	Not eligible	Eligible, satisfied	26.8543724944403	183.800003051758										2.27999997138977					135	85	25.0915
8372	Female	<65	73	Male	45-59	Urban	0	1	0	Not eligible	Eligible, not satisfied	Eligible, not satisfied	Eligible, not satisfied	Eligible, not satisfied	Eligible, satisfied	Eligible, not satisfied	Eligible, satisfied	Eligible, satisfied	Not eligible	Eligible, satisfied	18.2319204483063	239.300003051758			28.7999992370606	96.0000038146973											138	88	23.2708
8378	Male	<65	335	Male	<45	Urban	0	1	1	Not eligible	Eligible, not satisfied	Eligible, not satisfied	Eligible, not satisfied	Eligible, not satisfied	Eligible, satisfied	Eligible, not satisfied	Eligible, not satisfied	Eligible, satisfied	Not eligible	Eligible, not satisfied	48.2321019679273	134.800003051758			48	166.000003814697											130	80	33.4554
8431	Female	<65	178	Male	45-59	Urban	0	1	0	Eligible, satisfied	Eligible, not satisfied	Eligible, satisfied	Eligible, satisfied	Not eligible	Eligible, satisfied	Eligible, satisfied	Eligible, satisfied	Eligible, not satisfied	Eligible, not satisfied	Eligible, not satisfied	50.2906683120763	101.599998474121		7.09999990463257					13.8999996185303								180	100	30.0092
8436	Male	65-79	85	Male	45-59	Urban	0	1	1	Not eligible	Eligible, satisfied	Eligible, satisfied	Not eligible	Not eligible	Not eligible	Not eligible	Not eligible	Eligible, satisfied	Not eligible	Eligible, not satisfied	50.8258304275956	119	31.3999996185303	1.20000004768372	39.7000007629395	138.000001907349	4.17000007629395	142	5.80000019073486	5.15000009536743	3.25						120	64	29.737
8445	Female	>=80	85	Male	45-59	Urban	0	1	1	Not eligible	Eligible, satisfied	Eligible, satisfied	Not eligible	Not eligible	Not eligible	Not eligible	Not eligible	Eligible, satisfied	Not eligible	Eligible, satisfied	57.0689611628781	79.5999984741211			41.4000015258789	138.999996185303	3.96000003814697	144	5.59999990463257	4.17000007629395	1.44000005722046			38.5999984741211			120	72	24.974
8450	Female	<65	178	Male	45-59	Urban	1	1	0	Not eligible	Eligible, satisfied	Eligible, satisfied	Eligible, satisfied	Eligible, satisfied	Eligible, satisfied	Eligible, satisfied	Eligible, satisfied	Eligible, satisfied	Eligible, satisfied	Eligible, not satisfied	43.3946046347948	116.800003051758			43.7999992370605	140											122	70	32.2528
8453	Female	65-79	178	Male	45-59	Urban	1	1	1	Not eligible	Eligible, satisfied	Eligible, satisfied	Eligible, satisfied	Eligible, satisfied	Eligible, satisfied	Eligible, not satisfied	Eligible, not satisfied	Eligible, satisfied	Not eligible	Eligible, not satisfied	44.0098675085756	108.300003051758			39.7000007629395	138.999996185303											134	80	30.9665
8462	Female	65-79	85	Male	45-59	Urban	0	1	0	Eligible, not satisfied	Eligible, satisfied	Eligible, satisfied	Eligible, satisfied	Eligible, satisfied	Not eligible	Not eligible	Not eligible	Eligible, not satisfied	Not eligible	Eligible, satisfied	57.7621184572565	84.5	7	0.800000011920929						5.63000011444092	3.00999999046326						164	80	20.3428
8511	Female	>=80	178	Male	45-59	Urban	1	1	1	Not eligible	Eligible, satisfied	Eligible, satisfied	Eligible, satisfied	Eligible, satisfied	Eligible, satisfied	Eligible, not satisfied	Eligible, satisfied	Eligible, not satisfied	Eligible, not satisfied	Eligible, not satisfied	21.6909516704919	182.399993896484							5.5								140	68	44.7485
8526	Male	65-79	266	Female	<45	Urban	0	1	1	Not eligible	Eligible, satisfied	Eligible, satisfied	Eligible, satisfied	Not eligible	Eligible, satisfied	Eligible, satisfied	Eligible, satisfied	Eligible, not satisfied	Not eligible	Eligible, not satisfied	55.4354156379554	111.400001525879			44	145	4.1100001335144		5.59999990463257	4.84999990463257				92.6999969482422			140	72	35.36
8538	Male	65-79	73	Male	45-59	Urban	1	1	1	Eligible, satisfied	Eligible, satisfied	Not eligible	Not eligible	Not eligible	Eligible, satisfied	Eligible, satisfied	Not eligible	Eligible, not satisfied	Eligible, not satisfied	Eligible, satisfied	34.9507072567697	164.100006103516		5.09999990463257					6.09999990463257	5.03999996185303							172.5	86	23.6276
8539	Male	<65	185	Male	45-59	Urban	1	0	1	Not eligible	Eligible, satisfied	Eligible, satisfied	Not eligible	Not eligible	Eligible, satisfied	Eligible, satisfied	Eligible, satisfied	Eligible, not satisfied	Not eligible	Eligible, not satisfied	63.0520946768062	103.699996948242							6.19999980926514								140	85	26.8166
8589	Female	>=80	73	Male	45-59	Urban	0	1	1	Not eligible	Eligible, satisfied	Eligible, satisfied	Eligible, satisfied	Eligible, satisfied	Eligible, satisfied	Not eligible	Eligible, satisfied	Eligible, not satisfied	Not eligible	Eligible, not satisfied	42.1349493324298	103.5			36.2999992370606	118.000001907349	4.07999992370605		4.59999990463257			2.14000010490417	1.12999999523163	94.3000030517578			205	115	31.3827
8596	Female	65-79	185	Male	45-59	Urban	0	0	0	Not eligible	Not eligible	Not eligible	Not eligible	Not eligible	Not eligible	Not eligible	Not eligible	Eligible, satisfied	Not eligible	Eligible, satisfied	59.4832540283193	86.9000015258789								5.96000003814697				69.8000030517578			127	75	23.1718
8608	Female	65-79	178	Male	45-59	Urban	0	1	0	Not eligible	Eligible, satisfied	Eligible, satisfied	Not eligible	Not eligible	Eligible, satisfied	Eligible, not satisfied	Eligible, not satisfied	Eligible, not satisfied	Not eligible	Eligible, satisfied	61.0160038674735	78.9000015258789			35	113.000001907349	4.92000007629395		5.69999980926514								155	80	24.4473
8612	Male	>=80	335	Male	<45	Urban	1	1	1	Not eligible	Eligible, not satisfied	Eligible, not satisfied	Eligible, not satisfied	Not eligible	Eligible, satisfied	Eligible, satisfied	Eligible, satisfied	Eligible, satisfied	Not eligible	Eligible, not satisfied	58.4337280562478	102.400001525879					3.96000003814697		6.19999980926514								130	80	45.43
8682	Female	>=80	178	Male	45-59	Urban	0	0	1	Not eligible	Eligible, satisfied	Eligible, satisfied	Eligible, satisfied	Eligible, satisfied	Eligible, not satisfied	Not eligible	Eligible, satisfied	Eligible, not satisfied	Not eligible	Eligible, not satisfied	34.88656703772	118.900001525879					4.3600001335144			10.1999998092651				81.8000030517578			160	90	26.9896
8684	Male	65-79	178	Male	45-59	Urban	0	1	0	Not eligible	Eligible, satisfied	Eligible, satisfied	Eligible, satisfied	Eligible, satisfied	Eligible, not satisfied	Eligible, not satisfied	Eligible, satisfied	Eligible, satisfied	Not eligible	Eligible, not satisfied	30.2208561040791	184			30.6000003814697	106.999998092651	3.54999995231628										110	60	27.0842
8686	Male	65-79	178	Male	45-59	Urban	0	1	0	Not eligible	Eligible, satisfied	Eligible, satisfied	Eligible, satisfied	Eligible, not satisfied	Eligible, satisfied	Eligible, not satisfied	Eligible, satisfied	Eligible, not satisfied	Not eligible	Eligible, not satisfied	32.0481679462303	176.300003051758			43.5	150	4.61999988555908		5.69999980926514	4.61999988555908							152	86	27.6343
8698	Female	>=80	318	Female	<45	Urban	1	1	1	Not eligible	Eligible, not satisfied	Eligible, not satisfied	Eligible, not satisfied	Eligible, not satisfied	Eligible, satisfied	Not eligible	Eligible, satisfied	Eligible, not satisfied	Eligible, not satisfied	Eligible, not satisfied	42.7837887860729	102.199996948242			41.4000004529953	129	4.23999977111816		6.30000019073486								172	100	31.5519
8704	Female	>=80	185	Male	45-59	Urban	0	1	1	Not eligible	Eligible, satisfied	Eligible, satisfied	Not eligible	Not eligible	Eligible, not satisfied	Not eligible	Eligible, satisfied	Eligible, satisfied	Not eligible	Eligible, satisfied	58.9910080670117	77			32.2999992370606	105	4.09999990463257										132	52	24.0346
8719	Male	>=80	85	Male	45-59	Urban	0	1	0	Not eligible	Eligible, satisfied	Eligible, satisfied	Not eligible	Not eligible	Not eligible	Not eligible	Not eligible	Eligible, satisfied	Not eligible	Eligible, satisfied	20.9887956499331	232			27.7000007629395	88.9999961853027	5.38000011444092										112	56	20.0696
8728	Female	65-79	85	Male	45-59	Urban	0	1	0	Not eligible	Eligible, not satisfied	Eligible, not satisfied	Not eligible	Not eligible	Not eligible	Not eligible	Not eligible	Eligible, not satisfied	Not eligible	Eligible, satisfied	52.770603282832	93.1999969482422			38.5999984741211	130	4.53000020980835	139	5.80000019073486	7.40000009536743	4.78000020980835						190	97	24.3418
8805	Male	>=80	178	Male	45-59	Urban	0	1	1	Not eligible	Eligible, satisfied	Eligible, satisfied	Eligible, satisfied	Not eligible	Eligible, satisfied	Eligible, satisfied	Eligible, satisfied	Eligible, satisfied	Not eligible	Eligible, satisfied	52.049886666145	114					4.05999994277954										115	65	23.0824
8820	Male	>=80	178	Male	45-59	Urban	0	1	1	Not eligible	Eligible, satisfied	Eligible, satisfied	Eligible, satisfied	Eligible, not satisfied	Eligible, not satisfied	Not eligible	Eligible, satisfied	Eligible, satisfied	Not eligible	Eligible, satisfied	32.515111957712	153.300003051758			33.7000007629395	115											85	40	23.5666
8868	Male	65-79	335	Male	<45	Urban	1	1	0	Eligible, not satisfied	Eligible, not satisfied	Eligible, not satisfied	Eligible, not satisfied	Not eligible	Eligible, not satisfied	Eligible, not satisfied	Eligible, satisfied	Eligible, satisfied	Eligible, satisfied	Eligible, satisfied	46.8153357520387	125.900001525879					5.07000017166138		5.80000019073486								130	70	22.7244
8872	Female	65-79	178	Male	45-59	Urban	0	1	0	Not eligible	Eligible, satisfied	Eligible, not satisfied	Not eligible	Not eligible	Eligible, satisfied	Eligible, not satisfied	Eligible, satisfied	Eligible, not satisfied	Not eligible	Eligible, not satisfied	54.9308430941258	88.5999984741211			37.2999992370606	125											181.5	95	32.5327
8875	Male	>=80	73	Male	45-59	Urban	0	1	1	Eligible, not satisfied	Eligible, satisfied	Eligible, satisfied	Eligible, satisfied	Not eligible	Eligible, not satisfied	Not eligible	Eligible, satisfied	Eligible, satisfied	Not eligible	Eligible, satisfied	47.8008929310277	108.900001525879			38.5999984741211	128.000001907349	4.15999984741211										110	70	25.4687
8881	Female	65-79	85	Male	45-59	Urban	0	1	0	Eligible, satisfied	Eligible, not satisfied	Eligible, satisfied	Eligible, not satisfied	Not eligible	Not eligible	Not eligible	Not eligible	Eligible, satisfied	Not eligible	Eligible, not satisfied	60.0953432925052	83.6999969482422	11.3999996185303	0.800000011920929						4.57999992370606	2.24000000953674						134	76	28.1337
8887	Male	65-79	73	Male	45-59	Urban	0	1	0	Not eligible	Eligible, satisfied	Eligible, satisfied	Not eligible	Not eligible	Eligible, satisfied	Eligible, not satisfied	Eligible, satisfied	Eligible, satisfied	Not eligible	Eligible, satisfied	20.0416970748325	252.5					5.1100001335144										139	69	19.5098
8889	Male	65-79	178	Male	45-59	Urban	0	1	1	Not eligible	Eligible, satisfied	Eligible, satisfied	Not eligible	Not eligible	Eligible, satisfied	Eligible, not satisfied	Eligible, satisfied	Eligible, not satisfied	Not eligible	Eligible, not satisfied	26.394280239973	197.600006103516		1.10000002384186	38.2999992370605	128.000001907349	4.76999998092651		5.5					87.4000015258789			145	85	26.2507
8892	Male	65-79	185	Male	45-59	Urban	0	0	0	Not eligible	Eligible, satisfied	Eligible, satisfied	Not eligible	Not eligible	Eligible, not satisfied	Eligible, satisfied	Eligible, not satisfied	Eligible, satisfied	Not eligible	Eligible, not satisfied	40.9894942011864	137.300003051758					4.5										125	75	27.0416
8897	Female	>=80	178	Male	45-59	Urban	0	1	1	Not eligible	Eligible, satisfied	Eligible, satisfied	Eligible, satisfied	Not eligible	Eligible, not satisfied	Not eligible	Eligible, satisfied	Eligible, not satisfied	Not eligible	Eligible, satisfied	80.9581217007091	53.9000015258789			39.4000015258789	121.999998092651	4.34999990463257			5.23999977111816							170	82	21.5289
8898	Male	<65	335	Male	<45	Urban	0	1	0	Not eligible	Eligible, satisfied	Eligible, satisfied	Eligible, satisfied	Not eligible	Eligible, not satisfied	Eligible, not satisfied	Eligible, satisfied	Eligible, satisfied	Not eligible	Eligible, not satisfied	53.7225857753099	123.300003051758			50	167.000007629395											122	75	27.4725
8951	Female	65-79	73	Male	45-59	Urban	0	0	0	Not eligible	Eligible, satisfied	Eligible, satisfied	Eligible, satisfied	Not eligible	Eligible, not satisfied	Eligible, not satisfied	Eligible, satisfied	Eligible, satisfied	Not eligible	Eligible, not satisfied	66.4323600220472	74.4000015258789			43	143.999996185303	4.78999996185303		5.09999990463257	5.73000001907349		2.42000007629395		78.5999984741211			136	71	29.5139
8965	Female	65-79	178	Male	45-59	Urban	1	1	1	Not eligible	Eligible, satisfied	Eligible, satisfied	Eligible, satisfied	Not eligible	Eligible, satisfied	Eligible, satisfied	Eligible, satisfied	Eligible, satisfied	Eligible, satisfied	Eligible, not satisfied	65.6086850240246	80.5999984741211		1.20000004768372	38.7999992370606	131.999998092651			8			2.37999999523163		174			130	70	30.3302
8982	Male	>=80	178	Male	45-59	Urban	1	0	0	Eligible, satisfied	Eligible, not satisfied	Eligible, not satisfied	Eligible, not satisfied	Not eligible	Eligible, satisfied	Not eligible	Eligible, satisfied	Eligible, satisfied	Eligible, satisfied	Eligible, not satisfied	46.9522559179525	122		0.600000023841858	39.9000015258789	131.999998092651	4.67999982833862		6.19999980926514	5							128	70	28.7687
9014	Female	>=80	178	Male	45-59	Urban	0	1	0	Not eligible	Eligible, satisfied	Eligible, not satisfied	Eligible, not satisfied	Not eligible	Eligible, satisfied	Not eligible	Eligible, not satisfied	Eligible, not satisfied	Not eligible	Eligible, satisfied	63.1769031632898	74.9000015258789			48.0999984741211	162.000007629395	4.94000005722046		5.69999980926514	7.8600001335144		3.08500003814697	0.860000014305115	152.399993896484			200	90	22.9472
9051	Male	65-79	178	Male	45-59	Urban	0	1	1	Not eligible	Eligible, satisfied	Eligible, satisfied	Eligible, satisfied	Not eligible	Eligible, satisfied	Eligible, satisfied	Eligible, satisfied	Eligible, satisfied	Not eligible	Eligible, not satisfied	87.8580344934257	80.1999969482422			35.2999992370606	123.000001907349	3.89000010490418										138	78	44.0687
9070	Female	<65	73	Male	45-59	Urban	1	1	1	Not eligible	Eligible, satisfied	Eligible, satisfied	Eligible, satisfied	Not eligible	Eligible, satisfied	Eligible, not satisfied	Eligible, satisfied	Eligible, satisfied	Eligible, satisfied	Eligible, satisfied	66.4978267581384	83.5		0.899999976158142			4.15000009536743							90.3000030517578			125	80	23.7814
9084	Male	65-79	73	Male	45-59	Urban	0	1	0	Not eligible	Eligible, satisfied	Eligible, satisfied	Eligible, satisfied	Not eligible	Eligible, not satisfied	Eligible, satisfied	Eligible, satisfied	Eligible, not satisfied	Not eligible	Eligible, not satisfied	61.7124762189673	99.5999984741211			41.2000007629395	138.999996185303											142	78	26.0276
9089	Female	65-79	73	Male	45-59	Urban	0	1	1	Not eligible	Eligible, satisfied	Eligible, satisfied	Eligible, satisfied	Eligible, not satisfied	Eligible, satisfied	Eligible, not satisfied	Eligible, satisfied	Eligible, not satisfied	Not eligible	Eligible, not satisfied	35.2203980989527	124.300003051758					4.40000009536743							115.599998474121			148	83	41.2167
9138	Female	<65	185	Male	45-59	Urban	0	0	0	Not eligible	Eligible, satisfied	Eligible, satisfied	Eligible, satisfied	Eligible, satisfied	Eligible, not satisfied	Eligible, not satisfied	Eligible, satisfied	Eligible, satisfied	Not eligible	Eligible, not satisfied	40.5499443505685	120			39.7000007629395	131.999998092651											127	79	26.067
9166	Female	>=80	335	Male	<45	Urban	0	1	1	Eligible, not satisfied	Eligible, not satisfied	Eligible, not satisfied	Eligible, not satisfied	Eligible, not satisfied	Eligible, satisfied	Not eligible	Eligible, satisfied	Eligible, not satisfied	Not eligible	Eligible, satisfied	37.7850999923784	116.599998474121			36.5	126.000003814697											140	80	20.5499
9188	Male	>=80	85	Male	45-59	Urban	0	1	0	Not eligible	Eligible, not satisfied	Eligible, not satisfied	Not eligible	Not eligible	Not eligible	Not eligible	Not eligible	Eligible, satisfied	Not eligible	Eligible, satisfied	42.6147961241803	124				151.000003814697											108	60	20.7967
9202	Female	>=80	85	Male	45-59	Urban	0	0	0	Not eligible	Eligible, not satisfied	Eligible, not satisfied	Not eligible	Not eligible	Not eligible	Not eligible	Not eligible	Eligible, satisfied	Not eligible	Not eligible	48.9331034116476	94.6999969482422				126.000003814697											134	77
9216	Female	>=80	185	Male	45-59	Urban	0	1	1	Not eligible	Eligible, not satisfied	Eligible, not satisfied	Not eligible	Not eligible	Eligible, satisfied	Not eligible	Eligible, satisfied	Eligible, satisfied	Not eligible	Eligible, not satisfied	45.8558598113311	98.1999969482422				74											125	80	19.1001
9227	Female	65-79	185	Male	45-59	Urban	0	1	0	Not eligible	Eligible, satisfied	Eligible, satisfied	Eligible, satisfied	Not eligible	Eligible, satisfied	Eligible, not satisfied	Eligible, satisfied	Eligible, not satisfied	Not eligible	Eligible, not satisfied	73.5389927868291	68.8000030517578			41.9000015258789	135				5.6100001335144							150	95	37.9491
9228	Male	>=80	178	Male	45-59	Urban	1	1	1	Not eligible	Eligible, satisfied	Eligible, satisfied	Eligible, satisfied	Eligible, not satisfied	Eligible, satisfied	Not eligible	Eligible, satisfied	Eligible, satisfied	Not eligible	Eligible, not satisfied	35.3325726327277	150.800003051758			38.0999984741211	126.000003814697											136	84	26.0055
9250	Female	>=80	73	Male	45-59	Urban	0	1	0	Not eligible	Not eligible	Not eligible	Not eligible	Not eligible	Not eligible	Not eligible	Not eligible	Eligible, not satisfied	Not eligible	Eligible, satisfied	48.2027772306191	91			40.4000015258789	136.000003814697	4.01000022888184		5.19999980926514	6.03999996185303		2.27999997138977					167	76	24.8047
9267	Female	>=80	85	Male	45-59	Urban	0	1	1	Not eligible	Eligible, satisfied	Eligible, not satisfied	Not eligible	Not eligible	Not eligible	Not eligible	Not eligible	Eligible, not satisfied	Not eligible	Eligible, satisfied	34.056092802612	122				110											163	69	20.6575
9290	Female	65-79	178	Male	45-59	Urban	0	1	0	Not eligible	Eligible, satisfied	Eligible, satisfied	Eligible, satisfied	Eligible, satisfied	Eligible, satisfied	Eligible, not satisfied	Eligible, not satisfied	Eligible, not satisfied	Not eligible	Eligible, not satisfied	48.3127030779198	99.0999984741211			40.5999984741211	136.999998092651											152	84	30.9261
9292	Male	>=80	185	Male	45-59	Urban	0	1	1	Eligible, not satisfied	Eligible, not satisfied	Eligible, not satisfied	Eligible, not satisfied	Not eligible	Eligible, satisfied	Eligible, satisfied	Eligible, satisfied	Eligible, satisfied	Eligible, satisfied	Eligible, satisfied	52.6072881926432	113			44.7000007629395	143.999996185303	4.3899998664856		6.09999990463257	3.86999988555908		2.32999992370605		80.4000015258789			115	75	23.6244
9304	Female	65-79	178	Male	45-59	Urban	0	1	1	Not eligible	Eligible, satisfied	Eligible, satisfied	Eligible, satisfied	Not eligible	Eligible, satisfied	Eligible, not satisfied	Eligible, satisfied	Eligible, not satisfied	Not eligible	Eligible, not satisfied	59.3744752435149	80.6999969482422			39.5999984741211	133.000001907349	4.40000009536743		5.5	6.96000003814697				127.099998474121			150	90	32.832
9321	Female	65-79	185	Male	45-59	Urban	1	1	1	Not eligible	Eligible, satisfied	Eligible, satisfied	Eligible, satisfied	Not eligible	Eligible, satisfied	Eligible, satisfied	Eligible, satisfied	Eligible, not satisfied	Eligible, not satisfied	Eligible, satisfied	45.8706806731449	99.9000015258789					4.55000019073486			9.72999954223633		2.53999996185303		66.5			160	85	23.3355
9345	Female	65-79	73	Male	45-59	Urban	0	1	1	Not eligible	Eligible, not satisfied	Eligible, not satisfied	Eligible, not satisfied	Not eligible	Eligible, not satisfied	Eligible, satisfied	Eligible, satisfied	Eligible, satisfied	Not eligible	Eligible, satisfied	64.2801922842873	76.9000015258789			40.0999984741211	131.000003814697	4.53999996185303		5.40000009536743	5.19999980926514				96.0999984741211			136	83	23.8754
9359	Male	<65	418	Female	<45	Urban	1	1	0	Eligible, satisfied	Eligible, satisfied	Eligible, satisfied	Eligible, satisfied	Not eligible	Eligible, satisfied	Eligible, not satisfied	Eligible, satisfied	Eligible, not satisfied	Eligible, not satisfied	Eligible, not satisfied	46.5580789570052	147.100006103516		48.4000015258789			4.32999992370605			8							130	90	34.0301
9373	Male	65-79	73	Male	45-59	Urban	1	1	1	Not eligible	Eligible, satisfied	Eligible, satisfied	Eligible, satisfied	Not eligible	Eligible, not satisfied	Eligible, not satisfied	Eligible, satisfied	Eligible, satisfied	Not eligible	Eligible, not satisfied	51.5573790732112	114.900001525879		2.29999995231628	53.4000015258789	176.000003814697	4.65999984741211		6.30000019073486								110	72	31.8015
9383	Female	>=80	85	Male	45-59	Urban	0	1	0	Not eligible	Eligible, not satisfied	Eligible, not satisfied	Not eligible	Not eligible	Not eligible	Not eligible	Not eligible	Eligible, not satisfied	Not eligible	Eligible, not satisfied	45.1842609976643	96				103.000001907349											152	80	29.3847
9409	Male	65-79	178	Male	45-59	Urban	1	1	1	Not eligible	Eligible, satisfied	Eligible, satisfied	Eligible, satisfied	Eligible, not satisfied	Eligible, satisfied	Eligible, satisfied	Eligible, satisfied	Eligible, not satisfied	Eligible, not satisfied	Eligible, not satisfied	47.8519653820302	131.800003051758		17.5					7								170	65	27.9512
9422	Female	65-79	85	Male	45-59	Urban	0	1	1	Eligible, not satisfied	Eligible, satisfied	Eligible, satisfied	Eligible, satisfied	Not eligible	Not eligible	Not eligible	Not eligible	Eligible, not satisfied	Not eligible	Eligible, satisfied	50.3313846609657	93.5999984741211	57.4000015258789	7.5	34.2999992370606	120	3.89000010490418			3.74000000953674	1.3400000333786						200	100	24.6548
9436	Male	>=80	85	Male	45-59	Urban	0	1	0	Not eligible	Eligible, satisfied	Eligible, not satisfied	Not eligible	Not eligible	Not eligible	Not eligible	Not eligible	Eligible, not satisfied	Not eligible	Eligible, not satisfied	50.6241685612056	112			36.4000015258789	121.000003814697	3.91000008583069	147				2.10999989509583					140	70	27.9904
9447	Male	65-79	335	Male	<45	Urban	0	1	0	Not eligible	Eligible, satisfied	Eligible, satisfied	Not eligible	Not eligible	Eligible, satisfied	Eligible, not satisfied	Eligible, satisfied	Eligible, satisfied	Not eligible	Eligible, not satisfied	45.6792594823974	127			30.7000011205673	99											100	60	45.1389
9449	Female	>=80	335	Male	<45	Urban	0	1	1	Not eligible	Eligible, satisfied	Eligible, satisfied	Not eligible	Not eligible	Eligible, satisfied	Not eligible	Eligible, satisfied	Eligible, satisfied	Not eligible	Eligible, not satisfied	28.60654719058	139.300003051758			34.5999984741211	113.999996185303	4.11999988555908										122	55	27.0993
9456	Female	65-79	185	Male	45-59	Urban	1	0	1	Not eligible	Eligible, satisfied	Eligible, satisfied	Not eligible	Not eligible	Eligible, satisfied	Eligible, satisfied	Eligible, satisfied	Eligible, satisfied	Eligible, satisfied	Eligible, not satisfied	43.5674464329576	106.699996948242		17.6000003814697	40.9000015258789	136.000003814697											130	80	28.441
9496	Male	65-79	335	Male	<45	Urban	0	1	1	Not eligible	Eligible, not satisfied	Eligible, not satisfied	Eligible, not satisfied	Eligible, not satisfied	Eligible, satisfied	Eligible, satisfied	Eligible, satisfied	Eligible, not satisfied	Not eligible	Not eligible	34.2497447594848	173.800003051758			32.600000500679	108	5.19000005722046							101.099998474121			140	76
9503	Female	65-79	185	Male	45-59	Urban	1	1	1	Not eligible	Eligible, satisfied	Eligible, satisfied	Not eligible	Not eligible	Eligible, satisfied	Eligible, not satisfied	Eligible, satisfied	Eligible, satisfied	Eligible, satisfied	Eligible, not satisfied	21.896207028589	183.100006103516			33	101.999998092651	3.65000009536743		7.09999990463257	4.38000011444092		2.12000000476837		81.3000030517578			135	80	32.6905
9530	Female	>=80	178	Male	45-59	Urban	0	1	1	Not eligible	Eligible, not satisfied	Eligible, not satisfied	Eligible, not satisfied	Not eligible	Eligible, satisfied	Not eligible	Eligible, satisfied	Eligible, satisfied	Not eligible	Not eligible	44.80587011428	97.8000030517578					4.15999984741211			3.07999992370605		2.15499997138977		115.599998474121			135	85
9541	Female	>=80	85	Male	45-59	Urban	1	0	0	Eligible, not satisfied	Eligible, satisfied	Eligible, satisfied	Eligible, satisfied	Eligible, satisfied	Not eligible	Not eligible	Not eligible	Eligible, not satisfied	Eligible, not satisfied	Eligible, satisfied	67.3726784167807	70.1999969482422	208.300003051758	38.9000015258789													140	64	20.6131
9547	Male	65-79	85	Male	45-59	Urban	0	1	0	Eligible, not satisfied	Eligible, not satisfied	Eligible, not satisfied	Eligible, not satisfied	Not eligible	Not eligible	Not eligible	Not eligible	Eligible, satisfied	Not eligible	Eligible, satisfied	55.464828324964	112	3.5	0.5	43.5999984741211	146.000003814697											118	72	22.7204
9558	Female	65-79	335	Male	<45	Urban	0	0	1	Not eligible	Eligible, satisfied	Eligible, satisfied	Eligible, satisfied	Not eligible	Eligible, satisfied	Eligible, satisfied	Eligible, satisfied	Eligible, satisfied	Not eligible	Not eligible	65.7903661625888	75					3.71000003814697							132.600006103516			130	80
9561	Female	>=80	185	Male	45-59	Urban	0	1	1	Eligible, not satisfied	Eligible, satisfied	Eligible, satisfied	Eligible, satisfied	Not eligible	Eligible, satisfied	Eligible, not satisfied	Eligible, satisfied	Eligible, satisfied	Not eligible	Eligible, not satisfied	71.6272775656283	68.6999969482422			36.7000007629395	123.000001907349	4.21000003814697		5.5	5.11999988555908		2.38999998569489		109.800003051758			135	85	28.6288
9569	Female	65-79	335	Male	<45	Urban	1	1	1	Eligible, not satisfied	Eligible, satisfied	Eligible, satisfied	Eligible, satisfied	Not eligible	Eligible, satisfied	Eligible, not satisfied	Eligible, satisfied	Eligible, satisfied	Eligible, satisfied	Eligible, not satisfied	63.7403082921895	78.8000030517578			39.2000007629395	126.999998092651	3.6800000667572		7.19999980926514								130	80	30.8365
9574	Female	65-79	178	Male	45-59	Urban	0	0	1	Not eligible	Eligible, satisfied	Eligible, satisfied	Eligible, satisfied	Eligible, satisfied	Eligible, satisfied	Eligible, not satisfied	Eligible, not satisfied	Eligible, not satisfied	Not eligible	Eligible, not satisfied	57.3515807699519	85		0.5	39.5999984741211	138.000001907349	4.55000019073486		5.30000019073486	6.15999984741211				54.2000007629395			140	84	28.9209
9576	Female	>=80	85	Male	45-59	Urban	0	1	1	Not eligible	Eligible, satisfied	Eligible, satisfied	Not eligible	Not eligible	Not eligible	Not eligible	Not eligible	Eligible, satisfied	Not eligible	Eligible, satisfied	55.9998153748019	81.8000030517578				128.000001907349											132	74	19.8791
9596	Male	65-79	178	Male	45-59	Urban	0	1	0	Not eligible	Eligible, satisfied	Eligible, satisfied	Eligible, satisfied	Not eligible	Eligible, not satisfied	Eligible, not satisfied	Eligible, not satisfied	Eligible, not satisfied	Not eligible	Eligible, not satisfied	55.7676122151189	112.800003051758			49.5	166.000003814697											170	80	27.3457
9614	Female	>=80	178	Male	45-59	Urban	1	1	1	Not eligible	Eligible, satisfied	Eligible, satisfied	Not eligible	Not eligible	Eligible, satisfied	Eligible, satisfied	Eligible, satisfied	Eligible, satisfied	Eligible, satisfied	Eligible, not satisfied	15.7907006308135	235.800003051758		4.40000009536743	43.5	146.000003814697	3.75999999046326							128.600006103516			134	60	30.3019
9632	Male	65-79	335	Male	<45	Urban	0	1	0	Eligible, not satisfied	Eligible, not satisfied	Eligible, not satisfied	Eligible, not satisfied	Not eligible	Eligible, satisfied	Eligible, satisfied	Eligible, satisfied	Eligible, satisfied	Not eligible	Eligible, not satisfied	52.8303784684043	116.599998474121			51	173.999996185303	3.94000005722046			3.63000011444092				60.2999992370606			110	70	35.9956
9634	Female	>=80	73	Male	45-59	Urban	0	1	1	Not eligible	Eligible, not satisfied	Eligible, not satisfied	Not eligible	Not eligible	Eligible, satisfied	Not eligible	Eligible, satisfied	Eligible, satisfied	Not eligible	Eligible, satisfied	27.137030162814	149.800003051758			30.5000007152557												108	62	24.6826
9649	Female	>=80	335	Male	<45	Urban	1	1	0	Not eligible	Eligible, satisfied	Eligible, satisfied	Eligible, satisfied	Eligible, not satisfied	Eligible, satisfied	Not eligible	Eligible, satisfied	Eligible, satisfied	Eligible, satisfied	Not eligible	61.8215713153916	76.6999969482422			42.8999990224838	138	4.03000020980835		6.5								130	70
9651	Male	>=80	335	Male	<45	Urban	0	1	1	Not eligible	Eligible, satisfied	Eligible, satisfied	Eligible, satisfied	Eligible, satisfied	Eligible, satisfied	Not eligible	Eligible, satisfied	Eligible, satisfied	Not eligible	Eligible, not satisfied	48.2591619222138	117.199996948242							5.69999980926514								120	70	29.543
9659	Male	65-79	178	Male	45-59	Urban	1	1	1	Eligible, not satisfied	Eligible, not satisfied	Eligible, not satisfied	Eligible, not satisfied	Not eligible	Eligible, not satisfied	Eligible, satisfied	Eligible, not satisfied	Eligible, not satisfied	Eligible, not satisfied	Eligible, not satisfied	52.1124140987513	120.699996948242		6.09999990463257					8.69999980926514								160	70	33.9029
9666	Female	>=80	266	Female	<45	Urban	0	1	0	Not eligible	Eligible, satisfied	Eligible, satisfied	Eligible, satisfied	Eligible, satisfied	Eligible, satisfied	Not eligible	Eligible, satisfied	Eligible, satisfied	Not eligible	Not eligible	48.1275224941857	94.9000015258789					4.42000007629395							63.0999984741211			138	80
9667	Female	>=80	178	Male	45-59	Urban	0	1	1	Not eligible	Eligible, satisfied	Eligible, satisfied	Eligible, satisfied	Not eligible	Eligible, satisfied	Not eligible	Eligible, satisfied	Eligible, not satisfied	Not eligible	Eligible, satisfied	50.1152223062486	87.0999984741211			38.5999984741211	133.000001907349	4.51999998092651										160	80	23.5716
9671	Female	>=80	36	Male	45-59	Non-urban	0	1	0	Eligible, not satisfied	Eligible, not satisfied	Eligible, not satisfied	Not eligible	Not eligible	Not eligible	Not eligible	Not eligible	Eligible, satisfied	Not eligible	Eligible, not satisfied	39.9097372605601	107			40.5000001192093	138	4.69999980926514	141		5.80000019073486	2.78999996185303			100	9.63000011444092		117	70	33.4252
9677	Male	65-79	335	Male	<45	Urban	1	1	0	Eligible, not satisfied	Eligible, not satisfied	Eligible, not satisfied	Eligible, not satisfied	Eligible, not satisfied	Eligible, satisfied	Eligible, not satisfied	Eligible, satisfied	Eligible, not satisfied	Eligible, not satisfied	Eligible, not satisfied	23.4068399828269	227.300003051758			36.2000007629395	121.000003814697	4.96999979019165		6.30000019073486	3.72000002861023				114.199996948242			140	80	29.4421
9682	Female	>=80	85	Male	45-59	Urban	1	1	0	Eligible, not satisfied	Eligible, satisfied	Eligible, satisfied	Eligible, satisfied	Eligible, satisfied	Not eligible	Not eligible	Not eligible	Eligible, not satisfied	Not eligible	Eligible, satisfied	45.4478507855211	91.1999969482422			33.9000015258789	101.999998092651	3.89000010490418										168	104	20.4444
9683	Male	65-79	318	Female	<45	Urban	0	1	1	Not eligible	Eligible, satisfied	Eligible, satisfied	Eligible, satisfied	Eligible, not satisfied	Eligible, satisfied	Eligible, satisfied	Eligible, satisfied	Eligible, not satisfied	Not eligible	Eligible, not satisfied	42.8334244712212	139.5			50.5	170											170	90	26.8801
9685	Female	65-79	418	Female	<45	Urban	0	1	0	Eligible, not satisfied	Eligible, satisfied	Eligible, satisfied	Eligible, satisfied	Not eligible	Eligible, satisfied	Eligible, satisfied	Eligible, satisfied	Eligible, satisfied	Not eligible	Eligible, not satisfied	59.1704172435573	88.3000030517578			41.9000015258789	140	4.03000020980835					2.38499999046326					110	70	25.5296
9688	Male	65-79	85	Male	45-59	Urban	0	1	0	Not eligible	Eligible, satisfied	Eligible, satisfied	Not eligible	Not eligible	Not eligible	Not eligible	Not eligible	Eligible, satisfied	Not eligible	Eligible, satisfied	37.3151658061517	151			28.8999996185303	93.9999961853027	4.07000017166138										120	58	24.093
9698	Male	65-79	185	Male	45-59	Urban	1	1	0	Not eligible	Eligible, satisfied	Eligible, satisfied	Eligible, satisfied	Eligible, satisfied	Eligible, satisfied	Eligible, satisfied	Eligible, satisfied	Eligible, satisfied	Eligible, satisfied	Eligible, satisfied	40.7382561916204	138			34.2000007629395	116.000003814697	5.15999984741211		7.19999980926514	2.78999996185303		2.14499998092651		66.3000030517578			138	66	21.8577
9708	Male	65-79	185	Male	45-59	Urban	0	1	1	Eligible, not satisfied	Eligible, satisfied	Eligible, satisfied	Eligible, satisfied	Not eligible	Eligible, not satisfied	Eligible, satisfied	Eligible, satisfied	Eligible, not satisfied	Not eligible	Eligible, not satisfied	49.5818456849386	123.599998474121										2.27999997138977					140	90	28.3737
9711	Female	65-79	335	Male	<45	Urban	0	1	0	Not eligible	Eligible, satisfied	Eligible, satisfied	Eligible, satisfied	Not eligible	Eligible, satisfied	Eligible, not satisfied	Eligible, satisfied	Eligible, satisfied	Not eligible	Eligible, not satisfied	52.9526397644555	88.1999969482422			41	143.000001907349	4.57000017166138		5.19999980926514					133.699996948242			124	74	33.564
9721	Female	65-79	178	Male	45-59	Urban	1	1	1	Not eligible	Eligible, not satisfied	Eligible, not satisfied	Not eligible	Not eligible	Eligible, satisfied	Eligible, satisfied	Eligible, satisfied	Eligible, not satisfied	Eligible, not satisfied	Eligible, not satisfied	26.7631444268165	153.300003051758			36	123.000001907349	5.05999994277954		6.19999980926514			2.19500005245209	1.22000002861023	51.2000007629395			145	80	39.0591
9725	Male	65-79	445	Male	<45	Urban	1	1	1	Not eligible	Eligible, satisfied	Eligible, satisfied	Not eligible	Not eligible	Eligible, satisfied	Eligible, not satisfied	Eligible, satisfied	Eligible, satisfied	Eligible, satisfied	Not eligible	36.2312453228247	165.899993896484															120	70
9726	Male	>=80	73	Male	45-59	Urban	0	1	1	Not eligible	Eligible, satisfied	Eligible, satisfied	Eligible, satisfied	Eligible, satisfied	Eligible, satisfied	Not eligible	Eligible, satisfied	Eligible, satisfied	Not eligible	Eligible, not satisfied	56.4836607765453	102.300003051758			32.0999984741211	111.000003814697	4.01000022888184										118	60	27.7957
9756	Female	<65	335	Male	<45	Urban	0	0	0	Not eligible	Eligible, satisfied	Eligible, satisfied	Eligible, satisfied	Not eligible	Eligible, not satisfied	Eligible, not satisfied	Eligible, satisfied	Eligible, satisfied	Not eligible	Eligible, not satisfied	68.4671806158132	80.0999984741211					4.78000020980835		5.40000009536743	4.78999996185303							120	80	28.0863
9760	Male	65-79	185	Male	45-59	Urban	0	1	0	Not eligible	Eligible, satisfied	Eligible, satisfied	Not eligible	Not eligible	Eligible, satisfied	Eligible, not satisfied	Eligible, satisfied	Eligible, satisfied	Not eligible	Eligible, not satisfied	49.0679590368301	121.099998474121			45.4000015258789	151.000003814697	4		5.30000019073486	5.1399998664856		2.34500002861023		54.0999984741211			130	70	27.7008
9768	Female	65-79	85	Male	45-59	Urban	1	1	1	Not eligible	Eligible, satisfied	Eligible, not satisfied	Not eligible	Not eligible	Not eligible	Not eligible	Not eligible	Eligible, satisfied	Eligible, satisfied	Eligible, not satisfied	51.6979772792714	87.9000015258789			37.9000015258789	130			5.69999980926514								125	70	32.3232
9772	Male	65-79	335	Male	<45	Urban	0	1	0	Not eligible	Eligible, satisfied	Eligible, satisfied	Eligible, not satisfied	Not eligible	Eligible, satisfied	Eligible, not satisfied	Eligible, satisfied	Eligible, not satisfied	Not eligible	Eligible, not satisfied	56.1007732026379	108.400001525879			44.5	151.999998092651	4.38000011444092		5.40000009536743								140	86	28.2716
9774	Male	>=80	185	Male	45-59	Urban	0	1	0	Not eligible	Eligible, not satisfied	Eligible, not satisfied	Eligible, not satisfied	Eligible, not satisfied	Eligible, satisfied	Not eligible	Eligible, satisfied	Eligible, satisfied	Not eligible	Eligible, satisfied	41.8126696511663	133.5			33.0000013113022	104	4.01999998092651		5.90000009536743	4.30999994277954				113.800003051758			115	70	21.1389
9779	Female	>=80	335	Male	<45	Urban	0	1	1	Not eligible	Eligible, satisfied	Eligible, satisfied	Eligible, satisfied	Eligible, not satisfied	Eligible, not satisfied	Not eligible	Eligible, satisfied	Eligible, satisfied	Not eligible	Eligible, not satisfied	32.2761640529472	126.800003051758					4.19999980926514							96.3000030517578			126	70	27.8702
9793	Female	>=80	185	Male	45-59	Urban	1	1	0	Not eligible	Eligible, satisfied	Eligible, satisfied	Eligible, satisfied	Eligible, satisfied	Eligible, satisfied	Not eligible	Eligible, satisfied	Eligible, satisfied	Not eligible	Eligible, satisfied	29.8101623933245	138.600006103516					4.55000019073486		5.59999990463257	5.8600001335144				144.5			130	75	22.68
9797	Female	>=80	318	Female	<45	Urban	0	1	1	Not eligible	Eligible, satisfied	Eligible, satisfied	Not eligible	Not eligible	Eligible, satisfied	Not eligible	Eligible, satisfied	Eligible, satisfied	Not eligible	Eligible, not satisfied	58.6775440104912	78.6999969482422			42.6999986171722	138											130	70	26.5021
9805	Female	65-79	185	Male	45-59	Urban	0	1	1	Not eligible	Eligible, satisfied	Eligible, satisfied	Eligible, satisfied	Not eligible	Eligible, satisfied	Eligible, satisfied	Eligible, satisfied	Eligible, satisfied	Not eligible	Eligible, not satisfied	51.5052419752277	91.3000030517578			39.7999992370606	131.999998092651	4.05000019073486		5.5	3.33999991416931							135	80	29.5858
9823	Female	>=80	178	Male	45-59	Urban	0	1	1	Not eligible	Eligible, satisfied	Eligible, satisfied	Eligible, satisfied	Eligible, not satisfied	Eligible, not satisfied	Not eligible	Eligible, satisfied	Eligible, not satisfied	Not eligible	Eligible, satisfied	33.5515250904364	122.800003051758			36.0999984741211	123.000001907349											140	60	23.1834
9849	Male	>=80	73	Male	45-59	Urban	0	1	0	Not eligible	Eligible, satisfied	Eligible, satisfied	Eligible, satisfied	Not eligible	Eligible, not satisfied	Not eligible	Eligible, satisfied	Eligible, not satisfied	Not eligible	Eligible, satisfied	53.2726037744565	108					4.46000003814697							65.4000015258789			144	76	24.5441
9899	Female	<65	335	Male	<45	Urban	0	0	0	Not eligible	Eligible, satisfied	Eligible, satisfied	Eligible, satisfied	Eligible, not satisfied	Eligible, not satisfied	Eligible, not satisfied	Eligible, satisfied	Eligible, not satisfied	Not eligible	Eligible, not satisfied	47.1320588705893	107.199996948242					5.46999979019165		5.40000009536743	4.67999982833862							160	100	36.5744
9904	Female	65-79	185	Male	45-59	Urban	0	1	1	Not eligible	Eligible, satisfied	Eligible, satisfied	Eligible, satisfied	Eligible, satisfied	Eligible, satisfied	Eligible, not satisfied	Eligible, satisfied	Eligible, not satisfied	Not eligible	Eligible, not satisfied	32.5331691021314	131.199996948242			41	135	4.75		4.69999980926514	7.53000020980835		2.54499995708466		88			165	85	29.7442
9909	Male	>=80	178	Male	45-59	Urban	1	1	0	Eligible, not satisfied	Eligible, not satisfied	Eligible, not satisfied	Eligible, not satisfied	Not eligible	Eligible, satisfied	Not eligible	Eligible, satisfied	Eligible, not satisfied	Eligible, not satisfied	Eligible, not satisfied	56.2273768327937	105.099998474121			41.5	136.000003814697	4.71000003814697		5.59999990463257	4.6100001335144				72.1999969482422			145	90	30.2162
9910	Male	65-79	266	Female	<45	Urban	0	0	1	Not eligible	Eligible, not satisfied	Eligible, not satisfied	Eligible, not satisfied	Not eligible	Eligible, not satisfied	Eligible, not satisfied	Eligible, satisfied	Eligible, not satisfied	Not eligible	Eligible, not satisfied	49.414375655598	127.599998474121								6.3600001335144							135	95	28.4005
9930	Female	>=80	335	Male	<45	Urban	0	1	1	Not eligible	Eligible, satisfied	Eligible, satisfied	Not eligible	Not eligible	Eligible, not satisfied	Not eligible	Eligible, satisfied	Eligible, satisfied	Not eligible	Eligible, satisfied	48.2903358247085	93			40.5	136.999998092651	5.03000020980835		5.69999980926514	6.57000017166138		2.38499999046326		140.899993896484			135	85	22.0604
9937	Female	65-79	335	Male	<45	Urban	0	1	0	Not eligible	Eligible, satisfied	Eligible, satisfied	Not eligible	Not eligible	Eligible, satisfied	Eligible, not satisfied	Eligible, satisfied	Eligible, satisfied	Not eligible	Eligible, satisfied	43.3028598942394	106			39.9000015258789	136.999998092651											130	70	21.4083
9941	Male	<65	73	Male	45-59	Urban	0	0	0	Not eligible	Eligible, satisfied	Eligible, satisfied	Eligible, satisfied	Not eligible	Eligible, not satisfied	Eligible, satisfied	Eligible, satisfied	Eligible, not satisfied	Not eligible	Eligible, satisfied	54.4924980983879	124			45.7999992370606	158.000001907349	4.34999990463257		5.09999990463257	6.8600001335144				63.9000015258789			140	90	24.5674
9949	Male	>=80	335	Male	<45	Urban	0	1	0	Not eligible	Eligible, satisfied	Eligible, satisfied	Eligible, satisfied	Not eligible	Eligible, satisfied	Not eligible	Eligible, satisfied	Eligible, satisfied	Not eligible	Eligible, satisfied	51.7964487896915	104.300003051758					4.59000015258789										138	60	24.4193
9960	Female	>=80	185	Male	45-59	Urban	0	1	1	Not eligible	Eligible, satisfied	Eligible, satisfied	Not eligible	Not eligible	Eligible, satisfied	Not eligible	Eligible, satisfied	Eligible, satisfied	Not eligible	Eligible, not satisfied	52.5109123199712	83.8000030517578			37.9000015258789	123.000001907349	3.57999992370605							84.8000030517578			125	85	27.6795
9969	Male	65-79	185	Male	45-59	Urban	0	1	1	Not eligible	Eligible, satisfied	Eligible, satisfied	Not eligible	Not eligible	Eligible, satisfied	Eligible, satisfied	Eligible, satisfied	Eligible, not satisfied	Not eligible	Eligible, satisfied	16.7546514544512	286.100006103516										2.36499989032745					140	85	23.5078
9972	Male	65-79	185	Male	45-59	Urban	0	1	0	Not eligible	Eligible, satisfied	Eligible, satisfied	Eligible, satisfied	Not eligible	Eligible, not satisfied	Eligible, not satisfied	Eligible, satisfied	Eligible, satisfied	Not eligible	Eligible, not satisfied	68.9048465581303	93.5999984741211			41.9000015258789	133.000001907349											130	85	28.5128
9988	Female	>=80	335	Male	<45	Urban	0	1	0	Not eligible	Eligible, satisfied	Eligible, not satisfied	Not eligible	Not eligible	Eligible, not satisfied	Not eligible	Eligible, satisfied	Eligible, not satisfied	Not eligible	Eligible, satisfied	53.4979252033943	83			44.2999992370606	151.000003814697											156	84	25.3333
9993	Female	>=80	335	Male	<45	Urban	0	1	0	Not eligible	Eligible, not satisfied	Eligible, not satisfied	Not eligible	Not eligible	Eligible, satisfied	Not eligible	Eligible, not satisfied	Eligible, not satisfied	Not eligible	Not eligible	44.1091082580623	96.8000030517578					4.44999980926514										150	100
10002	Female	65-79	335	Male	<45	Urban	1	1	1	Not eligible	Eligible, not satisfied	Eligible, not satisfied	Eligible, not satisfied	Not eligible	Eligible, satisfied	Eligible, satisfied	Eligible, satisfied	Eligible, not satisfied	Eligible, not satisfied	Not eligible	40.7391848272254	110.199996948242			38.5999984741211	126.999998092651	5.59999990463257		6.30000019073486								140	80
10005	Male	65-79	185	Male	45-59	Urban	1	1	1	Not eligible	Eligible, satisfied	Eligible, satisfied	Not eligible	Not eligible	Eligible, satisfied	Eligible, satisfied	Eligible, satisfied	Eligible, satisfied	Eligible, satisfied	Eligible, not satisfied	31.9041979905927	173.899993896484															120	70	26.3465
10009	Female	>=80	335	Male	<45	Urban	1	1	0	Eligible, not satisfied	Eligible, not satisfied	Eligible, not satisfied	Eligible, not satisfied	Eligible, not satisfied	Eligible, not satisfied	Not eligible	Eligible, satisfied	Eligible, satisfied	Eligible, satisfied	Not eligible	37.058296058309	111.800003051758										2.28999996185303		125.099998474121			104	70
10012	Female	>=80	185	Male	45-59	Urban	0	1	1	Not eligible	Eligible, satisfied	Eligible, satisfied	Eligible, satisfied	Eligible, not satisfied	Eligible, satisfied	Not eligible	Eligible, satisfied	Eligible, satisfied	Not eligible	Eligible, not satisfied	33.2392324473014	125.199996948242			38.4000015258789	125	4					2.15000009536743		128.600006103516			100	75	26.8889
10020	Male	65-79	335	Male	<45	Urban	1	1	0	Not eligible	Eligible, not satisfied	Eligible, not satisfied	Not eligible	Not eligible	Eligible, not satisfied	Eligible, satisfied	Eligible, satisfied	Eligible, not satisfied	Not eligible	Eligible, not satisfied	44.4976617538919	131.300003051758			38	128.999996185303	4.3600001335144		6.09999990463257								160	96	34.0199
10026	Male	65-79	73	Male	45-59	Urban	0	1	0	Not eligible	Eligible, not satisfied	Eligible, not satisfied	Not eligible	Not eligible	Eligible, not satisfied	Eligible, not satisfied	Eligible, satisfied	Eligible, not satisfied	Not eligible	Eligible, satisfied	48.7370493180761	126.099998474121															163	105	20.8953
10027	Male	65-79	335	Male	<45	Urban	0	1	0	Eligible, not satisfied	Eligible, not satisfied	Eligible, not satisfied	Eligible, not satisfied	Not eligible	Eligible, satisfied	Eligible, satisfied	Eligible, satisfied	Eligible, not satisfied	Not eligible	Eligible, not satisfied	56.8459614836423	114.300003051758					4.5		5.40000009536743								130	90	30.3698
10044	Female	65-79	73	Male	45-59	Urban	1	1	0	Eligible, not satisfied	Eligible, not satisfied	Eligible, not satisfied	Eligible, not satisfied	Eligible, not satisfied	Eligible, satisfied	Eligible, not satisfied	Eligible, satisfied	Eligible, not satisfied	Eligible, not satisfied	Eligible, not satisfied	41.3776418862779	115.300003051758			35.2999992370606	118.999996185303	4.1399998664856		6.90000009536743	5.46999979019165		2.38500010967255		90.5			145	85	34.049
10061	Female	>=80	335	Male	<45	Urban	0	1	1	Eligible, not satisfied	Eligible, satisfied	Eligible, satisfied	Eligible, satisfied	Not eligible	Eligible, satisfied	Not eligible	Eligible, satisfied	Eligible, satisfied	Not eligible	Eligible, not satisfied	70.0114977193892	69.1999969482422			39.7999992370606	131.000003814697	4.34999990463257										126	74	29.2421
10065	Female	>=80	185	Male	45-59	Urban	0	1	1	Not eligible	Eligible, not satisfied	Eligible, not satisfied	Eligible, not satisfied	Eligible, not satisfied	Eligible, satisfied	Not eligible	Eligible, satisfied	Eligible, not satisfied	Not eligible	Eligible, satisfied	37.7097860292218	110.199996948242										2.39999997615814					160	70	25.1486
10073	Male	>=80	185	Male	45-59	Urban	0	1	1	Not eligible	Eligible, satisfied	Eligible, not satisfied	Eligible, not satisfied	Eligible, not satisfied	Eligible, not satisfied	Not eligible	Eligible, satisfied	Eligible, satisfied	Not eligible	Eligible, not satisfied	38.1456423719295	135.899993896484			36.7000013589859	117	3.98000001907349		5.5								118	53	27.0975
10075	Female	>=80	335	Male	<45	Urban	1	1	0	Not eligible	Eligible, satisfied	Eligible, not satisfied	Eligible, not satisfied	Not eligible	Eligible, satisfied	Not eligible	Eligible, not satisfied	Eligible, not satisfied	Eligible, not satisfied	Not eligible	45.6879766292426	92.4000015258789			32.8999996185303	102	3.67000007629395										160	80
10090	Male	<65	185	Male	45-59	Urban	1	1	0	Eligible, not satisfied	Eligible, not satisfied	Eligible, not satisfied	Eligible, not satisfied	Eligible, not satisfied	Eligible, satisfied	Eligible, satisfied	Eligible, satisfied	Eligible, not satisfied	Eligible, not satisfied	Eligible, not satisfied	32.1820314249219	196.199996948242			30.5	106.999998092651											150	70	25.6489
10115	Male	>=80	335	Male	<45	Urban	1	1	0	Not eligible	Eligible, satisfied	Eligible, satisfied	Eligible, satisfied	Eligible, not satisfied	Eligible, satisfied	Not eligible	Eligible, not satisfied	Eligible, not satisfied	Eligible, not satisfied	Eligible, not satisfied	26.4195154778355	196.300003051758			35.4000002145767	117											178	80	28.2167
10119	Female	>=80	335	Male	<45	Urban	0	1	1	Not eligible	Eligible, satisfied	Eligible, satisfied	Not eligible	Not eligible	Eligible, not satisfied	Not eligible	Eligible, satisfied	Eligible, satisfied	Not eligible	Not eligible	48.0353054804178	94.5			37.5	124	4.07999992370605										116	84
10134	Female	>=80	335	Male	<45	Urban	1	1	1	Not eligible	Eligible, satisfied	Eligible, not satisfied	Eligible, not satisfied	Not eligible	Eligible, satisfied	Eligible, satisfied	Eligible, satisfied	Eligible, not satisfied	Eligible, not satisfied	Eligible, not satisfied	58.0016505868817	81.8000030517578			36	121.000003814697	3.92000007629395		6.80000019073486	4.96999979019165							160	90	25.6549
10135	Female	>=80	85	Male	45-59	Urban	1	1	1	Not eligible	Eligible, satisfied	Eligible, not satisfied	Not eligible	Not eligible	Not eligible	Not eligible	Not eligible	Eligible, not satisfied	Eligible, not satisfied	Eligible, not satisfied	43.8820090628305	99.5	3.59999990463257	1.70000004768372	43.7999992370605	148.000001907349	4.09000015258789		6.09999990463257	4.71999979019165	1.28999996185303						160	90	28.0404
10140	Female	>=80	445	Male	<45	Urban	0	1	0	Not eligible	Eligible, not satisfied	Eligible, not satisfied	Not eligible	Not eligible	Eligible, satisfied	Not eligible	Eligible, satisfied	Eligible, satisfied	Not eligible	Eligible, not satisfied	20.5389116031298	181.100006103516			45.6999987363815	134											117	60	35.0032
10143	Female	<65	185	Male	45-59	Urban	0	1	1	Not eligible	Eligible, satisfied	Eligible, satisfied	Eligible, satisfied	Eligible, satisfied	Eligible, satisfied	Eligible, satisfied	Eligible, satisfied	Eligible, satisfied	Not eligible	Eligible, not satisfied	30.7336087426288	151.800003051758			46.4000015258789	155											130	80	27.6817
10150	Female	65-79	85	Male	45-59	Urban	0	1	1	Not eligible	Eligible, not satisfied	Eligible, not satisfied	Not eligible	Not eligible	Not eligible	Not eligible	Not eligible	Eligible, not satisfied	Not eligible	Eligible, satisfied	51.5505435146591	92.3000030517578				143.999996185303											170	84	20.5688
10172	Male	>=80	335	Male	<45	Urban	0	1	1	Not eligible	Eligible, satisfied	Eligible, satisfied	Eligible, satisfied	Eligible, satisfied	Eligible, satisfied	Not eligible	Eligible, not satisfied	Eligible, satisfied	Not eligible	Eligible, not satisfied	46.4900613184725	118.099998474121			38.2999992370605	128.000001907349											120	80	88.604
10179	Female	65-79	185	Male	45-59	Urban	0	0	1	Not eligible	Eligible, satisfied	Eligible, satisfied	Not eligible	Not eligible	Eligible, not satisfied	Eligible, satisfied	Eligible, not satisfied	Eligible, satisfied	Not eligible	Eligible, not satisfied	53.3258537131478	90.8000030517578			40.2999997138977	132			5.80000019073486	4.73000001907349							115	75	27.9155
10181	Male	65-79	185	Male	45-59	Urban	1	1	1	Not eligible	Eligible, satisfied	Eligible, satisfied	Eligible, satisfied	Eligible, satisfied	Eligible, not satisfied	Eligible, satisfied	Eligible, satisfied	Eligible, satisfied	Eligible, satisfied	Eligible, satisfied	51.7019526033618	122.199996948242							6.30000019073486								135	75	25.1559
10187	Male	65-79	185	Male	45-59	Urban	1	1	1	Eligible, not satisfied	Eligible, not satisfied	Eligible, not satisfied	Eligible, not satisfied	Not eligible	Eligible, satisfied	Eligible, satisfied	Eligible, satisfied	Eligible, satisfied	Eligible, satisfied	Not eligible	17.5842468628961	286.299987792969			34.2999992370606	118.000001907349											130	75
10210	Female	>=80	318	Female	<45	Urban	0	1	1	Not eligible	Eligible, satisfied	Eligible, satisfied	Eligible, satisfied	Eligible, satisfied	Eligible, not satisfied	Not eligible	Eligible, satisfied	Eligible, not satisfied	Not eligible	Eligible, not satisfied	55.5580553353692	83.3000030517578			37.5	126.000003814697	4.42000007629395										180	60	25.8065
10218	Female	65-79	335	Male	<45	Urban	1	1	0	Not eligible	Eligible, satisfied	Eligible, satisfied	Eligible, satisfied	Not eligible	Eligible, satisfied	Eligible, not satisfied	Eligible, satisfied	Eligible, not satisfied	Eligible, not satisfied	Eligible, satisfied	67.6696532938087	73.6999969482422							6.69999980926514								140	80	24.7475
10220	Female	>=80	445	Male	<45	Urban	1	1	0	Not eligible	Eligible, not satisfied	Eligible, not satisfied	Not eligible	Not eligible	Eligible, not satisfied	Not eligible	Eligible, satisfied	Eligible, satisfied	Eligible, satisfied	Not eligible	53.774484775929	84.0999984741211															120	70
10223	Male	>=80	335	Male	<45	Urban	1	0	0	Not eligible	Eligible, satisfied	Eligible, satisfied	Eligible, satisfied	Not eligible	Eligible, not satisfied	Not eligible	Eligible, satisfied	Eligible, not satisfied	Eligible, not satisfied	Eligible, satisfied	52.5278741217892	102.5			34.7999992370606	113.999996185303	4.71999979019165		11.8999996185303								144	72	20.6434
10253	Female	>=80	185	Male	45-59	Urban	0	1	0	Eligible, not satisfied	Eligible, not satisfied	Eligible, not satisfied	Eligible, not satisfied	Not eligible	Eligible, satisfied	Not eligible	Eligible, satisfied	Eligible, satisfied	Not eligible	Eligible, not satisfied	58.4585460920652	80.8000030517578			37.7999992370606	128.000001907349											130	75	18.8677
10262	Male	65-79	185	Male	45-59	Urban	1	1	1	Not eligible	Eligible, satisfied	Eligible, satisfied	Eligible, satisfied	Not eligible	Eligible, satisfied	Eligible, not satisfied	Eligible, satisfied	Eligible, satisfied	Eligible, satisfied	Eligible, not satisfied	53.7539170625241	112.300003051758							6.69999980926514								135	85	32.6992
10278	Female	>=80	185	Male	45-59	Urban	0	1	1	Not eligible	Eligible, not satisfied	Eligible, not satisfied	Not eligible	Not eligible	Eligible, satisfied	Not eligible	Eligible, satisfied	Eligible, satisfied	Not eligible	Eligible, satisfied	61.0836524209018	71					4.19999980926514		4.80000019073486					98.9000015258789			110	65	21.6441
10288	Female	>=80	73	Male	45-59	Urban	0	1	1	Not eligible	Eligible, satisfied	Eligible, satisfied	Not eligible	Not eligible	Eligible, not satisfied	Not eligible	Eligible, satisfied	Eligible, satisfied	Not eligible	Eligible, satisfied	27.2663387736478	144.100006103516					4.80000019073486		5.5	6.80000019073486				139.600006103516			130	85	20.1348
10294	Male	>=80	335	Male	<45	Urban	0	0	0	Not eligible	Eligible, not satisfied	Eligible, not satisfied	Eligible, not satisfied	Not eligible	Eligible, satisfied	Not eligible	Eligible, satisfied	Eligible, not satisfied	Not eligible	Eligible, not satisfied	46.6898824022345	117					4.40999984741211							80.3000030517578			165	86	25.5565
10297	Male	65-79	335	Male	<45	Urban	1	1	1	Not eligible	Eligible, satisfied	Eligible, satisfied	Not eligible	Not eligible	Eligible, satisfied	Eligible, not satisfied	Eligible, satisfied	Eligible, satisfied	Eligible, satisfied	Eligible, satisfied	53.9288758623485	115.300003051758							5.90000009536743								110	74	25.0865
10301	Female	>=80	185	Male	45-59	Urban	0	1	0	Eligible, not satisfied	Eligible, satisfied	Eligible, satisfied	Eligible, satisfied	Not eligible	Eligible, satisfied	Not eligible	Eligible, satisfied	Eligible, not satisfied	Not eligible	Eligible, not satisfied	52.7356984296221	88.5			45.2999992370606	145	3.94000005722046		5.80000019073486	7.28999996185303		2.31500005722046		76.5999984741211			150	95	29.6749
10314	Female	>=80	335	Male	<45	Urban	0	1	0	Not eligible	Eligible, satisfied	Eligible, not satisfied	Eligible, not satisfied	Not eligible	Eligible, not satisfied	Not eligible	Eligible, satisfied	Eligible, not satisfied	Not eligible	Not eligible	48.7367610581431	90.6999969482422					4.21000003814697		5.40000009536743								164	88
10315	Male	>=80	335	Male	<45	Urban	0	1	0	Not eligible	Eligible, satisfied	Eligible, satisfied	Not eligible	Not eligible	Eligible, not satisfied	Not eligible	Eligible, satisfied	Eligible, not satisfied	Not eligible	Not eligible	16.8747611130497	279.5			26.2000007629395	86.9999980926514	4.86999988555908		5.59999990463257								146	70
10318	Female	>=80	335	Male	<45	Urban	0	1	0	Eligible, not satisfied	Eligible, not satisfied	Eligible, not satisfied	Eligible, not satisfied	Not eligible	Eligible, satisfied	Not eligible	Eligible, satisfied	Eligible, satisfied	Not eligible	Not eligible	51.0949431901377	82.3000030517578										2.4650000333786					117	51
10325	Female	>=80	335	Male	<45	Urban	0	1	1	Not eligible	Eligible, satisfied	Eligible, satisfied	Eligible, satisfied	Eligible, satisfied	Eligible, satisfied	Not eligible	Eligible, satisfied	Eligible, satisfied	Not eligible	Eligible, satisfied	44.0658786357854	100.900001525879			32.7000007629395	111.999998092651	3.78999996185303										120	70	25.0606
10326	Male	>=80	445	Male	<45	Urban	1	1	0	Not eligible	Eligible, satisfied	Eligible, not satisfied	Not eligible	Not eligible	Eligible, satisfied	Not eligible	Eligible, satisfied	Eligible, satisfied	Eligible, satisfied	Eligible, not satisfied	30.4580206787919	173.5															116	72	25.759
10332	Female	>=80	178	Male	45-59	Urban	0	0	0	Not eligible	Eligible, satisfied	Eligible, satisfied	Eligible, satisfied	Not eligible	Eligible, satisfied	Not eligible	Eligible, satisfied	Eligible, not satisfied	Eligible, not satisfied	Eligible, not satisfied	48.4358823177277	94.4000015258789		0.899999976158142			4.46999979019165		5.69999980926514	8.10000038146973				65.0999984741211			143	89	33.7109
10333	Female	>=80	73	Male	45-59	Urban	0	1	1	Not eligible	Eligible, satisfied	Eligible, satisfied	Not eligible	Not eligible	Eligible, satisfied	Not eligible	Eligible, satisfied	Eligible, not satisfied	Not eligible	Not eligible	56.0341364539057	78.5			31.700000166893	102											154	66
10342	Male	65-79	335	Male	<45	Urban	0	1	1	Eligible, not satisfied	Eligible, not satisfied	Eligible, not satisfied	Eligible, not satisfied	Eligible, not satisfied	Eligible, satisfied	Eligible, not satisfied	Eligible, not satisfied	Eligible, satisfied	Not eligible	Eligible, not satisfied	33.4020556416146	168.399993896484			49	166.000003814697	4.96999979019165										124	86	30.9443
10345	Female	>=80	335	Male	<45	Urban	1	1	1	Not eligible	Eligible, satisfied	Eligible, not satisfied	Eligible, not satisfied	Not eligible	Eligible, not satisfied	Not eligible	Eligible, not satisfied	Eligible, not satisfied	Eligible, not satisfied	Not eligible	61.4054579755124	73.1999969482422			36.1999988555908	117	3.78999996185303		7.19999980926514								140	90
10375	Female	65-79	335	Male	<45	Urban	1	1	0	Not eligible	Eligible, satisfied	Eligible, satisfied	Not eligible	Not eligible	Eligible, satisfied	Eligible, satisfied	Eligible, not satisfied	Eligible, satisfied	Eligible, satisfied	Eligible, not satisfied	47.7037180782165	102.5			41.5	133.999996185303	5.19000005722046		8.89999961853027								124	80	35.3224
10377	Female	>=80	178	Male	45-59	Urban	0	1	0	Not eligible	Eligible, satisfied	Eligible, satisfied	Not eligible	Not eligible	Eligible, not satisfied	Not eligible	Eligible, satisfied	Eligible, not satisfied	Not eligible	Eligible, satisfied	28.9073253343907	137.300003051758			28.7000007629395	95	4.42000007629395							91			147	60	24.2606
10379	Male	<65	178	Male	45-59	Urban	0	1	1	Eligible, not satisfied	Eligible, satisfied	Eligible, satisfied	Eligible, satisfied	Eligible, satisfied	Eligible, satisfied	Eligible, satisfied	Eligible, satisfied	Eligible, satisfied	Not eligible	Eligible, satisfied	16.8672563706668	329			32.7000007629395	110	4.15000009536743		5.19999980926514					119.599998474121			90	60	22.2656
10382	Female	65-79	318	Female	<45	Urban	0	0	0	Eligible, not satisfied	Eligible, not satisfied	Eligible, not satisfied	Eligible, not satisfied	Not eligible	Eligible, not satisfied	Eligible, satisfied	Eligible, satisfied	Eligible, satisfied	Not eligible	Eligible, satisfied	56.3895404247389	86.6999969482422					4.28000020980835										125	75	22.8624
10405	Female	>=80	335	Male	<45	Urban	0	1	1	Not eligible	Eligible, not satisfied	Eligible, not satisfied	Not eligible	Not eligible	Eligible, satisfied	Not eligible	Eligible, satisfied	Eligible, not satisfied	Not eligible	Eligible, not satisfied	30.2459793480983	133.800003051758			45.4000015258789	151.000003814697	3.90000009536743		5.40000009536743								150	90	32.2667
10425	Female	65-79	85	Male	45-59	Urban	1	1	1	Eligible, not satisfied	Eligible, not satisfied	Eligible, not satisfied	Eligible, not satisfied	Not eligible	Not eligible	Not eligible	Not eligible	Eligible, not satisfied	Eligible, not satisfied	Not eligible	62.5629927751003	79.0999984741211			40	135	4.44000005722046	141									200	100
10473	Male	>=80	178	Male	45-59	Urban	1	1	1	Not eligible	Eligible, not satisfied	Eligible, not satisfied	Not eligible	Not eligible	Eligible, satisfied	Eligible, satisfied	Eligible, satisfied	Eligible, satisfied	Eligible, satisfied	Eligible, not satisfied	29.0441910982686	184.699996948242			42.5999999046326	137			6.40000009536743								130	65	32.2368
10516	Female	>=80	85	Male	45-59	Urban	0	0	1	Not eligible	Eligible, satisfied	Eligible, satisfied	Not eligible	Not eligible	Not eligible	Not eligible	Not eligible	Eligible, satisfied	Not eligible	Eligible, not satisfied	80.8958779400759	57.5999984741211			26.6999998092651	91.4999961853027											100	60	16.6597
10549	Male	65-79	185	Male	45-59	Urban	1	1	1	Not eligible	Eligible, satisfied	Eligible, satisfied	Eligible, satisfied	Eligible, satisfied	Eligible, satisfied	Eligible, satisfied	Eligible, satisfied	Eligible, not satisfied	Not eligible	Eligible, not satisfied	36.8392819460029	156.199996948242			46.0999984741211	156.999998092651	3.9300000667572		6.30000019073486								155	100	27.1605
10574	Male	>=80	85	Male	45-59	Urban	0	1	1	Not eligible	Eligible, not satisfied	Eligible, not satisfied	Not eligible	Not eligible	Not eligible	Not eligible	Not eligible	Eligible, not satisfied	Not eligible	Eligible, not satisfied	57.3486162330407	104				143.000001907349											140	66	26.6436
10638	Male	65-79	178	Male	45-59	Urban	1	1	1	Not eligible	Eligible, satisfied	Eligible, satisfied	Not eligible	Not eligible	Eligible, satisfied	Eligible, not satisfied	Eligible, satisfied	Eligible, not satisfied	Eligible, not satisfied	Eligible, not satisfied	25.4488179900388	201.300003051758			24.7000007629395	80			6.19999980926514								170	80	25.8725
10673	Female	>=80	185	Male	45-59	Urban	0	1	0	Not eligible	Eligible, satisfied	Eligible, satisfied	Eligible, satisfied	Eligible, satisfied	Eligible, satisfied	Not eligible	Eligible, satisfied	Eligible, satisfied	Not eligible	Eligible, not satisfied	29.7323419115898	138.899993896484			35.2999992370606	118.999996185303	4.92999982833862										130	86	18.902
10699	Male	<65	185	Male	45-59	Urban	1	1	0	Eligible, not satisfied	Eligible, not satisfied	Eligible, not satisfied	Eligible, not satisfied	Not eligible	Eligible, satisfied	Eligible, not satisfied	Eligible, satisfied	Eligible, satisfied	Eligible, satisfied	Eligible, not satisfied	57.1486683862278	115.800003051758							9.30000019073486								125	85	33.5744
10727	Female	>=80	85	Male	45-59	Urban	0	1	1	Not eligible	Eligible, satisfied	Eligible, satisfied	Not eligible	Not eligible	Not eligible	Not eligible	Not eligible	Eligible, not satisfied	Not eligible	Eligible, not satisfied	37.3621635959804	113			37.5	128.000001907349			5.69999980926514	3.54999995231628	0.670000016689301						140	76	27.3034
10733	Female	65-79	85	Male	45-59	Urban	0	0	0	Eligible, not satisfied	Eligible, not satisfied	Eligible, not satisfied	Eligible, not satisfied	Not eligible	Not eligible	Not eligible	Not eligible	Eligible, satisfied	Not eligible	Eligible, not satisfied	69.0665720852466	76.8000030517578			42.0999984741211	141.000003814697	4.05000019073486		5.30000019073486	7.30999994277954	4.53000020980835			47			130	86	18.4911
10740	Male	>=80	335	Male	<45	Urban	0	1	0	Not eligible	Eligible, satisfied	Eligible, satisfied	Not eligible	Not eligible	Eligible, satisfied	Not eligible	Eligible, satisfied	Eligible, satisfied	Not eligible	Eligible, satisfied	40.6761385866734	135			34.400001168251	112	4.88000011444092							88			120	60	23.003
10744	Female	65-79	73	Male	45-59	Urban	1	1	1	Not eligible	Eligible, satisfied	Eligible, satisfied	Eligible, satisfied	Not eligible	Eligible, satisfied	Eligible, not satisfied	Eligible, satisfied	Eligible, satisfied	Eligible, satisfied	Eligible, satisfied	53.4932338049587	89			36.7999992370606	121.000003814697	4.30000019073486										111	74	21.7876
10768	Male	>=80	178	Male	45-59	Urban	0	1	1	Not eligible	Eligible, satisfied	Eligible, not satisfied	Eligible, not satisfied	Not eligible	Eligible, not satisfied	Not eligible	Eligible, satisfied	Eligible, satisfied	Not eligible	Eligible, satisfied	40.7312307000089	126.5					4.32999992370605										128	70	22.7732
10777	Male	65-79	85	Male	45-59	Urban	0	1	1	Not eligible	Eligible, satisfied	Eligible, satisfied	Not eligible	Not eligible	Not eligible	Not eligible	Not eligible	Eligible, not satisfied	Not eligible	Eligible, satisfied	43.59572161122	132				111.999998092651											178	77	23.3887
10815	Male	>=80	185	Male	45-59	Urban	1	1	0	Not eligible	Eligible, satisfied	Eligible, satisfied	Not eligible	Not eligible	Eligible, not satisfied	Not eligible	Eligible, satisfied	Eligible, not satisfied	Eligible, not satisfied	Eligible, satisfied	55.0183599669717	99.8000030517578							7.30000019073486								140	85	23.9185
10818	Female	>=80	85	Male	45-59	Urban	0	1	1	Not eligible	Eligible, satisfied	Eligible, satisfied	Not eligible	Not eligible	Not eligible	Not eligible	Not eligible	Eligible, not satisfied	Not eligible	Eligible, not satisfied	43.6183356624538	97.6999969482422															144	86	31.5556
10824	Male	>=80	335	Male	<45	Urban	1	1	0	Not eligible	Eligible, satisfied	Eligible, not satisfied	Not eligible	Not eligible	Eligible, not satisfied	Eligible, not satisfied	Eligible, satisfied	Eligible, satisfied	Eligible, satisfied	Not eligible	29.7251236101933	179.100006103516					4.30999994277954										130	70
10825	Female	>=80	178	Male	45-59	Urban	0	0	1	Not eligible	Eligible, not satisfied	Eligible, not satisfied	Eligible, not satisfied	Not eligible	Eligible, satisfied	Not eligible	Eligible, satisfied	Eligible, not satisfied	Not eligible	Eligible, not satisfied	35.6832541489538	116.699996948242			67.9000020027161	220	4.65999984741211			4.09000015258789							166	66	30.1634
10847	Female	65-79	185	Male	45-59	Urban	1	1	1	Not eligible	Eligible, satisfied	Eligible, satisfied	Not eligible	Not eligible	Eligible, satisfied	Eligible, satisfied	Eligible, satisfied	Eligible, satisfied	Eligible, satisfied	Eligible, not satisfied	20.1172250948064	193							8.19999980926514								135	70	28.6726
10874	Female	>=80	85	Male	45-59	Urban	0	0	0	Eligible, not satisfied	Eligible, not satisfied	Eligible, not satisfied	Eligible, not satisfied	Not eligible	Not eligible	Not eligible	Not eligible	Eligible, satisfied	Not eligible	Eligible, not satisfied	74.2183255747549	64.8000030517578			43.9000015258789	150			5.40000009536743								132	74	26.2985
10895	Female	>=80	178	Male	45-59	Urban	0	0	0	Not eligible	Eligible, not satisfied	Eligible, not satisfied	Eligible, not satisfied	Not eligible	Eligible, not satisfied	Not eligible	Eligible, satisfied	Eligible, not satisfied	Not eligible	Not eligible	54.0670703381873	81.8000030517578					4.1100001335144		5					104.800003051758			142	90
10907	Female	>=80	73	Male	45-59	Urban	0	1	0	Eligible, not satisfied	Eligible, satisfied	Eligible, satisfied	Eligible, satisfied	Eligible, satisfied	Eligible, satisfied	Not eligible	Eligible, satisfied	Eligible, satisfied	Not eligible	Eligible, not satisfied	53.3063069986694	86.1999969482422										2.18999993801117					105	65	16.2982
10918	Male	>=80	85	Male	45-59	Urban	1	1	0	Eligible, satisfied	Eligible, satisfied	Eligible, satisfied	Eligible, satisfied	Not eligible	Not eligible	Not eligible	Not eligible	Eligible, satisfied	Eligible, satisfied	Eligible, not satisfied	72.4667419456536	86.1999969482422	22.1000003814697	2.70000004768372	42.7999992370606	143.000001907349				3.36999988555908					5.61999988555908		135	75	26.7949
10991	Male	65-79	85	Male	45-59	Urban	0	1	1	Eligible, not satisfied	Eligible, satisfied	Eligible, satisfied	Eligible, satisfied	Not eligible	Not eligible	Not eligible	Not eligible	Eligible, not satisfied	Not eligible	Eligible, not satisfied	54.1343621067732	111	10	1.10000002384186	40.2999992370606	138.000001907349											196	96	26.9598
11060	Male	>=80	85	Male	45-59	Urban	1	0	1	Not eligible	Eligible, satisfied	Eligible, not satisfied	Not eligible	Not eligible	Not eligible	Not eligible	Not eligible	Eligible, satisfied	Eligible, satisfied	Eligible, not satisfied	48.6953676107045	113							7								120	68	26.5338
11071	Female	>=80	178	Male	45-59	Urban	0	1	1	Not eligible	Eligible, not satisfied	Eligible, not satisfied	Eligible, not satisfied	Not eligible	Eligible, not satisfied	Not eligible	Eligible, satisfied	Eligible, satisfied	Not eligible	Eligible, satisfied	54.279910082775	79.1999969482422			32.7999992370606	108.000001907349											138	68	20.4294
11091	Female	65-79	85	Male	45-59	Urban	0	1	0	Not eligible	Eligible, satisfied	Eligible, satisfied	Not eligible	Not eligible	Not eligible	Not eligible	Not eligible	Eligible, not satisfied	Not eligible	Eligible, satisfied	49.8868459686111	93.1999969482422				123.999996185303											148	84	25.3333
11132	Female	>=80	178	Male	45-59	Urban	0	1	0	Eligible, not satisfied	Eligible, satisfied	Eligible, satisfied	Eligible, satisfied	Not eligible	Eligible, not satisfied	Not eligible	Eligible, satisfied	Eligible, satisfied	Not eligible	Eligible, satisfied	69.7686104552735	68.1999969482422			37.5999984741211	123.999996185303	4.98000001907349		5.59999990463257	6.71000003814697		2.45500004291534		90.6999969482422			130	75	23.8281
11137	Female	>=80	85	Male	45-59	Urban	0	1	1	Eligible, not satisfied	Eligible, not satisfied	Eligible, not satisfied	Not eligible	Not eligible	Not eligible	Not eligible	Not eligible	Eligible, satisfied	Not eligible	Eligible, satisfied	70.1336093783961	68.6999969482422			32.7999992370606	108.000001907349			5.90000009536743								130	80	21.6287
11191	Female	>=80	36	Male	45-59	Non-urban	0	1	1	Eligible, not satisfied	Eligible, satisfied	Eligible, satisfied	Not eligible	Not eligible	Not eligible	Not eligible	Not eligible	Eligible, satisfied	Not eligible	Eligible, not satisfied	40.2578880389026	102			35.1000010967255	116											102	63	35.2462
11234	Female	65-79	185	Male	45-59	Urban	0	1	0	Not eligible	Eligible, satisfied	Eligible, satisfied	Eligible, satisfied	Eligible, not satisfied	Eligible, satisfied	Eligible, not satisfied	Eligible, satisfied	Eligible, satisfied	Not eligible	Eligible, not satisfied	29.30972789544	148.100006103516			39.2999992370606	128.000001907349											125	75	38.5343
11264	Male	65-79	185	Male	45-59	Urban	0	0	0	Not eligible	Eligible, satisfied	Eligible, satisfied	Not eligible	Not eligible	Eligible, not satisfied	Eligible, not satisfied	Eligible, satisfied	Eligible, satisfied	Not eligible	Eligible, satisfied	45.3735636167462	129.199996948242			48.5999984741211	163.999996185303	4.32999992370605		5.40000009536743	6.71000003814697				88.6999969482422			120	85	21.9525
11295	Female	>=80	73	Male	45-59	Urban	0	1	1	Not eligible	Eligible, satisfied	Eligible, satisfied	Eligible, satisfied	Not eligible	Eligible, not satisfied	Not eligible	Eligible, satisfied	Eligible, not satisfied	Not eligible	Eligible, satisfied	54.5353068416773	84.0999984741211					4.17999982833862							44.2000007629395			140	78	20.8189
11308	Female	>=80	185	Male	45-59	Urban	0	1	0	Not eligible	Eligible, satisfied	Eligible, satisfied	Eligible, satisfied	Eligible, satisfied	Eligible, satisfied	Not eligible	Eligible, satisfied	Eligible, not satisfied	Not eligible	Not eligible	47.765951622835	93.3000030517578					4.90000009536743							67.0999984741211			133	97
11312	Female	65-79	185	Male	45-59	Urban	0	1	1	Not eligible	Eligible, satisfied	Eligible, satisfied	Eligible, satisfied	Eligible, not satisfied	Eligible, satisfied	Eligible, satisfied	Eligible, not satisfied	Eligible, satisfied	Not eligible	Eligible, satisfied	62.8510672512051	78.8000030517578										2.40499997138977					110	70	19.7777
11390	Female	<65	185	Male	45-59	Urban	0	0	0	Not eligible	Eligible, not satisfied	Eligible, not satisfied	Not eligible	Not eligible	Eligible, not satisfied	Eligible, not satisfied	Eligible, satisfied	Eligible, satisfied	Not eligible	Eligible, satisfied	44.9225894484946	115.5															95	75	20.0474
11397	Female	>=80	85	Male	45-59	Urban	0	1	1	Not eligible	Eligible, satisfied	Eligible, satisfied	Not eligible	Not eligible	Not eligible	Not eligible	Not eligible	Eligible, satisfied	Not eligible	Not eligible	26.5772489344741	143			40.0999984741211	130	3.76999998092651	137		4.8899998664856	3.25999999046326			140			100	60
11414	Female	>=80	85	Male	45-59	Urban	0	1	1	Not eligible	Eligible, not satisfied	Eligible, not satisfied	Not eligible	Not eligible	Not eligible	Not eligible	Not eligible	Eligible, not satisfied	Not eligible	Not eligible	36.3849979870074	121				136.999998092651											146	90
11460	Male	65-79	185	Male	45-59	Urban	1	1	1	Not eligible	Eligible, satisfied	Eligible, satisfied	Not eligible	Not eligible	Eligible, satisfied	Eligible, not satisfied	Eligible, satisfied	Eligible, satisfied	Eligible, satisfied	Eligible, not satisfied	28.9413363366224	188.5			43.7000007629395	143.999996185303	4.1100001335144		6.90000009536743	4.44000005722046		2.33999991416931		123.599998474121			125	75	31.5617
11546	Female	65-79	178	Male	45-59	Urban	0	1	0	Not eligible	Eligible, not satisfied	Eligible, not satisfied	Eligible, not satisfied	Not eligible	Eligible, not satisfied	Eligible, satisfied	Eligible, satisfied	Eligible, satisfied	Not eligible	Eligible, not satisfied	48.8319386429345	98.8000030517578			43.5999984741211	146.999998092651	4.82000017166138		5.09999990463257	6.98999977111816				61.2000007629395			132	80	34.7475
11593	Female	>=80	185	Male	45-59	Urban	0	0	1	Not eligible	Eligible, satisfied	Eligible, satisfied	Eligible, satisfied	Eligible, satisfied	Eligible, not satisfied	Not eligible	Eligible, satisfied	Eligible, not satisfied	Not eligible	Eligible, not satisfied	43.7875670878283	99.0999984741211			35.4999989271164	112											150	90	26.4915
11598	Male	>=80	178	Male	45-59	Urban	0	1	1	Not eligible	Eligible, satisfied	Eligible, satisfied	Eligible, satisfied	Not eligible	Eligible, satisfied	Not eligible	Eligible, satisfied	Eligible, satisfied	Not eligible	Eligible, satisfied	38.8258085544046	140.300003051758			32.1000009775162	105											109	46	23.8751
11599	Male	<65	326	Male	<45	Non-urban	1	1	0	Eligible, not satisfied	Eligible, not satisfied	Not eligible	Not eligible	Not eligible	Eligible, not satisfied	Eligible, satisfied	Not eligible	Eligible, not satisfied	Eligible, not satisfied	Eligible, not satisfied	107.28932754683	58.4000015258789		14.3000001907349	47.2000007629395	158.999996185303											145	85	33.952
11679	Female	65-79	85	Male	45-59	Urban	0	0	1	Not eligible	Eligible, satisfied	Eligible, satisfied	Not eligible	Not eligible	Not eligible	Not eligible	Not eligible	Eligible, satisfied	Not eligible	Eligible, satisfied	31.4955009302468	142				140											134	77	20.0288
11695	Male	65-79	185	Male	45-59	Urban	0	1	0	Not eligible	Eligible, satisfied	Eligible, satisfied	Eligible, satisfied	Eligible, not satisfied	Eligible, satisfied	Eligible, not satisfied	Eligible, not satisfied	Eligible, satisfied	Not eligible	Eligible, not satisfied	44.7447497370183	130.699996948242			42	135	4.09999990463257		5.80000019073486	5.46999979019165		2.5349999666214		92.9000015258789			135	75	33.8972
11724	Female	65-79	73	Male	45-59	Urban	1	1	1	Not eligible	Eligible, not satisfied	Eligible, not satisfied	Eligible, not satisfied	Not eligible	Eligible, satisfied	Eligible, satisfied	Eligible, satisfied	Eligible, satisfied	Eligible, satisfied	Eligible, not satisfied	52.2138313948997	90.8000030517578			44.9999988079071	147	3.96000003814697		7	8.68000030517578				55.7000007629395			124	70	28.2807
11726	Female	65-79	85	Male	45-59	Urban	1	1	0	Not eligible	Eligible, not satisfied	Eligible, not satisfied	Not eligible	Not eligible	Not eligible	Not eligible	Not eligible	Eligible, not satisfied	Eligible, not satisfied	Eligible, not satisfied	54.6285288010551	92.6999969482422	3.20000004768372	0.800000011920929	45.5	153.000001907349											144	88	40.0577
11745	Female	65-79	185	Male	45-59	Urban	1	1	0	Not eligible	Eligible, satisfied	Eligible, satisfied	Not eligible	Not eligible	Eligible, satisfied	Eligible, satisfied	Eligible, not satisfied	Eligible, satisfied	Eligible, satisfied	Eligible, not satisfied	28.0675673875144	156.199996948242					4.88000011444092			8.52000045776367		2.3400000333786		114.300003051758			125	75	29.0006
11768	Female	65-79	36	Male	45-59	Non-urban	1	1	1	Eligible, satisfied	Eligible, satisfied	Eligible, satisfied	Not eligible	Not eligible	Not eligible	Not eligible	Not eligible	Eligible, not satisfied	Eligible, not satisfied	Eligible, not satisfied	40.0755910744913	115	7	1.10000002384186	43.9000010490418	143	4.90000009536743	142	6	6.21999979019165	2.99000000953674						145	71	40.4444
11776	Female	65-79	335	Male	<45	Urban	0	1	0	Not eligible	Eligible, not satisfied	Eligible, not satisfied	Eligible, not satisfied	Not eligible	Eligible, not satisfied	Eligible, not satisfied	Eligible, satisfied	Eligible, satisfied	Not eligible	Eligible, satisfied	56.7911569947744	87.1999969482422			40.5	130	4.25		5.5	7.80000019073486							136	80	22.1791
11851	Female	65-79	185	Male	45-59	Urban	1	0	0	Not eligible	Eligible, not satisfied	Eligible, not satisfied	Not eligible	Not eligible	Eligible, not satisfied	Eligible, not satisfied	Eligible, satisfied	Eligible, satisfied	Eligible, satisfied	Eligible, satisfied	55.4481682323156	86.9000015258789			42.8999990224838	127			6.80000019073486								135	85	25.2174
11913	Female	65-79	335	Male	<45	Urban	1	1	0	Not eligible	Eligible, satisfied	Eligible, satisfied	Eligible, satisfied	Not eligible	Eligible, not satisfied	Eligible, satisfied	Eligible, not satisfied	Eligible, satisfied	Eligible, satisfied	Not eligible	55.4481682323156	86.9000015258789			41.2999992370605	136.999998092651	4.98000001907349		4.80000019073486								95	60
11926	Male	>=80	178	Male	45-59	Urban	0	1	0	Not eligible	Eligible, not satisfied	Eligible, not satisfied	Eligible, not satisfied	Not eligible	Eligible, satisfied	Eligible, not satisfied	Eligible, satisfied	Eligible, not satisfied	Not eligible	Eligible, not satisfied	53.5802931495937	111.300003051758			45.3000009059906	149	4.3600001335144										160	90	25.5593
11971	Female	65-79	335	Male	<45	Urban	0	1	0	Not eligible	Eligible, satisfied	Eligible, not satisfied	Eligible, not satisfied	Not eligible	Eligible, satisfied	Eligible, not satisfied	Eligible, satisfied	Eligible, satisfied	Not eligible	Eligible, not satisfied	32.6620924849695	132.300003051758							5.30000019073486								130	70	28.3423
12026	Male	65-79	185	Male	45-59	Urban	0	1	0	Not eligible	Eligible, satisfied	Eligible, satisfied	Eligible, satisfied	Not eligible	Eligible, not satisfied	Eligible, not satisfied	Eligible, not satisfied	Eligible, satisfied	Not eligible	Eligible, satisfied	73.704029431109	87										2.19500005245209					130	85	23.0825
12052	Male	<65	335	Male	<45	Urban	0	1	0	Not eligible	Eligible, satisfied	Eligible, satisfied	Not eligible	Not eligible	Eligible, satisfied	Not eligible	Eligible, satisfied	Eligible, satisfied	Not eligible	Eligible, not satisfied	48.9507399300083	152.199996948242					4.48999977111816										100	86	30.3347
12062	Female	>=80	73	Male	45-59	Urban	0	1	0	Not eligible	Eligible, not satisfied	Eligible, not satisfied	Eligible, not satisfied	Not eligible	Eligible, satisfied	Eligible, not satisfied	Eligible, not satisfied	Eligible, satisfied	Not eligible	Eligible, not satisfied	47.8917520807578	96.4000015258789					4.19999980926514										100	70	33.3984
12102	Female	>=80	85	Male	45-59	Urban	0	0	1	Not eligible	Eligible, satisfied	Eligible, satisfied	Not eligible	Not eligible	Not eligible	Not eligible	Not eligible	Eligible, satisfied	Not eligible	Eligible, satisfied	36.1954213100823	114															115	73	22.5183
12133	Female	65-79	185	Male	45-59	Urban	0	1	1	Not eligible	Eligible, satisfied	Eligible, satisfied	Not eligible	Not eligible	Eligible, satisfied	Eligible, satisfied	Eligible, satisfied	Eligible, not satisfied	Not eligible	Eligible, not satisfied	32.7218867474497	132.100006103516										2.33499991893768					135	90	29.7521
12160	Male	>=80	335	Male	<45	Urban	0	1	0	Not eligible	Eligible, satisfied	Eligible, satisfied	Eligible, satisfied	Not eligible	Eligible, satisfied	Eligible, satisfied	Eligible, not satisfied	Eligible, satisfied	Not eligible	Eligible, not satisfied	54.2644407954295	109.5					3.95000004768372			4.96000003814697				67.5999984741211			134	80	39.151
12267	Female	65-79	85	Male	45-59	Urban	0	0	0	Not eligible	Eligible, satisfied	Eligible, not satisfied	Not eligible	Not eligible	Not eligible	Not eligible	Not eligible	Eligible, not satisfied	Not eligible	Eligible, not satisfied	57.8572901110091	88.4000015258789			40.0999984741211	138.000001907349											142	79	35.4925
12314	Male	>=80	85	Male	45-59	Urban	0	0	1	Not eligible	Eligible, satisfied	Eligible, satisfied	Not eligible	Not eligible	Not eligible	Not eligible	Not eligible	Eligible, satisfied	Not eligible	Eligible, satisfied	23.3434133331635	204				125											120	70	19.9184
12327	Female	65-79	85	Male	45-59	Urban	0	1	1	Eligible, not satisfied	Eligible, not satisfied	Eligible, not satisfied	Eligible, not satisfied	Not eligible	Not eligible	Not eligible	Not eligible	Eligible, satisfied	Not eligible	Eligible, not satisfied	54.1754607992233	92.8000030517578								3.57999992370605	1.33000004291534			75.3000030517578			120	70	28.959
12396	Female	>=80	185	Male	45-59	Urban	0	1	1	Not eligible	Eligible, satisfied	Eligible, satisfied	Eligible, satisfied	Eligible, satisfied	Eligible, not satisfied	Not eligible	Eligible, satisfied	Eligible, not satisfied	Not eligible	Eligible, satisfied	40.4815091709619	109.5					4.25			6.59000015258789		2.42500007152557		71.5			150	90	24.0238
12400	Female	>=80	85	Male	45-59	Urban	0	0	1	Not eligible	Eligible, not satisfied	Eligible, not satisfied	Not eligible	Not eligible	Not eligible	Not eligible	Not eligible	Eligible, satisfied	Not eligible	Not eligible	51.4072700622206	84.3000030517578				115											106	60
12408	Female	>=80	335	Male	<45	Urban	0	0	0	Not eligible	Eligible, not satisfied	Eligible, not satisfied	Eligible, not satisfied	Not eligible	Eligible, not satisfied	Not eligible	Eligible, satisfied	Eligible, satisfied	Not eligible	Eligible, satisfied	37.9952162283422	113.400001525879			38.8000011444092	122	4.3899998664856										104	72	20.0692
12471	Female	65-79	178	Male	45-59	Urban	0	0	0	Not eligible	Eligible, not satisfied	Eligible, not satisfied	Eligible, not satisfied	Not eligible	Eligible, satisfied	Eligible, not satisfied	Eligible, not satisfied	Eligible, not satisfied	Not eligible	Eligible, not satisfied	59.4803837867975	86.4000015258789												82.3000030517578			140	90	35.7551
12501	Female	65-79	73	Male	45-59	Urban	0	1	0	Not eligible	Eligible, satisfied	Eligible, satisfied	Eligible, satisfied	Eligible, not satisfied	Eligible, satisfied	Eligible, not satisfied	Eligible, satisfied	Eligible, satisfied	Not eligible	Eligible, not satisfied	33.0938240155442	138.699996948242			34.9000015258789	106.999998092651	4.73999977111816										119	73	33.2
12566	Male	65-79	178	Male	45-59	Urban	1	1	1	Not eligible	Eligible, satisfied	Eligible, satisfied	Eligible, satisfied	Not eligible	Eligible, not satisfied	Eligible, satisfied	Eligible, satisfied	Eligible, satisfied	Eligible, satisfied	Eligible, not satisfied	43.2578218248142	140.800003051758			54.1000008583069	168											120	80	31.0728
12575	Male	>=80	85	Male	45-59	Urban	0	1	1	Not eligible	Eligible, not satisfied	Eligible, not satisfied	Not eligible	Not eligible	Not eligible	Not eligible	Not eligible	Eligible, satisfied	Not eligible	Not eligible	46.0382367147931	124				133.999996185303											130	66
12585	Male	65-79	178	Male	45-59	Urban	0	1	1	Eligible, not satisfied	Eligible, satisfied	Eligible, not satisfied	Eligible, not satisfied	Eligible, not satisfied	Eligible, satisfied	Eligible, not satisfied	Eligible, satisfied	Eligible, not satisfied	Not eligible	Eligible, satisfied	44.7521593560896	138.5					4.51000022888184										150	94	23.954
12613	Female	<65	178	Male	45-59	Urban	0	0	0	Not eligible	Eligible, satisfied	Eligible, satisfied	Eligible, satisfied	Not eligible	Eligible, not satisfied	Eligible, not satisfied	Eligible, satisfied	Eligible, satisfied	Not eligible	Eligible, not satisfied	70.2836562296934	79.3000030517578			36	121.999998092651	3.76999998092651		4.90000009536743	7.38000011444092		2.30499994754791	1.02999997138977	55.5			98	60	18.369
12634	Male	65-79	185	Male	45-59	Urban	0	1	1	Not eligible	Eligible, satisfied	Eligible, satisfied	Eligible, satisfied	Not eligible	Eligible, satisfied	Eligible, satisfied	Eligible, not satisfied	Eligible, satisfied	Not eligible	Eligible, not satisfied	74.1152764465627	85.5999984741211			45.4000015258789	146.999998092651	4.65000009536743		5.40000009536743	4.67000007629395		2.32000005245209		77.1999969482422			120	80	29.3803
12670	Female	65-79	178	Male	45-59	Urban	0	1	0	Eligible, not satisfied	Eligible, satisfied	Eligible, satisfied	Eligible, satisfied	Not eligible	Eligible, not satisfied	Eligible, satisfied	Eligible, satisfied	Eligible, not satisfied	Not eligible	Eligible, not satisfied	58.6660811206564	87.9000015258789			39.7000007629395	136.999998092651											142	90	36.2879
12709	Female	>=80	85	Male	45-59	Urban	0	1	0	Not eligible	Eligible, satisfied	Eligible, satisfied	Not eligible	Not eligible	Not eligible	Not eligible	Not eligible	Eligible, satisfied	Not eligible	Eligible, satisfied	48.13881501025	91.0999984741211			38.2999992370605	128.000001907349								79.6999969482422			124	64	24.974
12771	Male	65-79	185	Male	45-59	Urban	0	1	1	Not eligible	Eligible, not satisfied	Eligible, not satisfied	Eligible, not satisfied	Not eligible	Eligible, satisfied	Eligible, not satisfied	Eligible, satisfied	Eligible, satisfied	Not eligible	Eligible, not satisfied	55.0586806370508	114					3.64000010490418		5.40000009536743	4.28000020980835				57.2000007629395			130	75	26.9274
12782	Female	>=80	335	Male	<45	Urban	0	1	1	Not eligible	Eligible, satisfied	Eligible, satisfied	Eligible, satisfied	Not eligible	Eligible, satisfied	Not eligible	Eligible, satisfied	Eligible, satisfied	Not eligible	Eligible, satisfied	46.1465712767728	96					4.1399998664856										104	60	23.4375
12791	Male	65-79	73	Male	45-59	Urban	1	1	1	Eligible, not satisfied	Eligible, satisfied	Eligible, satisfied	Eligible, satisfied	Eligible, not satisfied	Eligible, satisfied	Eligible, satisfied	Eligible, satisfied	Eligible, satisfied	Eligible, satisfied	Eligible, not satisfied	51.1950164956706	123.199996948242		0.600000023841858			4.48999977111816		6.40000009536743								124	66	26.8441
12798	Female	65-79	178	Male	45-59	Urban	0	1	1	Not eligible	Eligible, not satisfied	Eligible, not satisfied	Eligible, not satisfied	Not eligible	Eligible, satisfied	Eligible, not satisfied	Eligible, not satisfied	Eligible, not satisfied	Not eligible	Eligible, not satisfied	74.9992189363534	70.5			40.0999984741211	136.000003814697	3.97000002861023		5.5	5.55000019073486				77.5999984741211			170	90	28.9283
12851	Male	<65	178	Male	45-59	Urban	0	1	0	Not eligible	Eligible, satisfied	Eligible, satisfied	Eligible, not satisfied	Not eligible	Eligible, satisfied	Eligible, satisfied	Eligible, satisfied	Eligible, satisfied	Not eligible	Eligible, not satisfied	61.1797338892807	116							5.30000019073486								128	84	26.1852
12867	Male	65-79	85	Male	45-59	Urban	0	0	0	Not eligible	Eligible, satisfied	Eligible, satisfied	Not eligible	Not eligible	Not eligible	Not eligible	Not eligible	Eligible, satisfied	Not eligible	Eligible, not satisfied	51.5031823298302	115															125	72	33.6593
13015	Female	>=80	178	Male	45-59	Urban	0	0	0	Not eligible	Eligible, satisfied	Eligible, satisfied	Eligible, satisfied	Eligible, satisfied	Eligible, satisfied	Eligible, not satisfied	Eligible, not satisfied	Eligible, satisfied	Not eligible	Not eligible	43.4408458348408	104.5			34.7999992370606	111.000003814697	4.51000022888184										100	45
13136	Male	65-79	335	Male	<45	Urban	0	1	1	Eligible, not satisfied	Eligible, not satisfied	Eligible, not satisfied	Eligible, not satisfied	Not eligible	Eligible, not satisfied	Eligible, not satisfied	Eligible, satisfied	Eligible, satisfied	Not eligible	Not eligible	56.0372406717953	111.699996948242			46.7999992370606	160	4.67000007629395		6.80000019073486	5.82999992370606				86.0999984741211			138	76
13155	Male	<65	178	Male	45-59	Urban	1	1	0	Not eligible	Eligible, satisfied	Eligible, satisfied	Eligible, satisfied	Not eligible	Eligible, satisfied	Eligible, not satisfied	Eligible, not satisfied	Eligible, satisfied	Eligible, satisfied	Eligible, not satisfied	54.586218269782	118.199996948242		0.5					6.59999990463257								115	70	30.679
13193	Male	<65	73	Male	45-59	Urban	0	0	0	Not eligible	Eligible, satisfied	Eligible, not satisfied	Eligible, not satisfied	Eligible, not satisfied	Eligible, not satisfied	Eligible, not satisfied	Eligible, satisfied	Eligible, not satisfied	Not eligible	Eligible, satisfied	27.0848193894902	216					4.05000019073486			4.67000007629395				80.0999984741211			144	90	25.4571
13222	Female	<65	185	Male	45-59	Urban	0	1	0	Not eligible	Eligible, satisfied	Eligible, satisfied	Eligible, satisfied	Not eligible	Eligible, satisfied	Eligible, not satisfied	Eligible, not satisfied	Eligible, satisfied	Not eligible	Eligible, not satisfied	58.6804050840722	91					4.59999990463257			5.80999994277954		2.39999997615814		61.0999984741211			120	75	26.6436
13231	Male	65-79	326	Male	<45	Non-urban	0	0	1	Not eligible	Eligible, satisfied	Eligible, satisfied	Eligible, satisfied	Not eligible	Eligible, not satisfied	Eligible, satisfied	Eligible, satisfied	Eligible, satisfied	Not eligible	Eligible, not satisfied	52.2694390330655	120.400001525879			45.7000007629395	155											130	70	25.9924
13251	Female	>=80	335	Male	<45	Urban	1	1	0	Not eligible	Eligible, satisfied	Eligible, satisfied	Eligible, satisfied	Not eligible	Eligible, satisfied	Not eligible	Eligible, satisfied	Eligible, satisfied	Eligible, satisfied	Eligible, not satisfied	53.833049962127	86					4.28000020980835		5.90000009536743								124	80	34.0336
13282	Female	<65	335	Male	<45	Urban	0	0	0	Not eligible	Eligible, satisfied	Eligible, not satisfied	Eligible, satisfied	Not eligible	Eligible, not satisfied	Eligible, not satisfied	Eligible, not satisfied	Eligible, satisfied	Not eligible	Eligible, not satisfied	51.4739696979016	103.199996948242			48	156.999998092651											122	88	28.479
13284	Female	>=80	73	Male	45-59	Urban	0	1	0	Not eligible	Eligible, not satisfied	Eligible, not satisfied	Eligible, not satisfied	Not eligible	Eligible, satisfied	Not eligible	Eligible, satisfied	Eligible, not satisfied	Not eligible	Eligible, satisfied	50.6837502954887	84.8000030517578			37.2000007629395	128.999996185303	4.11999988555908										142	48	21.1486
13350	Male	>=80	85	Male	45-59	Urban	0	1	0	Not eligible	Eligible, satisfied	Eligible, satisfied	Not eligible	Not eligible	Not eligible	Not eligible	Not eligible	Eligible, not satisfied	Not eligible	Eligible, satisfied	52.241296235226	106			34.0999984741211	111.999998092651			5.5					58.9000015258789			141	73	24.0238
13357	Female	>=80	85	Male	45-59	Urban	0	1	0	Not eligible	Eligible, not satisfied	Eligible, not satisfied	Not eligible	Not eligible	Not eligible	Not eligible	Not eligible	Eligible, not satisfied	Not eligible	Eligible, not satisfied	56.9642174515698	78.8000030517578				121.000003814697			6								152	88	27.7008
13375	Male	>=80	73	Male	45-59	Urban	0	1	1	Not eligible	Eligible, satisfied	Eligible, satisfied	Not eligible	Not eligible	Eligible, satisfied	Not eligible	Eligible, satisfied	Eligible, not satisfied	Not eligible	Eligible, satisfied	39.5092413333985	135.899993896484			39.5	133.000001907349	4.40999984741211			4.40000009536743				102.599998474121			169	75	23.0192
13378	Male	>=80	73	Male	45-59	Urban	1	1	1	Not eligible	Eligible, satisfied	Eligible, satisfied	Eligible, satisfied	Not eligible	Eligible, satisfied	Not eligible	Eligible, satisfied	Eligible, satisfied	Eligible, satisfied	Eligible, not satisfied	57.9179836007551	100.199996948242															122	74	25.9877
13407	Female	65-79	73	Male	45-59	Urban	1	1	0	Not eligible	Eligible, satisfied	Eligible, satisfied	Eligible, satisfied	Eligible, not satisfied	Eligible, satisfied	Eligible, not satisfied	Eligible, satisfied	Eligible, not satisfied	Eligible, not satisfied	Eligible, not satisfied	37.4982418202456	121.5		27.2999992370606	37.0999984741211	123.999996185303			7.90000009536743								180	90	30.1769
13470	Female	65-79	178	Male	45-59	Urban	0	1	1	Eligible, not satisfied	Eligible, not satisfied	Eligible, not satisfied	Eligible, not satisfied	Eligible, not satisfied	Eligible, satisfied	Eligible, satisfied	Eligible, satisfied	Eligible, satisfied	Not eligible	Eligible, satisfied	43.2462441421066	105.5			31.6000003814697	106.000003814697											120	60	19.6641
13475	Female	65-79	178	Male	45-59	Urban	0	1	0	Not eligible	Eligible, not satisfied	Eligible, not satisfied	Eligible, not satisfied	Eligible, not satisfied	Eligible, satisfied	Eligible, not satisfied	Eligible, satisfied	Eligible, satisfied	Not eligible	Eligible, satisfied	22.7765130025333	176.199996948242			37.0999984741211	123.000001907349	4.3899998664856		5.5	4.76999998092651				50.2000007629395			130	70	24.1415
13484	Male	65-79	335	Male	<45	Urban	1	1	0	Not eligible	Eligible, satisfied	Eligible, not satisfied	Not eligible	Not eligible	Eligible, not satisfied	Eligible, satisfied	Eligible, not satisfied	Eligible, satisfied	Eligible, satisfied	Eligible, not satisfied	59.0800588580611	108.800003051758							6.69999980926514								136	86	32.2368
13660	Male	65-79	335	Male	<45	Urban	0	1	1	Not eligible	Eligible, satisfied	Eligible, satisfied	Not eligible	Not eligible	Eligible, satisfied	Eligible, satisfied	Eligible, satisfied	Eligible, satisfied	Not eligible	Eligible, not satisfied	66.219924298146	91.8000030517578			44.7000007629395	153.000001907349	4.82000017166138		5.40000009536743	3.54999995231628							126	80	26.9896
13711	Male	<65	85	Male	45-59	Urban	0	1	0	Not eligible	Eligible, satisfied	Eligible, satisfied	Not eligible	Not eligible	Not eligible	Not eligible	Not eligible	Eligible, not satisfied	Not eligible	Eligible, not satisfied	24.7247689039189	244	190.5	26.7999992370606	37.200001001358	128.999998092651											160	93	26.0146
13717	Female	65-79	85	Male	45-59	Urban	0	1	0	Not eligible	Eligible, satisfied	Eligible, not satisfied	Not eligible	Not eligible	Not eligible	Not eligible	Not eligible	Eligible, not satisfied	Not eligible	Eligible, satisfied	39.7950619369699	115			40.2499998211861	137.500001907349								43.9000015258789			156	89	23.7954
13744	Female	<65	266	Female	<45	Urban	0	0	0	Eligible, not satisfied	Eligible, satisfied	Eligible, satisfied	Eligible, satisfied	Not eligible	Eligible, not satisfied	Eligible, satisfied	Eligible, satisfied	Eligible, satisfied	Not eligible	Eligible, satisfied	76.3710258452407	74.9000015258789			38.7999992370606	126.999998092651	4.73000001907349		5.40000009536743	5.28000020980835				60.4000015258789			112	64	25.3302
13763	Female	<65	266	Female	<45	Urban	0	1	0	Eligible, not satisfied	Eligible, satisfied	Eligible, not satisfied	Eligible, satisfied	Not eligible	Eligible, satisfied	Eligible, not satisfied	Eligible, satisfied	Eligible, satisfied	Not eligible	Eligible, not satisfied	55.6366623238054	94			39.7999992370606	138.000001907349						2.46000003814697		157.199996948242			130	83	33.2735
13782	Female	65-79	326	Male	<45	Non-urban	1	1	0	Not eligible	Eligible, satisfied	Eligible, satisfied	Not eligible	Not eligible	Eligible, satisfied	Eligible, satisfied	Eligible, satisfied	Eligible, not satisfied	Eligible, not satisfied	Eligible, not satisfied	56.5660966318005	84		0.899999976158142					9.19999980926514								145	80	29.1363
13903	Male	65-79	185	Male	45-59	Urban	0	1	1	Not eligible	Eligible, satisfied	Eligible, satisfied	Eligible, satisfied	Not eligible	Eligible, satisfied	Eligible, satisfied	Eligible, satisfied	Eligible, satisfied	Not eligible	Eligible, not satisfied	57.9123928864697	108.699996948242			44.2000007629395	146.000003814697	4		5.30000019073486	3.71000003814697		2.42500007152557		82			110	75	28.4665
13966	Male	65-79	326	Male	<45	Non-urban	0	1	1	Not eligible	Eligible, satisfied	Eligible, not satisfied	Eligible, not satisfied	Eligible, not satisfied	Eligible, satisfied	Eligible, satisfied	Eligible, satisfied	Eligible, satisfied	Not eligible	Eligible, satisfied	25.7804482062937	212.300003051758			37.5	113.999996185303	3.72000002861023										120	80	21.0077
13981	Male	65-79	326	Male	<45	Non-urban	1	0	1	Eligible, not satisfied	Eligible, satisfied	Eligible, not satisfied	Eligible, not satisfied	Not eligible	Eligible, not satisfied	Eligible, satisfied	Eligible, satisfied	Eligible, satisfied	Not eligible	Eligible, satisfied	53.1217261057024	118.800003051758			44.2000007629395	148.999996185303	4.03000020980835		7.09999990463257								125	70	23.6295
14008	Male	<65	326	Male	<45	Non-urban	1	1	1	Eligible, not satisfied	Eligible, satisfied	Eligible, satisfied	Eligible, satisfied	Not eligible	Eligible, satisfied	Eligible, satisfied	Eligible, satisfied	Eligible, not satisfied	Eligible, not satisfied	Eligible, not satisfied	53.3864989847032	121.800003051758			47.5	166.000003814697	5.28999996185303		6.80000019073486	3.3199999332428				75.5			160	110	27.4406
14017	Female	65-79	266	Female	<45	Urban	0	0	1	Not eligible	Eligible, not satisfied	Eligible, not satisfied	Eligible, not satisfied	Not eligible	Eligible, not satisfied	Eligible, satisfied	Eligible, satisfied	Eligible, not satisfied	Not eligible	Eligible, not satisfied	49.8814283017355	95.4000015258789			39	130								65.6999969482422			140	70	30.7809
14036	Female	>=80	73	Male	45-59	Urban	1	1	0	Not eligible	Eligible, not satisfied	Eligible, not satisfied	Eligible, not satisfied	Eligible, not satisfied	Eligible, satisfied	Not eligible	Eligible, satisfied	Eligible, not satisfied	Eligible, not satisfied	Eligible, not satisfied	31.8258792882445	126.800003051758			40.2000007629395	133.000001907349			6.5								146	73	25.8465
14055	Female	<65	326	Male	<45	Non-urban	0	1	1	Not eligible	Eligible, satisfied	Eligible, not satisfied	Eligible, not satisfied	Not eligible	Eligible, not satisfied	Eligible, satisfied	Eligible, satisfied	Eligible, not satisfied	Not eligible	Eligible, not satisfied	60.8372411248233	90.4000015258789															140	90	26.3465
14085	Female	<65	318	Female	<45	Urban	0	0	0	Eligible, not satisfied	Eligible, not satisfied	Eligible, not satisfied	Eligible, not satisfied	Not eligible	Eligible, not satisfied	Eligible, satisfied	Eligible, satisfied	Eligible, satisfied	Not eligible	Eligible, not satisfied	54.7986612633998	96.3000030517578			44.4000015258789	148.999996185303	4.48999977111816		5.30000019073486					70			100	60	30.8224
14129	Female	<65	326	Male	<45	Non-urban	0	1	0	Not eligible	Eligible, not satisfied	Eligible, not satisfied	Eligible, not satisfied	Not eligible	Eligible, not satisfied	Eligible, not satisfied	Eligible, satisfied	Eligible, not satisfied	Not eligible	Eligible, not satisfied	59.1016565738954	88.9000015258789			43.7999992370605	150	4.09000015258789		5.80000019073486	8.23999977111816							130	90	30.8185
14141	Female	>=80	85	Male	45-59	Urban	0	1	0	Not eligible	Eligible, not satisfied	Eligible, not satisfied	Not eligible	Not eligible	Not eligible	Not eligible	Not eligible	Eligible, not satisfied	Not eligible	Eligible, satisfied	51.9798320227915	85				130											140	70	20.5457
14151	Female	65-79	318	Female	<45	Urban	0	1	0	Not eligible	Eligible, satisfied	Eligible, satisfied	Eligible, not satisfied	Not eligible	Eligible, not satisfied	Eligible, satisfied	Eligible, satisfied	Eligible, satisfied	Not eligible	Eligible, satisfied	56.2657864367985	88.9000015258789			40.4000015258789	138.000001907349	4.51999998092651		5	6.98000001907349				77.8000030517578			120	80	24.0188
14179	Female	>=80	266	Female	<45	Urban	0	1	0	Not eligible	Eligible, satisfied	Eligible, satisfied	Eligible, satisfied	Not eligible	Eligible, satisfied	Not eligible	Eligible, satisfied	Eligible, not satisfied	Not eligible	Eligible, not satisfied	50.9702219446538	87.4000015258789			40.2000007629395	131.999998092651											163	66	25.8761
14196	Male	>=80	178	Male	45-59	Urban	0	1	0	Not eligible	Eligible, satisfied	Eligible, satisfied	Eligible, satisfied	Eligible, not satisfied	Eligible, satisfied	Not eligible	Eligible, satisfied	Eligible, not satisfied	Not eligible	Eligible, satisfied	22.7348170865822	219.699996948242			29.7000007629395	100											154	45	23.095
14210	Female	>=80	326	Male	<45	Non-urban	0	1	0	Eligible, not satisfied	Eligible, satisfied	Eligible, satisfied	Eligible, satisfied	Eligible, satisfied	Eligible, satisfied	Not eligible	Eligible, satisfied	Eligible, satisfied	Not eligible	Eligible, satisfied	41.523997906395	106.599998474121			32.4000015258789	105	3.24000000953674		5.59999990463257					62.2000007629395			120	75	23.2577
14222	Male	65-79	266	Female	<45	Urban	0	1	0	Not eligible	Eligible, satisfied	Eligible, satisfied	Eligible, satisfied	Eligible, not satisfied	Eligible, satisfied	Eligible, not satisfied	Eligible, satisfied	Eligible, not satisfied	Not eligible	Eligible, not satisfied	47.0183271858423	128.399993896484			40.0999984741211	135	4.25										168	73	26.0384
14290	Male	65-79	335	Male	<45	Urban	0	1	1	Not eligible	Eligible, satisfied	Eligible, not satisfied	Eligible, satisfied	Eligible, not satisfied	Eligible, not satisfied	Eligible, satisfied	Eligible, not satisfied	Eligible, not satisfied	Not eligible	Eligible, satisfied	36.79458192799	151			34.4000015258789	116.999998092651	5.17999982833862										163	84	22.4047
14315	Male	65-79	185	Male	45-59	Urban	0	0	0	Not eligible	Eligible, satisfied	Eligible, not satisfied	Eligible, not satisfied	Not eligible	Eligible, not satisfied	Eligible, satisfied	Eligible, satisfied	Eligible, not satisfied	Not eligible	Eligible, not satisfied	61.8884699192019	104.699996948242			45.4000015258789	156.999998092651	4.48000001907349			5.40000009536743				57.0999984741211			155	100	29.3962
14416	Female	65-79	178	Male	45-59	Urban	0	1	0	Eligible, not satisfied	Eligible, not satisfied	Eligible, not satisfied	Eligible, not satisfied	Not eligible	Eligible, satisfied	Eligible, not satisfied	Eligible, not satisfied	Eligible, not satisfied	Not eligible	Eligible, not satisfied	46.8375430522216	100.5			45	151.999998092651											150	74	31.0009
14445	Female	<65	178	Male	45-59	Urban	1	1	0	Not eligible	Eligible, satisfied	Eligible, satisfied	Eligible, not satisfied	Eligible, not satisfied	Eligible, satisfied	Eligible, satisfied	Eligible, satisfied	Eligible, satisfied	Eligible, satisfied	Eligible, not satisfied	80.8585324964128	68.1999969482422			40.5	140	4.25		6.40000009536743								123	85	30.8642
14448	Female	>=80	73	Male	45-59	Urban	0	1	0	Not eligible	Eligible, satisfied	Eligible, satisfied	Eligible, satisfied	Eligible, not satisfied	Eligible, satisfied	Eligible, not satisfied	Eligible, satisfied	Eligible, satisfied	Not eligible	Eligible, satisfied	44.0516889210761	103.300003051758			39.7000014781952	120	4.46999979019165										125	76	21.6482
14461	Male	>=80	335	Male	<45	Urban	1	1	1	Not eligible	Eligible, satisfied	Eligible, satisfied	Eligible, satisfied	Eligible, not satisfied	Eligible, satisfied	Not eligible	Eligible, satisfied	Eligible, not satisfied	Eligible, not satisfied	Not eligible	31.8836057924425	160.399993896484			36.0999984741211	115	4.65000009536743		5.80000019073486								140	65
14521	Female	65-79	185	Male	45-59	Urban	0	1	0	Not eligible	Eligible, satisfied	Eligible, not satisfied	Eligible, satisfied	Eligible, satisfied	Eligible, satisfied	Eligible, not satisfied	Eligible, satisfied	Eligible, satisfied	Not eligible	Eligible, not satisfied	37.9192159346737	122.5			40.7000007629395	131.999998092651	4.48000001907349							95.6999969482422			135	85	15.7943
14522	Male	65-79	185	Male	45-59	Urban	1	1	0	Not eligible	Eligible, satisfied	Eligible, satisfied	Eligible, satisfied	Not eligible	Eligible, satisfied	Eligible, satisfied	Eligible, satisfied	Eligible, satisfied	Eligible, satisfied	Eligible, satisfied	54.7103596595964	114.599998474121							6.59999990463257								130	85	25.4694
14528	Male	<65	73	Male	45-59	Urban	0	0	0	Not eligible	Eligible, not satisfied	Eligible, not satisfied	Eligible, not satisfied	Not eligible	Eligible, not satisfied	Eligible, not satisfied	Eligible, satisfied	Eligible, satisfied	Not eligible	Eligible, not satisfied	56.64566958258	122.199996948242							5								96	81	27.5918
14572	Female	65-79	73	Male	45-59	Urban	0	1	0	Not eligible	Eligible, satisfied	Eligible, satisfied	Eligible, satisfied	Not eligible	Eligible, satisfied	Eligible, not satisfied	Eligible, satisfied	Eligible, not satisfied	Not eligible	Eligible, not satisfied	63.6312565226798	78			41.9000015258789	138.999996185303	4.25		5.69999980926514	5.17000007629395				89.4000015258789			140	80	42.7573
14699	Female	65-79	418	Female	<45	Urban	0	1	0	Not eligible	Eligible, satisfied	Eligible, satisfied	Eligible, satisfied	Not eligible	Eligible, satisfied	Eligible, satisfied	Eligible, satisfied	Eligible, not satisfied	Not eligible	Eligible, not satisfied	66.2040555994136	80					4.34000015258789		5.19999980926514	6.8899998664856				69.5			145	85	29.3724
14701	Female	65-79	388	Female	<45	Urban	0	1	0	Not eligible	Eligible, satisfied	Eligible, satisfied	Eligible, not satisfied	Eligible, not satisfied	Eligible, not satisfied	Eligible, not satisfied	Eligible, satisfied	Eligible, satisfied	Not eligible	Eligible, satisfied	44.2445363040367	107.199996948242			42.5999984741211	138.999996185303	4.76999998092651		5.5	6		2.375		63.5			135	85	25.1559
14710	Male	>=80	85	Male	45-59	Urban	0	1	1	Not eligible	Eligible, satisfied	Eligible, satisfied	Not eligible	Not eligible	Not eligible	Not eligible	Not eligible	Eligible, satisfied	Not eligible	Eligible, satisfied	34.2898250536534	161				116.000003814697											116	66	21.1463
14760	Male	<65	326	Male	<45	Non-urban	0	1	0	Not eligible	Eligible, satisfied	Eligible, satisfied	Eligible, satisfied	Not eligible	Eligible, satisfied	Not eligible	Eligible, satisfied	Eligible, not satisfied	Not eligible	Eligible, not satisfied	57.3456380077589	129.699996948242			44	138.999996185303	4.46999979019165										140	90	43.503
14766	Male	<65	388	Female	<45	Urban	0	0	0	Not eligible	Eligible, not satisfied	Eligible, not satisfied	Eligible, not satisfied	Not eligible	Eligible, not satisfied	Eligible, not satisfied	Eligible, not satisfied	Eligible, satisfied	Not eligible	Eligible, not satisfied	66.4623879981384	103.400001525879					4.03000020980835			6.26000022888184				107.800003051758			130	87	28.3604
14774	Male	>=80	85	Male	45-59	Urban	0	1	1	Not eligible	Eligible, satisfied	Eligible, not satisfied	Not eligible	Not eligible	Not eligible	Not eligible	Not eligible	Eligible, not satisfied	Not eligible	Eligible, not satisfied	69.0925631647208	87.0999984741211			47.5	153.999996185303	3.95000004768372	139									142	80	26.5731
14787	Female	65-79	318	Female	<45	Urban	0	1	0	Not eligible	Eligible, satisfied	Eligible, satisfied	Eligible, satisfied	Not eligible	Eligible, satisfied	Eligible, not satisfied	Eligible, not satisfied	Eligible, not satisfied	Not eligible	Eligible, not satisfied	68.0325039115812	75.0999984741211			39.7000007629395	128.999996185303	4.07000017166138		5.59999990463257	4.3600001335144				78.8000030517578			140	90	42.8393
14836	Male	>=80	318	Female	<45	Urban	1	1	0	Not eligible	Eligible, satisfied	Eligible, satisfied	Eligible, satisfied	Eligible, not satisfied	Eligible, not satisfied	Not eligible	Eligible, satisfied	Eligible, not satisfied	Eligible, not satisfied	Eligible, satisfied	41.3327493801911	134			40.5	140	4.6399998664856		6.90000009536743								185	70	24.2701
14873	Female	65-79	326	Male	<45	Non-urban	0	1	0	Not eligible	Eligible, not satisfied	Eligible, not satisfied	Eligible, not satisfied	Not eligible	Eligible, satisfied	Eligible, not satisfied	Eligible, satisfied	Eligible, not satisfied	Not eligible	Not eligible	55.2136299966495	86.6999969482422			40	131.000003814697	4.01000022888184										130	90
14903	Male	>=80	73	Male	45-59	Urban	1	1	1	Not eligible	Eligible, satisfied	Eligible, satisfied	Eligible, satisfied	Eligible, satisfied	Eligible, not satisfied	Not eligible	Eligible, satisfied	Eligible, satisfied	Eligible, satisfied	Not eligible	29.0776097537787	171.100006103516					4.11999988555908										104	56
14930	Female	>=80	73	Male	45-59	Urban	0	1	1	Eligible, not satisfied	Eligible, not satisfied	Eligible, not satisfied	Eligible, not satisfied	Not eligible	Eligible, satisfied	Not eligible	Eligible, satisfied	Eligible, satisfied	Not eligible	Not eligible	59.2284224710003	76.3000030517578			29.8999996185303	75.9999990463257	2.10999989509583							51.5999984741211			110	40
14936	Female	>=80	326	Male	<45	Non-urban	0	1	0	Not eligible	Eligible, satisfied	Eligible, satisfied	Eligible, satisfied	Not eligible	Eligible, satisfied	Not eligible	Eligible, satisfied	Eligible, not satisfied	Not eligible	Not eligible	29.9016105414947	141.5			43.9000015258789	141.999998092651											150	80
15020	Male	65-79	85	Male	45-59	Urban	1	1	0	Eligible, not satisfied	Eligible, satisfied	Eligible, satisfied	Eligible, satisfied	Not eligible	Not eligible	Not eligible	Not eligible	Eligible, not satisfied	Eligible, not satisfied	Eligible, satisfied	74.5479615250127	87.6999969482422							6.59999990463257								152	86	24.3375
15196	Female	>=80	185	Male	45-59	Urban	1	1	1	Not eligible	Eligible, not satisfied	Eligible, not satisfied	Eligible, not satisfied	Not eligible	Eligible, not satisfied	Not eligible	Eligible, satisfied	Eligible, satisfied	Eligible, satisfied	Not eligible	45.3884352096626	96.1999969482422			44.7000007629395	146.999998092651	4.48999977111816										114	64
15269	Female	65-79	318	Female	<45	Urban	0	1	1	Not eligible	Eligible, satisfied	Eligible, satisfied	Eligible, satisfied	Eligible, satisfied	Eligible, satisfied	Eligible, not satisfied	Eligible, satisfied	Eligible, not satisfied	Not eligible	Eligible, satisfied	51.6228391055972	90.5999984741211															196	96	24.0344
15312	Male	>=80	388	Female	<45	Urban	0	1	1	Not eligible	Eligible, satisfied	Eligible, satisfied	Eligible, satisfied	Eligible, satisfied	Eligible, satisfied	Not eligible	Eligible, satisfied	Eligible, satisfied	Not eligible	Eligible, satisfied	51.1196084329608	112.400001525879					4.1100001335144										118	60	24.4983
15331	Male	>=80	418	Female	<45	Urban	0	0	1	Eligible, not satisfied	Eligible, satisfied	Eligible, satisfied	Eligible, satisfied	Not eligible	Eligible, not satisfied	Eligible, not satisfied	Eligible, satisfied	Eligible, satisfied	Not eligible	Eligible, satisfied	55.1949700629785	108.599998474121			44	146.000003814697											130	80	24.5983
15346	Male	>=80	326	Male	<45	Non-urban	1	1	0	Eligible, not satisfied	Eligible, satisfied	Eligible, satisfied	Eligible, satisfied	Not eligible	Eligible, not satisfied	Not eligible	Eligible, satisfied	Eligible, satisfied	Eligible, satisfied	Eligible, satisfied	55.1609918772715	107.400001525879										2.3199999332428					115	75	24.6069
15370	Male	>=80	418	Female	<45	Urban	1	1	0	Not eligible	Eligible, satisfied	Eligible, satisfied	Eligible, satisfied	Eligible, satisfied	Eligible, satisfied	Not eligible	Eligible, satisfied	Eligible, not satisfied	Eligible, not satisfied	Eligible, not satisfied	52.6822856057334	109			41	128.999996185303	4.1100001335144		5.59999990463257			2.43500006198883		160.5			150	70	36.6001
15405	Male	>=80	388	Female	<45	Urban	0	1	0	Not eligible	Eligible, satisfied	Eligible, satisfied	Eligible, satisfied	Not eligible	Eligible, satisfied	Eligible, satisfied	Eligible, satisfied	Eligible, satisfied	Not eligible	Eligible, not satisfied	36.5847676633695	152.600006103516					4.48999977111816										130	80	40.4266
15464	Male	65-79	178	Male	45-59	Urban	0	1	1	Eligible, not satisfied	Eligible, satisfied	Eligible, satisfied	Eligible, satisfied	Not eligible	Eligible, satisfied	Eligible, not satisfied	Eligible, satisfied	Eligible, not satisfied	Not eligible	Eligible, not satisfied	65.0805786465391	102.199996948242			46.4000015258789	156.999998092651	4.57000017166138					2.38000011444092					145	85	27.1952
15553	Male	65-79	178	Male	45-59	Urban	1	1	1	Eligible, not satisfied	Eligible, satisfied	Eligible, satisfied	Eligible, satisfied	Eligible, not satisfied	Eligible, satisfied	Eligible, satisfied	Eligible, satisfied	Eligible, satisfied	Eligible, satisfied	Eligible, not satisfied	39.560330667408	151.600006103516			49.5	160	4.80000019073486										110	60	39.2654
15571	Female	<65	326	Male	<45	Non-urban	1	0	0	Eligible, satisfied	Eligible, satisfied	Not eligible	Not eligible	Not eligible	Eligible, not satisfied	Eligible, satisfied	Not eligible	Eligible, not satisfied	Eligible, not satisfied	Eligible, not satisfied	98.7787268860577	52.4000015258789		31.2999992370606	36.9000015258789	121.999998092651	4.03000020980835		8								140	80	27.6888
15580	Female	>=80	85	Male	45-59	Urban	0	1	0	Eligible, not satisfied	Eligible, not satisfied	Eligible, not satisfied	Eligible, not satisfied	Not eligible	Not eligible	Not eligible	Not eligible	Eligible, not satisfied	Not eligible	Eligible, not satisfied	50.1222135524691	92.3000030517578			41	143.000001907349											150	84	29.271
15596	Female	<65	36	Male	45-59	Non-urban	0	0	0	Eligible, not satisfied	Eligible, not satisfied	Eligible, not satisfied	Eligible, not satisfied	Not eligible	Not eligible	Not eligible	Not eligible	Eligible, satisfied	Not eligible	Eligible, not satisfied	69.9631760069253	81			48.6999988555908	161	4.09999990463257	142									118	82	19.0311
15626	Female	65-79	85	Male	45-59	Urban	1	1	0	Not eligible	Eligible, satisfied	Eligible, satisfied	Not eligible	Not eligible	Not eligible	Not eligible	Not eligible	Eligible, not satisfied	Not eligible	Eligible, not satisfied	57.4332598435957	84.9000015258789							5.80000019073486								150	90	38.485
15651	Female	>=80	318	Female	<45	Urban	1	1	0	Eligible, satisfied	Eligible, not satisfied	Eligible, satisfied	Eligible, satisfied	Eligible, not satisfied	Eligible, satisfied	Not eligible	Eligible, satisfied	Eligible, not satisfied	Eligible, not satisfied	Eligible, not satisfied	34.0326796865179	126.400001525879		1	34.5	103.999996185303											140	70	30.4875
15652	Female	>=80	418	Female	<45	Urban	1	1	1	Eligible, not satisfied	Eligible, satisfied	Eligible, not satisfied	Eligible, satisfied	Eligible, not satisfied	Eligible, satisfied	Not eligible	Eligible, satisfied	Eligible, not satisfied	Eligible, not satisfied	Eligible, not satisfied	30.967931607282	134.300003051758					5.28000020980835										170	90	46.6667
15665	Male	>=80	388	Female	<45	Urban	0	0	0	Not eligible	Not eligible	Not eligible	Not eligible	Not eligible	Not eligible	Not eligible	Not eligible	Eligible, satisfied	Not eligible	Eligible, satisfied	33.5824395528492	163.800003051758					3.79999995231628										122	64	23.3377
15669	Female	<65	418	Female	<45	Urban	0	1	0	Eligible, not satisfied	Eligible, not satisfied	Eligible, not satisfied	Eligible, not satisfied	Not eligible	Eligible, satisfied	Eligible, not satisfied	Eligible, satisfied	Eligible, satisfied	Not eligible	Eligible, satisfied	53.1505340209046	100.5		0.5	39.0999984741211	128.000001907349	3.92000007629395					2.41000008583069					135	80	24.7409
15681	Male	>=80	123	Male	45-59	Urban	1	1	1	Eligible, not satisfied	Eligible, satisfied	Eligible, satisfied	Eligible, satisfied	Not eligible	Not eligible	Not eligible	Not eligible	Eligible, satisfied	Eligible, satisfied	Eligible, not satisfied	48.6886858202248	115			37.5	125	4.13000011444092	141	6.69999980926514								104	56	16.1843
15702	Male	>=80	123	Male	45-59	Urban	0	1	1	Eligible, not satisfied	Eligible, satisfied	Eligible, satisfied	Eligible, satisfied	Eligible, satisfied	Not eligible	Not eligible	Not eligible	Eligible, satisfied	Not eligible	Not eligible	25.295705615333	192			45.9000015258789	150	5.6100001335144	140	5.90000009536743			2.24000000953674	1.36000001430511				120	66
15705	Female	>=80	123	Male	45-59	Urban	0	1	0	Eligible, not satisfied	Eligible, satisfied	Eligible, satisfied	Eligible, satisfied	Not eligible	Not eligible	Not eligible	Not eligible	Eligible, satisfied	Not eligible	Eligible, satisfied	50.648186973089	82.9000015258789			39.2999992370606	135	4.1399998664856	142	5.19999980926514			2.47000002861023		48.4000015258789			118	77	24.2457
15707	Female	>=80	123	Male	45-59	Urban	0	1	1	Eligible, not satisfied	Eligible, satisfied	Eligible, satisfied	Eligible, satisfied	Eligible, not satisfied	Not eligible	Not eligible	Not eligible	Eligible, satisfied	Not eligible	Not eligible	43.7632307332791	91.4000015258789			28.8500003814697	96.0000038146973	3.75	140	5.69999980926514								122	72
15714	Female	>=80	187	Female		Urban	0	1	1	Eligible, not satisfied	Eligible, satisfied	Eligible, satisfied	Eligible, satisfied	Eligible, not satisfied	Not eligible	Not eligible	Not eligible	Eligible, satisfied	Not eligible	Eligible, not satisfied	68.5515239435031	69.1999969482422					3.57999992370605	139									126	72	30.0789
15735	Female	>=80	123	Male	45-59	Urban	1	1	0	Eligible, satisfied	Eligible, satisfied	Eligible, satisfied	Eligible, satisfied	Eligible, not satisfied	Not eligible	Not eligible	Not eligible	Eligible, satisfied	Eligible, satisfied	Eligible, not satisfied	37.6255423927295	113	20				4.48999977111816	142	6.40000009536743								110	69	26.9588
15741	Female	>=80	123	Male	45-59	Urban	0	1	0	Eligible, not satisfied	Eligible, satisfied	Eligible, satisfied	Eligible, satisfied	Not eligible	Not eligible	Not eligible	Not eligible	Eligible, not satisfied	Not eligible	Eligible, not satisfied	41.0274765548616	101			32.1499996185303	108.000001907349	3.63000011444092	145	5.69999980926514								177	104	26.5625
15744	Female	>=80	123	Male	45-59	Urban	1	1	1	Eligible, not satisfied	Eligible, satisfied	Eligible, satisfied	Eligible, satisfied	Eligible, satisfied	Not eligible	Not eligible	Not eligible	Eligible, not satisfied	Eligible, not satisfied	Eligible, not satisfied	44.5538953724858	96							7.80000019073486								147	76	31.0769
15758	Male	<65	123	Male	45-59	Urban	1	1	0	Eligible, satisfied	Eligible, satisfied	Not eligible	Not eligible	Not eligible	Not eligible	Not eligible	Not eligible	Eligible, satisfied	Eligible, satisfied	Eligible, satisfied	96.5480429619332	70.5	64.5	4	43.5	151.000003814697	4.1399998664856	141	6.59999990463257	4	2.59999990463257						112	72	23.9512
15763	Female	>=80	187	Female		Urban	0	1	1	Eligible, not satisfied	Eligible, satisfied	Eligible, satisfied	Eligible, satisfied	Eligible, satisfied	Not eligible	Not eligible	Not eligible	Eligible, not satisfied	Not eligible	Eligible, not satisfied	49.838374053258	87.5			36.5			133		3.09999990463257	1.10000002384186						140	63	19.1953
15767	Female	<65	123	Male	45-59	Urban	0	1	0	Eligible, not satisfied	Eligible, not satisfied	Eligible, not satisfied	Eligible, not satisfied	Not eligible	Not eligible	Not eligible	Not eligible	Eligible, not satisfied	Not eligible	Not eligible	57.4567224694751	91	5	0.5	38	131.000003814697	4.30000019073486	144	5.59999990463257								152	102
15782	Male	>=80	187	Female		Urban	0	1	1	Eligible, satisfied	Eligible, satisfied	Eligible, satisfied	Eligible, satisfied	Eligible, not satisfied	Not eligible	Not eligible	Not eligible	Eligible, satisfied	Not eligible	Eligible, not satisfied	37.4119609311084	143	38.5999984741211	8					5.69999980926514								101	66	25.9924
15789	Female	>=80	123	Male	45-59	Urban	0	1	1	Eligible, not satisfied	Eligible, satisfied	Eligible, satisfied	Eligible, satisfied	Eligible, not satisfied	Not eligible	Not eligible	Not eligible	Eligible, satisfied	Not eligible	Not eligible	42.0830319900015	98.9000015258789			34.2000007629395	113.000001907349	4.46000003814697	139	5.59999990463257						6.21000003814697		135	82
15790	Female	>=80	123	Male	45-59	Urban	0	1	1	Eligible, not satisfied	Eligible, satisfied	Eligible, satisfied	Eligible, satisfied	Not eligible	Not eligible	Not eligible	Not eligible	Eligible, not satisfied	Not eligible	Eligible, satisfied	45.6655111612489	97.4000015258789					3.47000002861023	145	5.40000009536743								135	105	22.6409
15796	Female	>=80	97	Female	45-59	Urban	1	0	1	Eligible, not satisfied	Eligible, satisfied	Eligible, satisfied	Eligible, satisfied	Not eligible	Not eligible	Not eligible	Not eligible	Eligible, not satisfied	Eligible, not satisfied	Eligible, satisfied	62.8243499034948	71			37.7999992370606	120	4.01000022888184	138	6								169	89	22.3757
15819	Male	>=80	217	Female	<45	Urban	1	1	1	Eligible, not satisfied	Eligible, satisfied	Eligible, satisfied	Eligible, satisfied	Eligible, satisfied	Not eligible	Not eligible	Not eligible	Eligible, not satisfied	Eligible, not satisfied	Not eligible	24.4032559525644	206			46.7000007629395	150	4.6100001335144	138	6.30000019073486								144	74
15831	Female	>=80	217	Female	<45	Urban	0	1	0	Eligible, not satisfied	Eligible, satisfied	Eligible, satisfied	Eligible, satisfied	Eligible, satisfied	Not eligible	Not eligible	Not eligible	Eligible, satisfied	Not eligible	Eligible, satisfied	46.4773799652082	91.0999984741211			46.2999992370606	156.000003814697	3.55999994277954	139							14		128	82	22.1654
15832	Male	>=80	123	Male	45-59	Urban	0	1	1	Eligible, not satisfied	Eligible, not satisfied	Eligible, not satisfied	Eligible, not satisfied	Not eligible	Not eligible	Not eligible	Not eligible	Eligible, satisfied	Not eligible	Not eligible	55.9405249551219	97.3000030517578	50		35	116.000003814697	4.09999990463257	137	5.90000009536743								119	55
15833	Female	>=80	123	Male	45-59	Urban	0	0	1	Eligible, not satisfied	Eligible, not satisfied	Eligible, not satisfied	Eligible, not satisfied	Eligible, not satisfied	Not eligible	Not eligible	Not eligible	Eligible, satisfied	Not eligible	Not eligible	37.9447952639878	109	5	1.39999997615814	37.2000007629395	125	3.65000009536743										127	69
15841	Female	>=80	85	Male	45-59	Urban	0	1	1	Not eligible	Eligible, satisfied	Eligible, not satisfied	Not eligible	Not eligible	Not eligible	Not eligible	Not eligible	Eligible, not satisfied	Not eligible	Eligible, not satisfied	26.8798936265284	140			41.7000007629395	146.999998092651	3.99000000953674										200	90	26.2227
15842	Male	>=80	217	Female	<45	Urban	0	1	0	Eligible, not satisfied	Eligible, satisfied	Eligible, satisfied	Eligible, satisfied	Eligible, satisfied	Not eligible	Not eligible	Not eligible	Eligible, satisfied	Not eligible	Eligible, not satisfied	28.3261325305773	180					3.80999994277954	145				2.32499992847443	0.959999978542328			115	108	74	25.9912
15843	Female	>=80	123	Male	45-59	Urban	1	1	1	Eligible, not satisfied	Eligible, satisfied	Eligible, satisfied	Eligible, satisfied	Not eligible	Not eligible	Not eligible	Not eligible	Eligible, satisfied	Eligible, satisfied	Eligible, not satisfied	17.2171909868001	212			40.5999984741211	136.000003814697	5.05000019073486	139	8.5								130	74	36.1323
15844	Male	>=80	123	Male	45-59	Urban	0	1	1	Eligible, not satisfied	Eligible, not satisfied	Eligible, not satisfied	Eligible, not satisfied	Eligible, not satisfied	Not eligible	Not eligible	Not eligible	Eligible, satisfied	Not eligible	Not eligible	21.5068072379175	223.5			30.3999996185303	96.0000038146973	5.1399998664856	139									95	70
15874	Female	65-79	123	Male	45-59	Urban	0	0	1	Eligible, satisfied	Eligible, satisfied	Not eligible	Not eligible	Not eligible	Not eligible	Not eligible	Not eligible	Eligible, not satisfied	Not eligible	Eligible, not satisfied	90.2297661558914	60.7000007629395	48.7999992370606	3.20000004768372	41.5	136.999998092651	4.15000009536743	141	5.69999980926514								134	97	26.093
15877	Female	65-79	123	Male	45-59	Urban	1	1	0	Eligible, not satisfied	Eligible, satisfied	Eligible, satisfied	Eligible, satisfied	Eligible, not satisfied	Not eligible	Not eligible	Not eligible	Eligible, satisfied	Not eligible	Eligible, satisfied	48.9900235736667	91.9000015258789						146									120	80	22.8699
15892	Female	>=80	123	Male	45-59	Urban	0	1	1	Eligible, not satisfied	Eligible, satisfied	Eligible, satisfied	Eligible, satisfied	Eligible, not satisfied	Not eligible	Not eligible	Not eligible	Eligible, not satisfied	Not eligible	Eligible, not satisfied	39.578262345114	109			37.8500003814697	123.000001907349	3.91000008583069	143	5.40000009536743			2.52999997138977		83.4000015258789			140	79	31.4836
15908	Male	>=80	123	Male	45-59	Urban	0	0	0	Eligible, not satisfied	Eligible, satisfied	Eligible, satisfied	Eligible, satisfied	Not eligible	Not eligible	Not eligible	Not eligible	Eligible, satisfied	Not eligible	Not eligible	34.5073883999086	152					3.36999988555908										110	70
15920	Male	65-79	187	Female		Urban	1	1	0	Eligible, satisfied	Eligible, satisfied	Not eligible	Not eligible	Not eligible	Not eligible	Not eligible	Not eligible	Eligible, satisfied	Eligible, satisfied	Eligible, not satisfied	73.8104061403109	84.9000015258789	21.1000003814697	3.59999990463257			4.03000020980835	141	7.19999980926514								127	74	26.9481
15925	Male	>=80	123	Male	45-59	Urban	0	1	1	Eligible, not satisfied	Eligible, satisfied	Eligible, not satisfied	Eligible, satisfied	Not eligible	Not eligible	Not eligible	Not eligible	Eligible, not satisfied	Not eligible	Eligible, not satisfied	53.1235090231334	107			46.5999984741211	156.999998092651											169	112	28.7274
15935	Male	>=80	123	Male	45-59	Urban	0	1	1	Eligible, not satisfied	Eligible, satisfied	Eligible, satisfied	Eligible, satisfied	Eligible, not satisfied	Not eligible	Not eligible	Not eligible	Eligible, satisfied	Not eligible	Eligible, satisfied	45.2482602397969	118					3.3199999332428	144									102	59	19.801
15941	Female	>=80	123	Male	45-59	Urban	1	1	1	Eligible, not satisfied	Eligible, satisfied	Eligible, satisfied	Eligible, satisfied	Not eligible	Not eligible	Not eligible	Not eligible	Eligible, not satisfied	Eligible, not satisfied	Eligible, satisfied	65.6105606446936	68.0999984741211	62.9000015258789	14.6000003814697	30.2000007629395	101.999998092651	4.3600001335144	138	6.80000019073486								168	69	21.7738
15944	Female	>=80	97	Female	45-59	Urban	0	1	0	Eligible, not satisfied	Eligible, not satisfied	Eligible, not satisfied	Eligible, not satisfied	Not eligible	Not eligible	Not eligible	Not eligible	Eligible, satisfied	Not eligible	Eligible, not satisfied	53.833049962127	86			32.4000015258789			142									126	69	26.2227
15946	Female	>=80	123	Male	45-59	Urban	0	1	1	Not eligible	Not eligible	Not eligible	Not eligible	Not eligible	Not eligible	Not eligible	Not eligible	Eligible, satisfied	Not eligible	Not eligible	55.1831722187478	82.8000030517578					3.25	143	5.5								114	68
15949	Male	65-79	123	Male	45-59	Urban	1	1	1	Eligible, not satisfied	Eligible, satisfied	Eligible, satisfied	Eligible, satisfied	Not eligible	Not eligible	Not eligible	Not eligible	Eligible, satisfied	Eligible, satisfied	Eligible, satisfied	66.5216327520187	94.6999969482422						141									130	68	23.0215
15953	Male	>=80	187	Female		Urban	0	1	0	Eligible, not satisfied	Eligible, satisfied	Eligible, satisfied	Eligible, satisfied	Eligible, satisfied	Not eligible	Not eligible	Not eligible	Eligible, satisfied	Not eligible	Eligible, not satisfied	50.4621219245403	111						145									104	78	27.9636
15956	Female	>=80	123	Male	45-59	Urban	0	1	0	Eligible, not satisfied	Eligible, satisfied	Eligible, satisfied	Eligible, satisfied	Not eligible	Not eligible	Not eligible	Not eligible	Eligible, not satisfied	Not eligible	Eligible, satisfied	53.5914604904004	82.4000015258789			41.6999988555908	140	3.76999998092651	143	5.30000019073486					77.5			138	90	19.7531
15966	Female	>=80	123	Male	45-59	Urban	0	1	1	Eligible, not satisfied	Eligible, satisfied	Eligible, satisfied	Eligible, satisfied	Eligible, satisfied	Not eligible	Not eligible	Not eligible	Eligible, satisfied	Not eligible	Eligible, not satisfied	41.016613198899	104			41.3000011444092	138.000001907349	3.65000009536743	143	5.30000019073486								102	61	27.7391
15974	Male	>=80	217	Female	<45	Urban	0	1	1	Eligible, not satisfied	Eligible, satisfied	Eligible, satisfied	Eligible, satisfied	Eligible, satisfied	Not eligible	Not eligible	Not eligible	Eligible, satisfied	Not eligible	Not eligible	41.6671396405182	122			37.0999984741211	121.000003814697	4.57000017166138	139									130	80
15975	Female	65-79	97	Female	45-59	Urban	1	1	1	Eligible, not satisfied	Eligible, satisfied	Eligible, satisfied	Eligible, satisfied	Not eligible	Not eligible	Not eligible	Not eligible	Eligible, satisfied	Not eligible	Eligible, not satisfied	46.557358612721	101	16	0.899999976158142			3.72000002861023										126	51	28.2699
15978	Female	>=80	123	Male	45-59	Urban	0	1	0	Eligible, not satisfied	Eligible, not satisfied	Eligible, not satisfied	Eligible, not satisfied	Not eligible	Not eligible	Not eligible	Not eligible	Eligible, not satisfied	Not eligible	Not eligible	53.5564964041848	78.6999969482422			42.25	138.999996185303	3.88000011444092	145	5.80000019073486								213	61
15981	Male	>=80	123	Male	45-59	Urban	0	1	1	Eligible, not satisfied	Eligible, satisfied	Eligible, satisfied	Eligible, satisfied	Not eligible	Not eligible	Not eligible	Not eligible	Eligible, satisfied	Not eligible	Eligible, satisfied	34.4193148768374	155			31.2000007629395	106.000003814697											108	83	24.8971
15985	Female	65-79	123	Male	45-59	Urban	0	1	0	Eligible, not satisfied	Eligible, not satisfied	Eligible, not satisfied	Eligible, not satisfied	Not eligible	Not eligible	Not eligible	Not eligible	Eligible, satisfied	Not eligible	Eligible, not satisfied	59.0699322897353	84.9000015258789	17.1000003814697	2.90000009536743			3.03999996185303	142	5.40000009536743	6.59999990463257	4.69999980926514						124	67	29.5897
15987	Male	>=80	123	Male	45-59	Urban	0	1	1	Eligible, not satisfied	Eligible, satisfied	Eligible, satisfied	Eligible, satisfied	Eligible, satisfied	Not eligible	Not eligible	Not eligible	Eligible, not satisfied	Not eligible	Eligible, satisfied	34.2658366811092	152			33.9000015258789	118.000001907349	4.32999992370605	139	5.69999980926514			2.3400000333786		60.2000007629395			142	64	22.9706
15988	Female	>=80	97	Female	45-59	Urban	0	1	0	Eligible, not satisfied	Eligible, satisfied	Eligible, satisfied	Eligible, satisfied	Eligible, satisfied	Not eligible	Not eligible	Not eligible	Eligible, not satisfied	Not eligible	Eligible, satisfied	44.0717990226582	98			33	111.000003814697	4.11999988555908	139						68.5999984741211			166	79	24.79815
15994	Male	>=80	123	Male	45-59	Urban	0	1	0	Eligible, not satisfied	Eligible, not satisfied	Eligible, not satisfied	Eligible, not satisfied	Not eligible	Not eligible	Not eligible	Not eligible	Eligible, not satisfied	Not eligible	Eligible, not satisfied	33.3953557954996	158	75		37	123.000001907349	4.76999998092651	138	6.09999990463257								172	77	33.3598
16012	Female	>=80	123	Male	45-59	Urban	0	1	0	Eligible, not satisfied	Eligible, satisfied	Eligible, satisfied	Eligible, satisfied	Eligible, not satisfied	Not eligible	Not eligible	Not eligible	Eligible, satisfied	Not eligible	Eligible, satisfied	39.246963260485	106			34.8500003814697	118.999996185303	4.1399998664856	138	5.90000009536743			2.32500004768372					137	66	22.3674
16013	Female	65-79	85	Male	45-59	Urban	0	0	0	Not eligible	Eligible, not satisfied	Eligible, not satisfied	Not eligible	Not eligible	Not eligible	Not eligible	Not eligible	Eligible, satisfied	Not eligible	Not eligible	37.8942364865837	117			44.0999984741211	148.999996185303	3.52999997138977	143	5.69999980926514								128	68
16016	Female	65-79	123	Male	45-59	Urban	1	1	1	Eligible, not satisfied	Eligible, not satisfied	Eligible, not satisfied	Eligible, not satisfied	Not eligible	Not eligible	Not eligible	Not eligible	Eligible, not satisfied	Eligible, not satisfied	Eligible, not satisfied	51.5088515776328	92.9000015258789			36.25	121.999998092651	4.34999990463257	133	6.40000009536743								139	100	28.125
16017	Female	<65	187	Female		Urban	0	0	0	Eligible, not satisfied	Eligible, satisfied	Eligible, satisfied	Eligible, satisfied	Eligible, not satisfied	Not eligible	Not eligible	Not eligible	Eligible, satisfied	Not eligible	Eligible, satisfied	43.163690099874	128			42	133.999996185303											98	75	21.9671
16024	Female	>=80	123	Male	45-59	Urban	0	1	0	Eligible, not satisfied	Eligible, satisfied	Eligible, satisfied	Eligible, satisfied	Eligible, not satisfied	Not eligible	Not eligible	Not eligible	Eligible, satisfied	Not eligible	Eligible, satisfied	37.2437814587515	118						139									116	80	22.3055
16028	Female	>=80	123	Male	45-59	Urban	0	1	0	Eligible, not satisfied	Eligible, satisfied	Eligible, satisfied	Eligible, satisfied	Not eligible	Not eligible	Not eligible	Not eligible	Eligible, not satisfied	Not eligible	Eligible, satisfied	31.4683238490744	131			39.4000015258789	118.999996185303	3.64000010490418	140									170	80	23.7118
16030	Male	>=80	123	Male	45-59	Urban	0	1	0	Eligible, not satisfied	Eligible, not satisfied	Eligible, not satisfied	Eligible, not satisfied	Not eligible	Not eligible	Not eligible	Not eligible	Eligible, not satisfied	Not eligible	Eligible, satisfied	54.6373667372382	107	5	0.899999976158142	42.2000007629395	143.999996185303	3.63000011444092	141	5.40000009536743								153	92	23.7477
16033	Male	>=80	123	Male	45-59	Urban	0	1	1	Eligible, not satisfied	Eligible, not satisfied	Eligible, not satisfied	Eligible, not satisfied	Not eligible	Not eligible	Not eligible	Not eligible	Eligible, satisfied	Not eligible	Eligible, not satisfied	55.5042516615049	110	28.8999996185303	2.70000004768372					5.69999980926514								95	65	29.7339
16046	Female	65-79	97	Female	45-59	Urban	0	0	1	Eligible, not satisfied	Eligible, not satisfied	Eligible, not satisfied	Eligible, not satisfied	Not eligible	Not eligible	Not eligible	Not eligible	Eligible, satisfied	Not eligible	Eligible, not satisfied	54.8559811414488	88.6999969482422			39.2000007629395			139		4.30000019073486	2.59999990463257						128	81	25.9645
16074	Female	65-79	97	Female	45-59	Urban	0	1	0	Eligible, not satisfied	Eligible, satisfied	Eligible, satisfied	Eligible, not satisfied	Not eligible	Not eligible	Not eligible	Not eligible	Eligible, not satisfied	Not eligible	Eligible, satisfied	34.9270844037149	123	5.30000019073486	0.699999988079071	35.9000015258789	123.000001907349	4.73000001907349	143	5.80000019073486								142	72	21.23045
16087	Male	65-79	97	Female	45-59	Urban	1	0	0	Not eligible	Not eligible	Not eligible	Not eligible	Not eligible	Not eligible	Not eligible	Not eligible	Eligible, not satisfied	Eligible, not satisfied	Eligible, satisfied	64.6399076980062	101			49.9000015258789			141		5.19999980926514	3.79999995231628						144	75	21.8776
16098	Female	>=80	123	Male	45-59	Urban	0	1	1	Eligible, not satisfied	Eligible, satisfied	Eligible, satisfied	Eligible, satisfied	Not eligible	Not eligible	Not eligible	Not eligible	Eligible, satisfied	Not eligible	Eligible, satisfied	53.2786123287446	82.8000030517578			41.5	138.999996185303	3.72000002861023	142	5.59999990463257								118	65	21.1621
16133	Female	>=80	97	Female	45-59	Urban	0	1	0	Eligible, not satisfied	Eligible, satisfied	Eligible, satisfied	Eligible, satisfied	Not eligible	Not eligible	Not eligible	Not eligible	Eligible, not satisfied	Not eligible	Eligible, not satisfied	58.6632218831386	80.0999984741211			45.1499996185303	146.999998092651	4.44999980926514	140	5.80000019073486					85.4000015258789			140	60	27.31
16144	Male	65-79	123	Male	45-59	Urban	0	1	0	Eligible, satisfied	Eligible, satisfied	Not eligible	Not eligible	Not eligible	Not eligible	Not eligible	Not eligible	Eligible, not satisfied	Not eligible	Eligible, not satisfied	66.5705571180967	98	252.699996948242	26.2999992370606			3.30999994277954	139	6	6.80000019073486	5.19999980926514						148	82	31.0376
16153	Female	>=80	217	Female	<45	Urban	0	1	1	Eligible, not satisfied	Eligible, satisfied	Eligible, satisfied	Eligible, satisfied	Eligible, not satisfied	Not eligible	Not eligible	Not eligible	Eligible, not satisfied	Not eligible	Eligible, not satisfied	35.8234285966434	117			37	123.999996185303	4.1100001335144	140									140	73	17.313
16165	Female	>=80	123	Male	45-59	Urban	0	1	0	Eligible, not satisfied	Eligible, satisfied	Eligible, satisfied	Eligible, satisfied	Eligible, not satisfied	Not eligible	Not eligible	Not eligible	Eligible, not satisfied	Not eligible	Eligible, satisfied	62.8970084176698	72.5999984741211			31.6000003814697	108.999996185303	3.25999999046326	139						65.9000015258789			184	60	23.7668
16169	Female	>=80	123	Male	45-59	Urban	0	1	1	Eligible, not satisfied	Eligible, not satisfied	Eligible, not satisfied	Eligible, not satisfied	Not eligible	Not eligible	Not eligible	Not eligible	Eligible, not satisfied	Not eligible	Eligible, not satisfied	46.8901957952151	98.0999984741211			39.5	131.000003814697											156	76	27.5492
16173	Female	>=80	97	Female	45-59	Urban	0	1	1	Eligible, not satisfied	Eligible, satisfied	Eligible, satisfied	Eligible, satisfied	Not eligible	Not eligible	Not eligible	Not eligible	Eligible, not satisfied	Not eligible	Not eligible	37.5014892781681	112			30.75	101.000003814697	4.1399998664856	136	6.30000019073486								150	80
16179	Male	>=80	123	Male	45-59	Urban	0	1	1	Eligible, not satisfied	Eligible, not satisfied	Eligible, not satisfied	Eligible, not satisfied	Not eligible	Not eligible	Not eligible	Not eligible	Eligible, satisfied	Not eligible	Not eligible	34.1065922625108	158			41.5999984741211	135											124	60
16189	Female	>=80	97	Female	45-59	Urban	0	1	1	Eligible, not satisfied	Eligible, satisfied	Eligible, satisfied	Eligible, satisfied	Eligible, not satisfied	Not eligible	Not eligible	Not eligible	Eligible, satisfied	Not eligible	Eligible, satisfied	39.7858270769654	103			40.0999984741211	131.999998092651	3.65000009536743	144	5.5					55.7999992370606			130	70	21.6041
16197	Female	>=80	123	Male	45-59	Urban	0	0	0	Eligible, not satisfied	Eligible, satisfied	Eligible, satisfied	Eligible, satisfied	Not eligible	Not eligible	Not eligible	Not eligible	Eligible, not satisfied	Not eligible	Not eligible	51.4810977311856	84.1999969482422			30.5	96.9999980926514	4.09000015258789	143							6.59999990463257		154	76
16214	Female	>=80	97	Female	45-59	Urban	1	1	0	Eligible, not satisfied	Eligible, satisfied	Eligible, satisfied	Eligible, satisfied	Not eligible	Not eligible	Not eligible	Not eligible	Eligible, not satisfied	Eligible, not satisfied	Not eligible	33.54439565476	120			30.8999996185303	101.999998092651	4.21999979019165	139	5.90000009536743								173	84
16215	Male	>=80	97	Female	45-59	Urban	0	1	1	Eligible, not satisfied	Eligible, satisfied	Eligible, satisfied	Eligible, satisfied	Eligible, not satisfied	Not eligible	Not eligible	Not eligible	Eligible, not satisfied	Not eligible	Eligible, satisfied	45.5487035752152	116			39	130	4.19999980926514	140									144	81	21.0498
16217	Male	>=80	123	Male	45-59	Urban	0	1	1	Eligible, not satisfied	Eligible, not satisfied	Eligible, not satisfied	Eligible, not satisfied	Not eligible	Not eligible	Not eligible	Not eligible	Eligible, satisfied	Not eligible	Not eligible	36.8383981121494	144	20		42.2000007629395	145											106	69
16222	Female	65-79	97	Female	45-59	Urban	0	0	0	Eligible, not satisfied	Eligible, not satisfied	Eligible, not satisfied	Eligible, not satisfied	Not eligible	Not eligible	Not eligible	Not eligible	Eligible, not satisfied	Not eligible	Eligible, not satisfied	56.9490327302831	87			41.5	136.999998092651	4.26999998092651	140	5.59999990463257	7.1399998664856	4.70300006866455						140	87	30.1021
16225	Female	65-79	97	Female	45-59	Urban	0	1	0	Eligible, not satisfied	Eligible, satisfied	Eligible, satisfied	Eligible, satisfied	Eligible, satisfied	Not eligible	Not eligible	Not eligible	Eligible, not satisfied	Not eligible	Eligible, satisfied	46.9480482696164	98						142									172	109	24.0346
16230	Female	>=80	97	Female	45-59	Urban	0	1	1	Eligible, not satisfied	Eligible, satisfied	Eligible, satisfied	Eligible, satisfied	Eligible, not satisfied	Not eligible	Not eligible	Not eligible	Eligible, not satisfied	Not eligible	Eligible, satisfied	52.6374966347841	80.3000030517578			34.9000015258789			143									142	76	21.9289
16236	Female	>=80	123	Male	45-59	Urban	0	1	1	Eligible, not satisfied	Eligible, not satisfied	Eligible, not satisfied	Eligible, not satisfied	Eligible, not satisfied	Not eligible	Not eligible	Not eligible	Eligible, satisfied	Not eligible	Eligible, not satisfied	55.2904961616955	80.3000030517578					4.1100001335144	142							5.17999982833862		110	60	27.2817
16241	Female	>=80	123	Male	45-59	Urban	0	1	1	Eligible, not satisfied	Eligible, satisfied	Eligible, satisfied	Eligible, satisfied	Not eligible	Not eligible	Not eligible	Not eligible	Eligible, not satisfied	Not eligible	Eligible, not satisfied	32.6149686863785	120			40.5999984741211	136.999998092651											170	80	29.518
16245	Male	<65	217	Female	<45	Urban	1	1	0	Eligible, not satisfied	Eligible, satisfied	Eligible, satisfied	Eligible, satisfied	Eligible, not satisfied	Not eligible	Not eligible	Not eligible	Eligible, not satisfied	Eligible, not satisfied	Eligible, satisfied	43.0551892217682	143	27.8999996185303	0.800000011920929	50.7000007629395	168.999996185303	4.21999979019165	142	6.40000009536743								135	90	24.4857
16256	Female	>=80	97	Female	45-59	Urban	1	1	0	Eligible, not satisfied	Eligible, satisfied	Eligible, satisfied	Eligible, satisfied	Not eligible	Not eligible	Not eligible	Not eligible	Eligible, not satisfied	Eligible, not satisfied	Eligible, not satisfied	53.811300162524	82.5999984741211			47.9000015258789	156.999998092651											164	95	26.3702
16266	Female	>=80	97	Female	45-59	Urban	0	1	1	Eligible, not satisfied	Eligible, satisfied	Eligible, satisfied	Eligible, satisfied	Not eligible	Not eligible	Not eligible	Not eligible	Eligible, not satisfied	Not eligible	Eligible, satisfied	51.4776684964807	87.6999969482422			43.2000007629395	145											149	128	20.7756
16267	Female	>=80	123	Male	45-59	Urban	1	1	1	Eligible, not satisfied	Eligible, satisfied	Eligible, satisfied	Eligible, satisfied	Not eligible	Not eligible	Not eligible	Not eligible	Eligible, satisfied	Eligible, satisfied	Eligible, not satisfied	68.3102786193057	69	50		37	121.999998092651	4.6399998664856	142	6.69999980926514								110	70	34.4132
16269	Female	>=80	187	Female		Urban	0	1	0	Eligible, not satisfied	Eligible, not satisfied	Eligible, not satisfied	Eligible, not satisfied	Eligible, not satisfied	Not eligible	Not eligible	Not eligible	Eligible, not satisfied	Not eligible	Not eligible	46.6158931581079	94.0999984741211			46.4000015258789	151.999998092651		142	5.59999990463257					63	6.67000007629395		143	84
16271	Female	65-79	97	Female	45-59	Urban	1	1	0	Eligible, not satisfied	Eligible, not satisfied	Eligible, not satisfied	Eligible, not satisfied	Not eligible	Not eligible	Not eligible	Not eligible	Eligible, satisfied	Not eligible	Eligible, not satisfied	66.1202829564626	78.6999969482422	5.19999980926514	0.699999988079071	38.5999984741211			142		3.5	2						120	70	37.1802
16272	Female	>=80	97	Female	45-59	Urban	1	1	0	Eligible, not satisfied	Eligible, satisfied	Eligible, satisfied	Eligible, satisfied	Not eligible	Not eligible	Not eligible	Not eligible	Eligible, satisfied	Eligible, satisfied	Eligible, not satisfied	41.5267290341093	94.9000015258789			37.0500011444092	123.999996185303	4.05000019073486	139	6.5								101	61	25.5588
16277	Male	>=80	123	Male	45-59	Urban	0	1	1	Eligible, not satisfied	Eligible, not satisfied	Eligible, not satisfied	Eligible, not satisfied	Not eligible	Not eligible	Not eligible	Not eligible	Eligible, satisfied	Not eligible	Not eligible	58.4043798097709	96.0999984741211			32.7000007629395	106.000003814697								111			127	66
16278	Female	65-79	97	Female	45-59	Urban	1	1	1	Eligible, not satisfied	Eligible, satisfied	Eligible, satisfied	Eligible, satisfied	Eligible, not satisfied	Not eligible	Not eligible	Not eligible	Eligible, not satisfied	Eligible, not satisfied	Eligible, satisfied	56.3155251048734	87.3000030517578	300	18.6000003814697				140									142	85	21.0828
16293	Female	>=80	97	Female	45-59	Urban	0	0	0	Eligible, not satisfied	Eligible, not satisfied	Eligible, not satisfied	Eligible, not satisfied	Eligible, not satisfied	Not eligible	Not eligible	Not eligible	Eligible, satisfied	Not eligible	Eligible, satisfied	50.2159969629653	89			39	131.000003814697											124	73	19.7055
16294	Male	>=80	123	Male	45-59	Urban	0	1	1	Eligible, not satisfied	Eligible, not satisfied	Eligible, not satisfied	Eligible, not satisfied	Not eligible	Not eligible	Not eligible	Not eligible	Eligible, satisfied	Not eligible	Eligible, not satisfied	58.5532270490429	99.3000030517578			40.2999992370606	133.999996185303	4.84000015258789	141	5.59999990463257								122	68	17.0068
16295	Female	>=80	97	Female	45-59	Urban	0	1	0	Eligible, not satisfied	Eligible, satisfied	Eligible, satisfied	Eligible, satisfied	Eligible, satisfied	Not eligible	Not eligible	Not eligible	Eligible, satisfied	Not eligible	Not eligible	39.4214174447135	105			34.75	113.000001907349	4.69999980926514	141	5.19999980926514					73			117	61
16304	Female	>=80	97	Female	45-59	Urban	0	1	1	Eligible, not satisfied	Eligible, satisfied	Eligible, satisfied	Eligible, satisfied	Eligible, not satisfied	Not eligible	Not eligible	Not eligible	Eligible, not satisfied	Not eligible	Eligible, not satisfied	25.9116602854093	146			35.0999984741211	121.000003814697											142	82	17.2992
16308	Female	>=80	123	Male	45-59	Urban	0	1	1	Eligible, not satisfied	Eligible, not satisfied	Eligible, not satisfied	Eligible, not satisfied	Not eligible	Not eligible	Not eligible	Not eligible	Eligible, satisfied	Not eligible	Not eligible	24.335901731802	152					3.54999995231628	143	5.80000019073486								134	60
[truncated: 13,474 more rows]
